# Supplementary material for: High-Order Spatial Simulation Using Legendre-Like Orthogonal Splines
Source: Math Geosci. 2018 May 17;50(7):753–80. doi: 10.1007/s11004-018-9741-2 (PMC6411132; doi:10.1007/s11004-018-9741-2)
Supplement: Supplementary file 1 — Supplementary material 1 (ZIP 1854 kb) [file 11004_2018_9741_MOESM1_ESM.zip]

Archive with 47 entries (41 files):
- HOSIM_CODE - Copy/Hosim_Example/
- HOSIM_CODE - Copy/Hosim_Example/Dump/
- HOSIM_CODE - Copy/Hosim_Example/fractures.par
- HOSIM_CODE - Copy/Hosim_Example/hard_data.txt
- HOSIM_CODE - Copy/Hosim_Example/Hosim_x86.exe
- HOSIM_CODE - Copy/Hosim_Example/run_frac3_SPL1.bat
- HOSIM_CODE - Copy/Hosim_Example/training_Image.txt
- HOSIM_CODE - Copy/HOSIM_SOURCE/
- HOSIM_CODE - Copy/HOSIM_SOURCE/alglib/
- HOSIM_CODE - Copy/HOSIM_SOURCE/alglib/alglibinternal.cpp
- HOSIM_CODE - Copy/HOSIM_SOURCE/alglib/alglibinternal.h
- HOSIM_CODE - Copy/HOSIM_SOURCE/alglib/alglibmisc.cpp
- HOSIM_CODE - Copy/HOSIM_SOURCE/alglib/alglibmisc.h
- HOSIM_CODE - Copy/HOSIM_SOURCE/alglib/ap.cpp
- HOSIM_CODE - Copy/HOSIM_SOURCE/alglib/ap.h
- HOSIM_CODE - Copy/HOSIM_SOURCE/alglib/dataanalysis.cpp
- HOSIM_CODE - Copy/HOSIM_SOURCE/alglib/dataanalysis.h
- HOSIM_CODE - Copy/HOSIM_SOURCE/alglib/diffequations.cpp
- HOSIM_CODE - Copy/HOSIM_SOURCE/alglib/diffequations.h
- HOSIM_CODE - Copy/HOSIM_SOURCE/alglib/fasttransforms.cpp
- HOSIM_CODE - Copy/HOSIM_SOURCE/alglib/fasttransforms.h
- HOSIM_CODE - Copy/HOSIM_SOURCE/alglib/integration.cpp
- HOSIM_CODE - Copy/HOSIM_SOURCE/alglib/integration.h
- HOSIM_CODE - Copy/HOSIM_SOURCE/alglib/interpolation.cpp
- HOSIM_CODE - Copy/HOSIM_SOURCE/alglib/interpolation.h
- HOSIM_CODE - Copy/HOSIM_SOURCE/alglib/linalg.cpp
- HOSIM_CODE - Copy/HOSIM_SOURCE/alglib/linalg.h
- HOSIM_CODE - Copy/HOSIM_SOURCE/alglib/optimization.cpp
- HOSIM_CODE - Copy/HOSIM_SOURCE/alglib/optimization.h
- HOSIM_CODE - Copy/HOSIM_SOURCE/alglib/solvers.cpp
- HOSIM_CODE - Copy/HOSIM_SOURCE/alglib/solvers.h
- HOSIM_CODE - Copy/HOSIM_SOURCE/alglib/specialfunctions.cpp
- HOSIM_CODE - Copy/HOSIM_SOURCE/alglib/specialfunctions.h
- HOSIM_CODE - Copy/HOSIM_SOURCE/alglib/statistics.cpp
- HOSIM_CODE - Copy/HOSIM_SOURCE/alglib/statistics.h
- HOSIM_CODE - Copy/HOSIM_SOURCE/alglib/stdafx.h
- HOSIM_CODE - Copy/HOSIM_SOURCE/hosim_3_plus_main.cpp
- HOSIM_CODE - Copy/HOSIM_SOURCE/mtrand/
- HOSIM_CODE - Copy/HOSIM_SOURCE/mtrand/mtrand.cpp
- HOSIM_CODE - Copy/HOSIM_SOURCE/mtrand/mtrand.h
- HOSIM_CODE - Copy/HOSIM_SOURCE/mtrand/stdafx.h
- HOSIM_CODE - Copy/HOSIM_SOURCE/permutation.cpp
- HOSIM_CODE - Copy/HOSIM_SOURCE/permutation.h
- HOSIM_CODE - Copy/HOSIM_SOURCE/Testing1/
- HOSIM_CODE - Copy/HOSIM_SOURCE/utilities_all_classes.cpp
- HOSIM_CODE - Copy/HOSIM_SOURCE/utilities_all_classes.hpp
- HOSIM_CODE - Copy/README.txt
