# Supplementary material for: High-Order Spatial Simulation Using Legendre-Like Orthogonal Splines
Source: Math Geosci. 2018 May 17;50(7):753–80. doi: 10.1007/s11004-018-9741-2 (PMC6411132; doi:10.1007/s11004-018-9741-2)
Supplement: Supplementary file 1 — Supplementary material 1 (ZIP 1854 kb) [file 11004_2018_9741_MOESM1_ESM.zip › HOSIM_CODE - Copy/Hosim_Example/fractures.par]

2		                      	# DIMENSION OF THE PROBLEM: 2 or 3
1                            	# NUMBER OF REALIZATIONS > 0
1                             	# NUMBER OF GRID LEVEL > 0
3                           	# METHOD: 1 LEGENDRE TI, 4 SPLINE TI
1223	                      	# SEED NUMBER > 0
=======================================================
hard_data.txt			# DATA FILE: SAMPLES 
training_Image.txt                	# TRAINING IMAGE FILE
simulation.out                  	# OUTPUT FILE: REALIZATIONS  
debug.dbg	                	# DEBUG5GING FILE: CONTROL THE AMOUNT OF INFO USING THE VERBOSITY LEVEL CONYTOL BELOW.
=======================================================
0 150 1  		              	# GRID DIMENSION: (XMIN,NX,DX)
0 150 1			              	# GRID DIMENSION: (YMIN,NY,DY)
0 1   1			              	# GRID DIMENSION: (ZMIN,NZ,DZ)
0					# No mask
=======================================================
0 200 1  		              	# TRAINNG IMAGE DIMENSION: (XMIN,NX,DX)
0 400 1			              	# TRAINNG IMAGE DIMENSION: (YMIN,NY,DY)
0 1   1			              	# TRAINNG IMAGE DIMENSION: (ZMIN,NZ,DZ)
20000                           	# NUMBER OF RANDOM LOCATIONS USED TO ESTIMATE STATISTICS FROM TI.
=======================================================
51 51 1			              	# LOCAL SEARCHING NEIGHBORS: (NX,NY,NZ)
1 1 1			              	# LOCAL SEARCHING NEIGHBORS: (DX,DY,DZ)
0                             	# DYNAMIC SEARCHING: 0 NO, 1 YES. IF YES, THEN SPECIFY NUMBER OF LEVELS
2 2 1                       	# NUMBER OF LEVELS IN X,Y,Z DIRECTIONS ADDED TO FIND MIN NUMBER OF SAMPLES WHEN NEDEED ONLY. 
=======================================================
3 10  	                  		# MINIMUM & MAXIMUM NUMBER OF SAMPLES   
3                         	# ORDER OF THE SERIES
=======================================================
-2                             	# VERBOSITY LEVEL =
								# 1: THE ORDER THE POINTS ARE SIMULATED i.e RANDOM PATH.
								# 2: IN ADDITION to 1, THE SAMPLES USED TO SIMULATE EACH POINT.
								# 3: IN ADDITION to 2, THE CPDF and CCDF CALCULATED.
								# 4: IN ADDITION to 3, THE STATISTICS USED AND THEIR VALUES
