# Supplementary material for: High-Order Spatial Simulation Using Legendre-Like Orthogonal Splines
Source: Math Geosci. 2018 May 17;50(7):753–80. doi: 10.1007/s11004-018-9741-2 (PMC6411132; doi:10.1007/s11004-018-9741-2)
Supplement: Supplementary file 1 — Supplementary material 1 (ZIP 1854 kb) [file 11004_2018_9741_MOESM1_ESM.zip › HOSIM_CODE - Copy/Hosim_Example/hard_data.txt]

225
3
x
y
v
81	144	0.4082
109	99	0.38995
54	73	0.38656
110	29	0.38026
52	8	0.37032
127	145	0.41636
39	68	0.96567
49	54	0.87106
137	34	0.3886
89	112	0.389
16	22	0.34751
131	90	0.45889
77	61	0.40365
142	40	0.38651
92	64	0.4257
104	77	0.4738
49	70	0.37923
137	104	0.63929
85	29	0.64831
128	146	0.4129
23	117	0.48544
73	74	0.41008
104	45	0.37856
22	50	0.36763
100	42	0.33647
107	117	0.42154
69	48	0.52428
113	79	0.44586
146	15	0.41668
125	3	0.84852
18	90	0.37411
127	137	0.41494
121	120	0.86531
121	10	0.34152
135	49	0.46541
129	122	0.40211
147	64	0.44349
118	60	0.39822
61	129	0.74433
105	90	0.39069
109	11	0.32031
18	57	0.42186
130	40	0.38142
48	26	0.36659
128	118	0.5248
49	72	0.36112
96	98	0.40648
87	88	0.39832
59	43	0.73093
90	87	0.40993
74	18	0.36504
60	39	0.79992
28	99	0.76102
61	20	0.42341
84	148	0.37842
70	55	0.43754
109	94	0.41067
3	130	0.38431
62	21	0.4173
43	113	0.39384
132	100	0.40527
143	87	0.61357
104	98	0.40795
34	130	0.43211
26	114	0.44824
62	73	0.38718
61	41	0.87774
81	84	0.43708
12	35	0.3843
29	93	0.51146
138	127	0.44508
72	6	0.41382
108	1	0.82182
82	139	0.87926
99	113	0.39505
87	54	0.38529
91	87	0.41277
79	69	0.42992
91	79	0.43895
44	90	0.51261
65	25	0.40599
100	8	0.97692
94	73	0.39645
18	132	0.46449
55	74	0.37963
127	135	0.4179
144	40	0.39055
65	20	0.40178
137	93	0.43292
128	124	0.40643
5	74	0.42193
64	8	0.3502
28	2	0.37618
58	61	0.38386
105	30	0.41332
76	128	0.53385
82	87	0.41598
45	144	0.47229
69	119	0.36026
72	114	0.44371
53	117	0.57909
110	127	0.99116
133	140	0.4101
34	89	0.58247
104	100	0.41268
33	53	0.36327
48	130	0.43534
129	2	0.78239
40	61	0.78229
129	29	0.40281
13	84	0.37143
94	118	0.37766
96	70	0.40614
43	134	0.43246
17	130	0.48327
136	72	0.40774
138	9	0.38821
140	19	0.42058
10	140	0.4121
33	18	0.371
116	80	0.43867
3	0	0.74636
147	110	0.54962
81	120	0.3886
135	126	0.40464
34	108	0.42157
1	40	0.47131
84	102	0.39928
83	118	0.38174
27	38	0.42218
63	44	0.67868
32	136	0.40154
63	43	0.79628
149	86	0.34572
25	50	0.38838
9	31	0.39796
120	10	0.33454
85	86	0.40914
105	57	0.3945
129	132	0.43443
139	102	0.65937
37	106	0.60514
16	146	0.45526
71	43	0.62871
67	113	0.39732
11	145	0.47115
25	20	0.90196
72	82	0.4716
101	77	0.42473
105	123	0.47475
16	92	0.33926
126	37	0.42874
148	113	0.41378
120	83	0.44667
80	9	0.4089
102	33	0.66538
138	95	0.40914
36	111	0.40263
98	135	0.47415
113	49	0.37571
42	104	0.87435
105	6	0.68569
8	119	0.40647
129	136	0.42848
89	144	0.50324
84	68	0.39797
56	26	0.38044
15	50	0.38451
54	129	0.28739
79	115	0.40863
12	126	0.32549
130	78	0.43315
27	141	0.4486
70	6	0.39634
112	5	0.58371
131	41	0.37653
131	112	0.72144
108	113	0.44103
98	132	0.35511
73	14	0.40354
46	50	0.8219
57	62	0.36863
132	131	0.44533
0	139	0.38448
5	41	0.46011
45	94	0.56277
72	115	0.43142
140	106	0.97185
40	120	0.40937
31	138	0.41014
83	65	0.39002
63	118	0.42546
49	88	0.44843
42	4	0.37864
65	88	0.41605
145	60	0.57578
58	9	0.39841
142	23	0.41982
22	116	0.4667
98	79	0.42198
61	133	0.56895
20	73	0.3665
24	10	0.38395
10	96	0.73839
84	136	0.79859
89	42	0.36715
97	116	0.40415
62	10	0.35849
107	108	0.4144
23	107	0.43709
10	65	0.39897
72	56	0.42032
101	132	0.37018
23	39	0.41556
20	53	0.36721
149	134	0.44077
32	138	0.40748
70	99	0.42703
81	113	0.39652
146	53	0.42457
52	127	0.36748
37	85	0.59834
77	102	0.40974
80	32	0.78808
16	68	0.39749
