# Supplementary material for: High-Order Spatial Simulation Using Legendre-Like Orthogonal Splines
Source: Math Geosci. 2018 May 17;50(7):753–80. doi: 10.1007/s11004-018-9741-2 (PMC6411132; doi:10.1007/s11004-018-9741-2)
Supplement: Supplementary file 1 — Supplementary material 1 (ZIP 1854 kb) [file 11004_2018_9741_MOESM1_ESM.zip › HOSIM_CODE - Copy/Hosim_Example/run_frac3_SPL1.bat]

SETLOCAL ENABLEDELAYEDEXPANSION
@ECHO OFF
SET res = 0
FOR /L %%A IN (11,1,21) DO (
FOR /L %%O IN (1,1,5) DO (
FOR /L %%M IN (10,10,50) DO (
    
       
	Hosim_x86.exe -p frac24.par -m %%M -o %%O -s %%A -tsX 51 -tsY 51 -mnn 3 -mxn 10 -of frac24tr_51_s%%A_o%%O_m%%M.out
        
)	 
)
)
