# Supplementary material for: High-Order Spatial Simulation Using Legendre-Like Orthogonal Splines
Source: Math Geosci. 2018 May 17;50(7):753–80. doi: 10.1007/s11004-018-9741-2 (PMC6411132; doi:10.1007/s11004-018-9741-2)
Supplement: Supplementary file 1 — Supplementary material 1 (ZIP 1854 kb) [file 11004_2018_9741_MOESM1_ESM.zip › HOSIM_CODE - Copy/Hosim_Example/training_Image.txt]

ti
3
x
y
v
0	0	0.88627
1	0	0.89433
2	0	0.8914
3	0	0.87919
4	0	0.85771
5	0	0.83062
6	0	0.79791
7	0	0.7581
8	0	0.71119
9	0	0.67231
10	0	0.64147
11	0	0.61906
12	0	0.60508
13	0	0.57939
14	0	0.54198
15	0	0.49186
16	0	0.42902
17	0	0.38636
18	0	0.36389
19	0	0.36082
20	0	0.37716
21	0	0.38982
22	0	0.39879
23	0	0.40403
24	0	0.40554
25	0	0.42706
26	0	0.46861
27	0	0.53036
28	0	0.61232
29	0	0.68835
30	0	0.75847
31	0	0.82615
32	0	0.8914
33	0	0.9361
34	0	0.96026
35	0	0.96568
36	0	0.95235
37	0	0.91565
38	0	0.85559
39	0	0.76808
40	0	0.65311
41	0	0.56711
42	0	0.51008
43	0	0.47924
44	0	0.47457
45	0	0.47497
46	0	0.48044
47	0	0.49428
48	0	0.5165
49	0	0.52631
50	0	0.52372
51	0	0.50888
52	0	0.48181
53	0	0.4612
54	0	0.44705
55	0	0.43844
56	0	0.43538
57	0	0.43069
58	0	0.42438
59	0	0.41674
60	0	0.40777
61	0	0.40083
62	0	0.39592
63	0	0.39269
64	0	0.39115
65	0	0.39238
66	0	0.3964
67	0	0.40363
68	0	0.41409
69	0	0.42115
70	0	0.42483
71	0	0.42539
72	0	0.42285
73	0	0.42025
74	0	0.41761
75	0	0.4146
76	0	0.41123
77	0	0.40847
78	0	0.40631
79	0	0.40414
80	0	0.40196
81	0	0.40665
82	0	0.41823
83	0	0.43506
84	0	0.45714
85	0	0.49809
86	0	0.55792
87	0	0.64014
88	0	0.74473
89	0	0.8137
90	0	0.84706
91	0	0.84825
92	0	0.81729
93	0	0.76834
94	0	0.70141
95	0	0.61055
96	0	0.49577
97	0	0.41808
98	0	0.37748
99	0	0.37272
100	0	0.4038
101	0	0.42546
102	0	0.43772
103	0	0.44352
104	0	0.44286
105	0	0.44353
106	0	0.44553
107	0	0.44867
108	0	0.45294
109	0	0.45299
110	0	0.44882
111	0	0.44
112	0	0.42654
113	0	0.41921
114	0	0.41802
115	0	0.42294
116	0	0.43397
117	0	0.44065
118	0	0.44296
119	0	0.44153
120	0	0.43634
121	0	0.43026
122	0	0.42329
123	0	0.41486
124	0	0.40497
125	0	0.398
126	0	0.39394
127	0	0.39287
128	0	0.39479
129	0	0.39437
130	0	0.39161
131	0	0.38667
132	0	0.37954
133	0	0.37369
134	0	0.36911
135	0	0.3653
136	0	0.36227
137	0	0.36291
138	0	0.36724
139	0	0.37576
140	0	0.38847
141	0	0.39604
142	0	0.39847
143	0	0.39599
144	0	0.38859
145	0	0.38284
146	0	0.37876
147	0	0.37366
148	0	0.36756
149	0	0.38767
150	0	0.434
151	0	0.50799
152	0	0.60966
153	0	0.69336
154	0	0.75907
155	0	0.81268
156	0	0.85417
157	0	0.855
158	0	0.81518
159	0	0.73097
160	0	0.60236
161	0	0.50523
162	0	0.43958
163	0	0.4012
164	0	0.39009
165	0	0.38366
166	0	0.38189
167	0	0.38725
168	0	0.39972
169	0	0.411
170	0	0.42108
171	0	0.43066
172	0	0.43972
173	0	0.44791
174	0	0.45523
175	0	0.46172
176	0	0.46738
177	0	0.47205
178	0	0.47575
179	0	0.47843
180	0	0.4801
181	0	0.48134
182	0	0.48214
183	0	0.48265
184	0	0.48288
185	0	0.48039
186	0	0.47519
187	0	0.46718
188	0	0.45637
189	0	0.44627
190	0	0.43689
191	0	0.42748
192	0	0.41807
193	0	0.41431
194	0	0.41621
195	0	0.42402
196	0	0.43774
197	0	0.44877
198	0	0.45711
199	0	0.46091
0	1	0.89041
1	1	0.89889
2	1	0.89648
3	1	0.88482
4	1	0.86392
5	1	0.83797
6	1	0.80698
7	1	0.76952
8	1	0.72558
9	1	0.68904
10	1	0.65988
11	1	0.63863
12	1	0.62528
13	1	0.5995
14	1	0.56131
15	1	0.50963
16	1	0.44445
17	1	0.39974
18	1	0.3755
19	1	0.37079
20	1	0.3856
21	1	0.39794
22	1	0.40781
23	1	0.4153
24	1	0.42041
25	1	0.44403
26	1	0.48617
27	1	0.54723
28	1	0.62721
29	1	0.70006
30	1	0.7658
31	1	0.82768
32	1	0.88571
33	1	0.92445
34	1	0.94388
35	1	0.9455
36	1	0.92931
37	1	0.89195
38	1	0.83341
39	1	0.74979
40	1	0.64109
41	1	0.56021
42	1	0.50715
43	1	0.47942
44	1	0.47702
45	1	0.47871
46	1	0.48451
47	1	0.49758
48	1	0.51794
49	1	0.52649
50	1	0.52321
51	1	0.50821
52	1	0.48148
53	1	0.46103
54	1	0.44686
55	1	0.43808
56	1	0.43469
57	1	0.42993
58	1	0.42379
59	1	0.41657
60	1	0.40828
61	1	0.40186
62	1	0.39733
63	1	0.39436
64	1	0.39297
65	1	0.39413
66	1	0.39786
67	1	0.40456
68	1	0.41422
69	1	0.42083
70	1	0.42439
71	1	0.4252
72	1	0.42326
73	1	0.42079
74	1	0.41779
75	1	0.41393
76	1	0.40922
77	1	0.40572
78	1	0.40344
79	1	0.40177
80	1	0.40069
81	1	0.4061
82	1	0.41799
83	1	0.43483
84	1	0.45662
85	1	0.49697
86	1	0.55588
87	1	0.63681
88	1	0.73976
89	1	0.80732
90	1	0.83949
91	1	0.83959
92	1	0.80763
93	1	0.75886
94	1	0.6933
95	1	0.60512
96	1	0.49431
97	1	0.41936
98	1	0.38027
99	1	0.37587
100	1	0.40617
101	1	0.42738
102	1	0.4395
103	1	0.44542
104	1	0.44514
105	1	0.44582
106	1	0.44745
107	1	0.44984
108	1	0.453
109	1	0.45212
110	1	0.44722
111	1	0.43782
112	1	0.42392
113	1	0.41628
114	1	0.41491
115	1	0.41979
116	1	0.43094
117	1	0.43769
118	1	0.44007
119	1	0.43865
120	1	0.43343
121	1	0.42759
122	1	0.4211
123	1	0.41342
124	1	0.40455
125	1	0.39832
126	1	0.39475
127	1	0.3939
128	1	0.39578
129	1	0.39554
130	1	0.39319
131	1	0.38889
132	1	0.38264
133	1	0.37717
134	1	0.37248
135	1	0.36806
136	1	0.36393
137	1	0.36355
138	1	0.36693
139	1	0.37449
140	1	0.38621
141	1	0.39337
142	1	0.39595
143	1	0.39418
144	1	0.38807
145	1	0.38344
146	1	0.38031
147	1	0.37606
148	1	0.37069
149	1	0.39131
150	1	0.4379
151	1	0.51196
152	1	0.61349
153	1	0.69658
154	1	0.76125
155	1	0.81327
156	1	0.85262
157	1	0.85213
158	1	0.81177
159	1	0.72778
160	1	0.60016
161	1	0.50382
162	1	0.43875
163	1	0.40079
164	1	0.38995
165	1	0.38398
166	1	0.38289
167	1	0.38913
168	1	0.40269
169	1	0.41482
170	1	0.42552
171	1	0.43553
172	1	0.44484
173	1	0.4529
174	1	0.4597
175	1	0.46525
176	1	0.46955
177	1	0.47307
178	1	0.47583
179	1	0.47774
180	1	0.4788
181	1	0.47952
182	1	0.47989
183	1	0.48004
184	1	0.47997
185	1	0.47756
186	1	0.47281
187	1	0.46567
188	1	0.45613
189	1	0.44697
190	1	0.43819
191	1	0.42911
192	1	0.41972
193	1	0.41594
194	1	0.41778
195	1	0.42547
196	1	0.43901
197	1	0.44966
198	1	0.45742
199	1	0.46094
0	2	0.89955
1	2	0.90896
2	2	0.90771
3	2	0.89727
4	2	0.87763
5	2	0.85422
6	2	0.82702
7	2	0.79475
8	2	0.7574
9	2	0.72601
10	2	0.70059
11	2	0.68189
12	2	0.66993
13	2	0.64398
14	2	0.60405
15	2	0.54891
16	2	0.47856
17	2	0.42932
18	2	0.40119
19	2	0.39283
20	2	0.40426
21	2	0.4159
22	2	0.42776
23	2	0.44022
24	2	0.45329
25	2	0.48155
26	2	0.52499
27	2	0.58451
28	2	0.66011
29	2	0.72594
30	2	0.78199
31	2	0.83106
32	2	0.87315
33	2	0.89868
34	2	0.90767
35	2	0.9009
36	2	0.87839
37	2	0.83955
38	2	0.78438
39	2	0.70937
40	2	0.6145
41	2	0.54494
42	2	0.50068
43	2	0.47984
44	2	0.48243
45	2	0.48699
46	2	0.4935
47	2	0.50488
48	2	0.52113
49	2	0.52687
50	2	0.5221
51	2	0.50673
52	2	0.48075
53	2	0.46066
54	2	0.44646
55	2	0.43729
56	2	0.43317
57	2	0.42823
58	2	0.42247
59	2	0.4162
60	2	0.4094
61	2	0.40415
62	2	0.40044
63	2	0.39806
64	2	0.39699
65	2	0.39801
66	2	0.40111
67	2	0.40662
68	2	0.41452
69	2	0.42012
70	2	0.42343
71	2	0.42477
72	2	0.42416
73	2	0.42197
74	2	0.4182
75	2	0.41246
76	2	0.40476
77	2	0.39965
78	2	0.39712
79	2	0.39653
80	2	0.39788
81	2	0.40486
82	2	0.41747
83	2	0.43435
84	2	0.45549
85	2	0.49449
86	2	0.55136
87	2	0.62946
88	2	0.72878
89	2	0.79321
90	2	0.82275
91	2	0.82043
92	2	0.78626
93	2	0.73792
94	2	0.67539
95	2	0.59311
96	2	0.49108
97	2	0.42218
98	2	0.38643
99	2	0.38284
100	2	0.41142
101	2	0.43162
102	2	0.44344
103	2	0.44963
104	2	0.45019
105	2	0.45087
106	2	0.45168
107	2	0.45243
108	2	0.45313
109	2	0.45022
110	2	0.4437
111	2	0.433
112	2	0.41813
113	2	0.40981
114	2	0.40804
115	2	0.41284
116	2	0.42423
117	2	0.43117
118	2	0.43366
119	2	0.43228
120	2	0.42702
121	2	0.42168
122	2	0.41625
123	2	0.41023
124	2	0.40361
125	2	0.39904
126	2	0.39654
127	2	0.39618
128	2	0.39797
129	2	0.39813
130	2	0.39667
131	2	0.39379
132	2	0.3895
133	2	0.38487
134	2	0.37991
135	2	0.37415
136	2	0.3676
137	2	0.36496
138	2	0.36625
139	2	0.37168
140	2	0.38124
141	2	0.38746
142	2	0.39036
143	2	0.39018
144	2	0.38693
145	2	0.38478
146	2	0.38374
147	2	0.38135
148	2	0.37762
149	2	0.39935
150	2	0.44654
151	2	0.52074
152	2	0.62194
153	2	0.70371
154	2	0.76606
155	2	0.81456
156	2	0.84922
157	2	0.84577
158	2	0.80422
159	2	0.72073
160	2	0.5953
161	2	0.5007
162	2	0.43691
163	2	0.39988
164	2	0.38963
165	2	0.3847
166	2	0.3851
167	2	0.39328
168	2	0.40925
169	2	0.42327
170	2	0.43534
171	2	0.4463
172	2	0.45617
173	2	0.46393
174	2	0.46958
175	2	0.47305
176	2	0.47434
177	2	0.47533
178	2	0.47601
179	2	0.47621
180	2	0.47593
181	2	0.47549
182	2	0.47491
183	2	0.47426
184	2	0.47355
185	2	0.47131
186	2	0.46757
187	2	0.46232
188	2	0.45559
189	2	0.4485
190	2	0.44107
191	2	0.43269
192	2	0.42337
193	2	0.41955
194	2	0.42125
195	2	0.42868
196	2	0.44183
197	2	0.45163
198	2	0.45808
199	2	0.46101
0	3	0.91694
1	3	0.92772
2	3	0.92818
3	3	0.91949
4	3	0.90163
5	3	0.8823
6	3	0.8615
7	3	0.83813
8	3	0.81221
9	3	0.78973
10	3	0.77069
11	3	0.7563
12	3	0.74656
13	3	0.72009
14	3	0.67689
15	3	0.61544
16	3	0.53575
17	3	0.47843
18	3	0.44346
19	3	0.42887
20	3	0.43465
21	3	0.44531
22	3	0.46085
23	3	0.4822
24	3	0.50937
25	3	0.54598
26	3	0.59204
27	3	0.64927
28	3	0.71769
29	3	0.77172
30	3	0.81136
31	3	0.8386
32	3	0.85343
33	3	0.8563
34	3	0.84721
35	3	0.82578
36	3	0.79201
37	3	0.75031
38	3	0.70067
39	3	0.64025
40	3	0.56902
41	3	0.51882
42	3	0.48964
43	3	0.48069
44	3	0.492
45	3	0.50152
46	3	0.50927
47	3	0.51767
48	3	0.52673
49	3	0.52757
50	3	0.5202
51	3	0.50421
52	3	0.47962
53	3	0.46019
54	3	0.44592
55	3	0.43605
56	3	0.43059
57	3	0.42529
58	3	0.42014
59	3	0.41544
60	3	0.4112
61	3	0.40792
62	3	0.40561
63	3	0.4042
64	3	0.40369
65	3	0.40445
66	3	0.40649
67	3	0.40998
68	3	0.4149
69	3	0.41883
70	3	0.42174
71	3	0.42407
72	3	0.42581
73	3	0.4241
74	3	0.41894
75	3	0.40985
76	3	0.39683
77	3	0.38881
78	3	0.38579
79	3	0.38708
80	3	0.39269
81	3	0.40241
82	3	0.41623
83	3	0.4331
84	3	0.453
85	3	0.48965
86	3	0.54303
87	3	0.61633
88	3	0.70956
89	3	0.76866
90	3	0.79363
91	3	0.78699
92	3	0.74875
93	3	0.70095
94	3	0.64358
95	3	0.5715
96	3	0.4847
97	3	0.42637
98	3	0.3965
99	3	0.39446
100	3	0.42025
101	3	0.43881
102	3	0.45017
103	3	0.45681
104	3	0.45873
105	3	0.45938
106	3	0.45875
107	3	0.4567
108	3	0.45322
109	3	0.44683
110	3	0.43754
111	3	0.42462
112	3	0.40806
113	3	0.39857
114	3	0.39614
115	3	0.40086
116	3	0.41272
117	3	0.42002
118	3	0.42274
119	3	0.42142
120	3	0.41607
121	3	0.41157
122	3	0.40793
123	3	0.40471
124	3	0.40191
125	3	0.40018
126	3	0.3995
127	3	0.39999
128	3	0.40165
129	3	0.40253
130	3	0.40264
131	3	0.40227
132	3	0.40144
133	3	0.39827
134	3	0.39278
135	3	0.38453
136	3	0.37354
137	3	0.36684
138	3	0.36443
139	3	0.36618
140	3	0.37207
141	3	0.37678
142	3	0.3803
143	3	0.38296
144	3	0.38476
145	3	0.38688
146	3	0.38931
147	3	0.38986
148	3	0.38852
149	3	0.41201
150	3	0.46033
151	3	0.53513
152	3	0.63642
153	3	0.71643
154	3	0.77519
155	3	0.81796
156	3	0.84476
157	3	0.8363
158	3	0.79258
159	3	0.70966
160	3	0.58752
161	3	0.49551
162	3	0.43362
163	3	0.39797
164	3	0.38855
165	3	0.38529
166	3	0.38819
167	3	0.39973
168	3	0.41992
169	3	0.43727
170	3	0.45179
171	3	0.46453
172	3	0.47549
173	3	0.48286
174	3	0.48663
175	3	0.4866
176	3	0.48279
177	3	0.47944
178	3	0.47656
179	3	0.47381
180	3	0.47119
181	3	0.46876
182	3	0.46651
183	3	0.46448
184	3	0.46266
185	3	0.46073
186	3	0.45871
187	3	0.45674
188	3	0.45483
189	3	0.45129
190	3	0.44614
191	3	0.43891
192	3	0.42961
193	3	0.42568
194	3	0.42712
195	3	0.43409
196	3	0.44659
197	3	0.45498
198	3	0.45926
199	3	0.46119
0	4	0.94257
1	4	0.95515
2	4	0.95789
3	4	0.95148
4	4	0.93592
5	4	0.92223
6	4	0.9104
7	4	0.89966
8	4	0.89003
9	4	0.8802
10	4	0.87018
11	4	0.86183
12	4	0.85516
13	4	0.82783
14	4	0.77983
15	4	0.70923
16	4	0.61602
17	4	0.54706
18	4	0.50232
19	4	0.4789
20	4	0.47677
21	4	0.48617
22	4	0.50709
23	4	0.54125
24	4	0.58864
25	4	0.63732
26	4	0.6873
27	4	0.74151
28	4	0.79994
29	4	0.83741
30	4	0.85391
31	4	0.8503
32	4	0.82656
33	4	0.7973
34	4	0.76252
35	4	0.72015
36	4	0.67018
37	4	0.62423
38	4	0.58229
39	4	0.54243
40	4	0.50465
41	4	0.48185
42	4	0.47403
43	4	0.48199
44	4	0.50572
45	4	0.52232
46	4	0.53181
47	4	0.53594
48	4	0.53473
49	4	0.52859
50	4	0.5175
51	4	0.50067
52	4	0.47809
53	4	0.45962
54	4	0.44525
55	4	0.43436
56	4	0.42695
57	4	0.42109
58	4	0.41678
59	4	0.4143
60	4	0.41366
61	4	0.41318
62	4	0.41284
63	4	0.41281
64	4	0.41307
65	4	0.41347
66	4	0.414
67	4	0.41464
68	4	0.41538
69	4	0.41694
70	4	0.41933
71	4	0.42308
72	4	0.4282
73	4	0.42718
74	4	0.42001
75	4	0.40608
76	4	0.38541
77	4	0.3732
78	4	0.36946
79	4	0.37344
80	4	0.38514
81	4	0.39875
82	4	0.41428
83	4	0.43108
84	4	0.44917
85	4	0.48243
86	4	0.53087
87	4	0.59743
88	4	0.68212
89	4	0.73368
90	4	0.75213
91	4	0.73926
92	4	0.6951
93	4	0.64797
94	4	0.59788
95	4	0.54028
96	4	0.47517
97	4	0.43191
98	4	0.41048
99	4	0.41073
100	4	0.43265
101	4	0.44897
102	4	0.4597
103	4	0.46697
104	4	0.47077
105	4	0.47134
106	4	0.46868
107	4	0.46266
108	4	0.45328
109	4	0.44198
110	4	0.42876
111	4	0.41268
112	4	0.39372
113	4	0.38256
114	4	0.37921
115	4	0.38383
116	4	0.39642
117	4	0.40425
118	4	0.4073
119	4	0.40608
120	4	0.40058
121	4	0.39727
122	4	0.39615
123	4	0.39688
124	4	0.39947
125	4	0.40172
126	4	0.40363
127	4	0.40532
128	4	0.4068
129	4	0.40873
130	4	0.4111
131	4	0.41435
132	4	0.41847
133	4	0.41738
134	4	0.41107
135	4	0.39919
136	4	0.38175
137	4	0.36918
138	4	0.36147
139	4	0.35799
140	4	0.35873
141	4	0.36133
142	4	0.36578
143	4	0.37253
144	4	0.38157
145	4	0.38974
146	4	0.39703
147	4	0.40158
148	4	0.40338
149	4	0.42927
150	4	0.47925
151	4	0.55514
152	4	0.65692
153	4	0.73476
154	4	0.78863
155	4	0.82346
156	4	0.83925
157	4	0.82371
158	4	0.77687
159	4	0.69457
160	4	0.57682
161	4	0.48826
162	4	0.42889
163	4	0.39505
164	4	0.38672
165	4	0.38577
166	4	0.39218
167	4	0.40849
168	4	0.4347
169	4	0.45683
170	4	0.47489
171	4	0.49022
172	4	0.50281
173	4	0.50968
174	4	0.51084
175	4	0.5059
176	4	0.49488
177	4	0.48542
178	4	0.4775
179	4	0.47056
180	4	0.46459
181	4	0.4593
182	4	0.45469
183	4	0.45069
184	4	0.4473
185	4	0.44582
186	4	0.44624
187	4	0.44892
188	4	0.45385
189	4	0.45534
190	4	0.4534
191	4	0.44777
192	4	0.43846
193	4	0.43432
194	4	0.43537
195	4	0.44169
196	4	0.45331
197	4	0.45972
198	4	0.46094
199	4	0.46146
0	5	0.93665
1	5	0.95365
2	5	0.96175
3	5	0.96152
4	5	0.95297
5	5	0.94682
6	5	0.94307
7	5	0.94114
8	5	0.94105
9	5	0.93934
10	5	0.93603
11	5	0.93319
12	5	0.93083
13	5	0.906
14	5	0.85872
15	5	0.78702
16	5	0.69089
17	5	0.61805
18	5	0.5685
19	5	0.53881
20	5	0.529
21	5	0.53452
22	5	0.55538
23	5	0.59362
24	5	0.64925
25	5	0.70084
26	5	0.74839
27	5	0.7955
28	5	0.84218
29	5	0.86419
30	5	0.86153
31	5	0.83411
32	5	0.78192
33	5	0.7304
34	5	0.67955
35	5	0.62629
36	5	0.5706
37	5	0.5262
38	5	0.49308
39	5	0.47017
40	5	0.45749
41	5	0.45477
42	5	0.46201
43	5	0.48092
44	5	0.51153
45	5	0.53221
46	5	0.54297
47	5	0.54511
48	5	0.53862
49	5	0.52872
50	5	0.5154
51	5	0.4976
52	5	0.4753
53	5	0.45696
54	5	0.44259
55	5	0.43161
56	5	0.42401
57	5	0.41869
58	5	0.41563
59	5	0.41518
60	5	0.41733
61	5	0.41905
62	5	0.42036
63	5	0.42153
64	5	0.42259
65	5	0.42277
66	5	0.42207
67	5	0.42031
68	5	0.41749
69	5	0.41675
70	5	0.41808
71	5	0.42202
72	5	0.42857
73	5	0.42796
74	5	0.42019
75	5	0.40465
76	5	0.38133
77	5	0.36791
78	5	0.36439
79	5	0.37
80	5	0.38475
81	5	0.4006
82	5	0.41754
83	5	0.43524
84	5	0.45369
85	5	0.48535
86	5	0.53021
87	5	0.59099
88	5	0.66769
89	5	0.71346
90	5	0.7283
91	5	0.71357
92	5	0.66929
93	5	0.62501
94	5	0.58072
95	5	0.53241
96	5	0.48009
97	5	0.44509
98	5	0.4274
99	5	0.427
100	5	0.44387
101	5	0.45711
102	5	0.46672
103	5	0.47461
104	5	0.48077
105	5	0.48192
106	5	0.47806
107	5	0.46913
108	5	0.45513
109	5	0.44011
110	5	0.42407
111	5	0.4059
112	5	0.38558
113	5	0.37327
114	5	0.36898
115	5	0.37292
116	5	0.38509
117	5	0.39269
118	5	0.39571
119	5	0.39459
120	5	0.38933
121	5	0.38725
122	5	0.38832
123	5	0.39235
124	5	0.39932
125	5	0.40474
126	5	0.40859
127	5	0.41105
128	5	0.41211
129	5	0.41426
130	5	0.4175
131	5	0.42222
132	5	0.42842
133	5	0.42867
134	5	0.42296
135	5	0.41108
136	5	0.39303
137	5	0.379
138	5	0.36897
139	5	0.3621
140	5	0.35837
141	5	0.35847
142	5	0.36239
143	5	0.3704
144	5	0.38248
145	5	0.39468
146	5	0.40699
147	5	0.41805
148	5	0.42788
149	5	0.45757
150	5	0.50712
151	5	0.57848
152	5	0.67167
153	5	0.74079
154	5	0.78584
155	5	0.81096
156	5	0.81614
157	5	0.79501
158	5	0.74759
159	5	0.6698
160	5	0.56166
161	5	0.48085
162	5	0.42739
163	5	0.39802
164	5	0.39276
165	5	0.39488
166	5	0.40438
167	5	0.42376
168	5	0.45303
169	5	0.47721
170	5	0.49632
171	5	0.51178
172	5	0.52359
173	5	0.52853
174	5	0.52659
175	5	0.51722
176	5	0.50043
177	5	0.48625
178	5	0.4747
179	5	0.46504
180	5	0.45728
181	5	0.4504
182	5	0.44437
183	5	0.4391
184	5	0.43458
185	5	0.43335
186	5	0.43543
187	5	0.44124
188	5	0.45078
189	5	0.45594
190	5	0.45673
191	5	0.45307
192	5	0.44496
193	5	0.44145
194	5	0.44256
195	5	0.44837
196	5	0.45889
197	5	0.46333
198	5	0.46167
199	5	0.46088
0	6	0.89917
1	6	0.9232
2	6	0.93977
3	6	0.94963
4	6	0.95278
5	6	0.95607
6	6	0.95951
7	6	0.96257
8	6	0.96527
9	6	0.96716
10	6	0.96824
11	6	0.97037
12	6	0.97355
13	6	0.95461
14	6	0.91357
15	6	0.84882
16	6	0.76037
17	6	0.69142
18	6	0.64199
19	6	0.60862
20	6	0.59133
21	6	0.59036
22	6	0.60571
23	6	0.63932
24	6	0.69119
25	6	0.73651
26	6	0.77528
27	6	0.81125
28	6	0.84443
29	6	0.85208
30	6	0.83421
31	6	0.79002
32	6	0.71951
33	6	0.65561
34	6	0.59833
35	6	0.54421
36	6	0.49327
37	6	0.4562
38	6	0.43302
39	6	0.42347
40	6	0.42756
41	6	0.43759
42	6	0.45356
43	6	0.4775
44	6	0.50943
45	6	0.53119
46	6	0.54276
47	6	0.54516
48	6	0.53839
49	6	0.52797
50	6	0.5139
51	6	0.49499
52	6	0.47123
53	6	0.45222
54	6	0.43794
55	6	0.4278
56	6	0.42178
57	6	0.41808
58	6	0.41671
59	6	0.41808
60	6	0.4222
61	6	0.42555
62	6	0.42815
63	6	0.43039
64	6	0.43225
65	6	0.43235
66	6	0.43068
67	6	0.42697
68	6	0.42122
69	6	0.41823
70	6	0.41799
71	6	0.42088
72	6	0.4269
73	6	0.42644
74	6	0.41949
75	6	0.40554
76	6	0.38458
77	6	0.37292
78	6	0.37056
79	6	0.37677
80	6	0.39153
81	6	0.40795
82	6	0.42603
83	6	0.44557
84	6	0.46656
85	6	0.49839
86	6	0.54103
87	6	0.59699
88	6	0.66627
89	6	0.70798
90	6	0.72213
91	6	0.70992
92	6	0.67134
93	6	0.63207
94	6	0.5921
95	6	0.54789
96	6	0.49946
97	6	0.46592
98	6	0.44727
99	6	0.44327
100	6	0.4539
101	6	0.46323
102	6	0.47123
103	6	0.47973
104	6	0.48874
105	6	0.49113
106	6	0.4869
107	6	0.47612
108	6	0.45878
109	6	0.44124
110	6	0.42347
111	6	0.40427
112	6	0.38364
113	6	0.37071
114	6	0.36547
115	6	0.36814
116	6	0.37873
117	6	0.38533
118	6	0.38796
119	6	0.38696
120	6	0.38234
121	6	0.3815
122	6	0.38446
123	6	0.39111
124	6	0.40147
125	6	0.40923
126	6	0.41439
127	6	0.41717
128	6	0.41758
129	6	0.41913
130	6	0.42184
131	6	0.4259
132	6	0.43128
133	6	0.43214
134	6	0.42845
135	6	0.4202
136	6	0.40738
137	6	0.39629
138	6	0.38692
139	6	0.37849
140	6	0.371
141	6	0.36821
142	6	0.37013
143	6	0.37656
144	6	0.38749
145	6	0.4017
146	6	0.41918
147	6	0.43929
148	6	0.46201
149	6	0.49689
150	6	0.54392
151	6	0.60517
152	6	0.68065
153	6	0.73453
154	6	0.76681
155	6	0.78044
156	6	0.77543
157	6	0.75019
158	6	0.70474
159	6	0.63535
160	6	0.54204
161	6	0.47329
162	6	0.4291
163	6	0.40689
164	6	0.40665
165	6	0.41262
166	6	0.4248
167	6	0.44556
168	6	0.4749
169	6	0.4984
170	6	0.51606
171	6	0.52921
172	6	0.53785
173	6	0.53941
174	6	0.53387
175	6	0.52054
176	6	0.49943
177	6	0.48196
178	6	0.46815
179	6	0.45726
180	6	0.44928
181	6	0.44205
182	6	0.43555
183	6	0.42969
184	6	0.42448
185	6	0.42334
186	6	0.42626
187	6	0.43369
188	6	0.44562
189	6	0.45311
190	6	0.45615
191	6	0.45482
192	6	0.44911
193	6	0.44707
194	6	0.44868
195	6	0.45411
196	6	0.46335
197	6	0.4658
198	6	0.46147
199	6	0.45944
0	7	0.82992
1	7	0.8643
2	7	0.89315
3	7	0.91775
4	7	0.93811
5	7	0.9534
6	7	0.96363
7	7	0.96823
8	7	0.96723
9	7	0.96834
10	7	0.97158
11	7	0.97814
12	7	0.98802
13	7	0.97829
14	7	0.94895
15	7	0.89919
16	7	0.82901
17	7	0.77157
18	7	0.72686
19	7	0.69189
20	7	0.66663
21	7	0.65605
22	7	0.66013
23	7	0.68025
24	7	0.7164
25	7	0.74625
26	7	0.7698
27	7	0.79046
28	7	0.80825
29	7	0.80216
30	7	0.77221
31	7	0.71705
32	7	0.63669
33	7	0.56915
34	7	0.51443
35	7	0.46935
36	7	0.4339
37	7	0.41038
38	7	0.39879
39	7	0.3997
40	7	0.41313
41	7	0.4293
42	7	0.44823
43	7	0.47167
44	7	0.49961
45	7	0.51962
46	7	0.5317
47	7	0.53673
48	7	0.5347
49	7	0.52695
50	7	0.51347
51	7	0.49309
52	7	0.46581
53	7	0.4451
54	7	0.43096
55	7	0.42266
56	7	0.42021
57	7	0.41938
58	7	0.42019
59	7	0.42322
60	7	0.42845
61	7	0.43285
62	7	0.43643
63	7	0.4396
64	7	0.44235
65	7	0.44253
66	7	0.44013
67	7	0.43486
68	7	0.42673
69	7	0.42147
70	7	0.41909
71	7	0.41968
72	7	0.42324
73	7	0.42271
74	7	0.41807
75	7	0.40903
76	7	0.39558
77	7	0.38877
78	7	0.3886
79	7	0.39437
80	7	0.40609
81	7	0.42149
82	7	0.44056
83	7	0.46315
84	7	0.48926
85	7	0.52316
86	7	0.56485
87	7	0.61659
88	7	0.6784
89	7	0.71732
90	7	0.73336
91	7	0.72779
92	7	0.70062
93	7	0.66854
94	7	0.63155
95	7	0.58657
96	7	0.53361
97	7	0.49503
98	7	0.47084
99	7	0.46022
100	7	0.46318
101	7	0.46761
102	7	0.47353
103	7	0.48278
104	7	0.49537
105	7	0.49978
106	7	0.49601
107	7	0.48432
108	7	0.46468
109	7	0.44556
110	7	0.42696
111	7	0.4076
112	7	0.38749
113	7	0.37425
114	7	0.36788
115	7	0.36856
116	7	0.37629
117	7	0.381
118	7	0.38266
119	7	0.38154
120	7	0.37763
121	7	0.37789
122	7	0.38233
123	7	0.39101
124	7	0.40392
125	7	0.41334
126	7	0.41925
127	7	0.42197
128	7	0.4215
129	7	0.42164
130	7	0.42239
131	7	0.42357
132	7	0.42515
133	7	0.42583
134	7	0.42559
135	7	0.42465
136	7	0.42301
137	7	0.41936
138	7	0.41371
139	7	0.40561
140	7	0.39507
141	7	0.38904
142	7	0.38753
143	7	0.38957
144	7	0.39516
145	7	0.40956
146	7	0.43277
147	7	0.46503
148	7	0.50635
149	7	0.54831
150	7	0.59091
151	7	0.63636
152	7	0.68466
153	7	0.71627
154	7	0.7312
155	7	0.73076
156	7	0.71497
157	7	0.68656
158	7	0.64554
159	7	0.58881
160	7	0.51638
161	7	0.46469
162	7	0.43375
163	7	0.4219
164	7	0.42912
165	7	0.44009
166	7	0.45481
167	7	0.47547
168	7	0.50206
169	7	0.52218
170	7	0.53582
171	7	0.54404
172	7	0.54683
173	7	0.54326
174	7	0.53332
175	7	0.51616
176	7	0.49175
177	7	0.47212
178	7	0.45727
179	7	0.44653
180	7	0.43992
181	7	0.4336
182	7	0.42756
183	7	0.42181
184	7	0.41634
185	7	0.41515
186	7	0.41823
187	7	0.42594
188	7	0.43827
189	7	0.44692
190	7	0.45187
191	7	0.45334
192	7	0.45131
193	7	0.4516
194	7	0.45421
195	7	0.4594
196	7	0.46718
197	7	0.46757
198	7	0.46056
199	7	0.4573
0	8	0.72888
1	8	0.77693
2	8	0.82188
3	8	0.86588
4	8	0.90895
5	8	0.9388
6	8	0.95542
7	8	0.95812
8	8	0.9469
9	8	0.94288
10	8	0.94605
11	8	0.95651
12	8	0.97424
13	8	0.97704
14	8	0.96488
15	8	0.93815
16	8	0.89683
17	8	0.85849
18	8	0.82313
19	8	0.7886
20	8	0.7549
21	8	0.73158
22	8	0.71862
23	8	0.71639
24	8	0.72487
25	8	0.73005
26	8	0.73193
27	8	0.73313
28	8	0.73363
29	8	0.71443
30	8	0.67552
31	8	0.6152
32	8	0.53347
33	8	0.47102
34	8	0.42786
35	8	0.40169
36	8	0.3925
37	8	0.38873
38	8	0.39038
39	8	0.39887
40	8	0.4142
41	8	0.42992
42	8	0.44604
43	8	0.46342
44	8	0.48206
45	8	0.49752
46	8	0.50979
47	8	0.51981
48	8	0.52757
49	8	0.52567
50	8	0.51412
51	8	0.49191
52	8	0.45903
53	8	0.43561
54	8	0.42164
55	8	0.41621
56	8	0.41929
57	8	0.42259
58	8	0.42609
59	8	0.43059
60	8	0.43608
61	8	0.44095
62	8	0.44518
63	8	0.44916
64	8	0.45289
65	8	0.4533
66	8	0.45041
67	8	0.44398
68	8	0.434
69	8	0.42647
70	8	0.42137
71	8	0.41841
72	8	0.41758
73	8	0.41676
74	8	0.41593
75	8	0.41513
76	8	0.41434
77	8	0.41546
78	8	0.41849
79	8	0.42281
80	8	0.42843
81	8	0.44121
82	8	0.46115
83	8	0.488
84	8	0.52177
85	8	0.55965
86	8	0.60164
87	8	0.64979
88	8	0.70409
89	8	0.74149
90	8	0.76199
91	8	0.76719
92	8	0.75711
93	8	0.7344
94	8	0.69907
95	8	0.64845
96	8	0.58254
97	8	0.53243
98	8	0.49811
99	8	0.47786
100	8	0.4717
101	8	0.47028
102	8	0.47361
103	8	0.48374
104	8	0.50066
105	8	0.50788
106	8	0.50541
107	8	0.49372
108	8	0.47282
109	8	0.45309
110	8	0.43453
111	8	0.41588
112	8	0.39713
113	8	0.38391
114	8	0.37621
115	8	0.37417
116	8	0.3778
117	8	0.37968
118	8	0.37982
119	8	0.37832
120	8	0.3752
121	8	0.3764
122	8	0.38194
123	8	0.39203
124	8	0.40668
125	8	0.41705
126	8	0.42316
127	8	0.42544
128	8	0.42388
129	8	0.42178
130	8	0.41915
131	8	0.41523
132	8	0.41003
133	8	0.40974
134	8	0.41437
135	8	0.42443
136	8	0.43992
137	8	0.44822
138	8	0.44934
139	8	0.44346
140	8	0.43058
141	8	0.42096
142	8	0.41458
143	8	0.40943
144	8	0.4055
145	8	0.41827
146	8	0.44774
147	8	0.49528
148	8	0.56089
149	8	0.61183
150	8	0.64811
151	8	0.67206
152	8	0.6837
153	8	0.68601
154	8	0.67901
155	8	0.66192
156	8	0.63476
157	8	0.60412
158	8	0.57
159	8	0.53019
160	8	0.48467
161	8	0.45505
162	8	0.44134
163	8	0.44304
164	8	0.46015
165	8	0.47728
166	8	0.49442
167	8	0.5135
168	8	0.5345
169	8	0.54854
170	8	0.55561
171	8	0.55627
172	8	0.55052
173	8	0.54008
174	8	0.52494
175	8	0.50406
176	8	0.47742
177	8	0.45674
178	8	0.44205
179	8	0.43286
180	8	0.42919
181	8	0.42504
182	8	0.42042
183	8	0.41545
184	8	0.41015
185	8	0.40877
186	8	0.41134
187	8	0.41799
188	8	0.42874
189	8	0.43738
190	8	0.44391
191	8	0.44863
192	8	0.45154
193	8	0.45504
194	8	0.45913
195	8	0.46424
196	8	0.47039
197	8	0.46863
198	8	0.45894
199	8	0.45447
0	9	0.63866
1	9	0.69257
2	9	0.74573
3	9	0.80086
4	9	0.85794
5	9	0.89632
6	9	0.916
7	9	0.91611
8	9	0.89665
9	9	0.88924
10	9	0.89389
11	9	0.90991
12	9	0.93731
13	9	0.95303
14	9	0.95707
15	9	0.95075
16	9	0.93409
17	9	0.91322
18	9	0.88816
19	9	0.85751
20	9	0.82126
21	9	0.79087
22	9	0.76632
23	9	0.7473
24	9	0.73382
25	9	0.71837
26	9	0.70096
27	9	0.68321
28	9	0.66512
29	9	0.63371
30	9	0.58899
31	9	0.52907
32	9	0.45396
33	9	0.40051
34	9	0.36875
35	9	0.35726
36	9	0.36605
37	9	0.37583
38	9	0.38658
39	9	0.4002
40	9	0.41667
41	9	0.43148
42	9	0.44461
43	9	0.45628
44	9	0.46648
45	9	0.47721
46	9	0.48846
47	9	0.50111
48	9	0.51516
49	9	0.51759
50	9	0.5084
51	9	0.48683
52	9	0.45287
53	9	0.42931
54	9	0.41613
55	9	0.4123
56	9	0.4178
57	9	0.42328
58	9	0.42873
59	9	0.43503
60	9	0.4422
61	9	0.44843
62	9	0.45372
63	9	0.45849
64	9	0.46272
65	9	0.46304
66	9	0.45946
67	9	0.45173
68	9	0.43986
69	9	0.43016
70	9	0.42263
71	9	0.41667
72	9	0.41228
73	9	0.41082
74	9	0.41229
75	9	0.41693
76	9	0.42474
77	9	0.43124
78	9	0.43643
79	9	0.43981
80	9	0.44137
81	9	0.45187
82	9	0.4713
83	9	0.49926
84	9	0.53576
85	9	0.57508
86	9	0.61723
87	9	0.664
88	9	0.71538
89	9	0.75454
90	9	0.78147
91	9	0.79829
92	9	0.80501
93	9	0.79168
94	9	0.75831
95	9	0.70254
96	9	0.62437
97	9	0.56366
98	9	0.52042
99	9	0.49214
100	9	0.47881
101	9	0.47241
102	9	0.47295
103	9	0.48257
104	9	0.50127
105	9	0.50976
106	9	0.50804
107	9	0.4967
108	9	0.47575
109	9	0.45671
110	9	0.43958
111	9	0.42316
112	9	0.40746
113	9	0.39594
114	9	0.3886
115	9	0.3855
116	9	0.38664
117	9	0.38777
118	9	0.38888
119	9	0.39003
120	9	0.39124
121	9	0.3959
122	9	0.40403
123	9	0.41605
124	9	0.43195
125	9	0.44292
126	9	0.44895
127	9	0.45047
128	9	0.44748
129	9	0.44351
130	9	0.43855
131	9	0.43144
132	9	0.42218
133	9	0.42214
134	9	0.43132
135	9	0.45055
136	9	0.47984
137	9	0.49724
138	9	0.50276
139	9	0.49702
140	9	0.48001
141	9	0.46582
142	9	0.45444
143	9	0.44303
144	9	0.43158
145	9	0.44215
146	9	0.47474
147	9	0.53159
148	9	0.61272
149	9	0.66742
150	9	0.69569
151	9	0.69972
152	9	0.67951
153	9	0.65796
154	9	0.63506
155	9	0.60862
156	9	0.57864
157	9	0.55005
158	9	0.52285
159	9	0.4957
160	9	0.4686
161	9	0.45363
162	9	0.4508
163	9	0.46032
164	9	0.48219
165	9	0.50168
166	9	0.51879
167	9	0.53515
168	9	0.55077
169	9	0.55975
170	9	0.5621
171	9	0.55806
172	9	0.54762
173	9	0.53372
174	9	0.51638
175	9	0.49451
176	9	0.4681
177	9	0.44797
178	9	0.43413
179	9	0.42626
180	9	0.42436
181	9	0.42147
182	9	0.41758
183	9	0.41291
184	9	0.40746
185	9	0.40547
186	9	0.40694
187	9	0.41184
188	9	0.42018
189	9	0.42805
190	9	0.43543
191	9	0.44272
192	9	0.44992
193	9	0.45606
194	9	0.46111
[truncated: 78,005 more rows]
