# Supplementary material for: High-Order Spatial Simulation Using Legendre-Like Orthogonal Splines
Source: Math Geosci. 2018 May 17;50(7):753–80. doi: 10.1007/s11004-018-9741-2 (PMC6411132; doi:10.1007/s11004-018-9741-2)
Supplement: Supplementary file 1 — Supplementary material 1 (ZIP 1854 kb) [file 11004_2018_9741_MOESM1_ESM.zip › HOSIM_CODE - Copy/HOSIM_SOURCE/alglib/interpolation.cpp]

/*************************************************************************
ALGLIB 3.9.0 (source code generated 2014-12-11)
Copyright (c) Sergey Bochkanov (ALGLIB project).

>>> SOURCE LICENSE >>>
This program is free software; you can redistribute it and/or modify
it under the terms of the GNU General Public License as published by
the Free Software Foundation (www.fsf.org); either version 2 of the 
License, or (at your option) any later version.

This program is distributed in the hope that it will be useful,
but WITHOUT ANY WARRANTY; without even the implied warranty of
MERCHANTABILITY or FITNESS FOR A PARTICULAR PURPOSE.  See the
GNU General Public License for more details.

A copy of the GNU General Public License is available at
http://www.fsf.org/licensing/licenses
>>> END OF LICENSE >>>
*************************************************************************/
#include "stdafx.h"
#include "interpolation.h"

// disable some irrelevant warnings
#if (AE_COMPILER==AE_MSVC)
#pragma warning(disable:4100)
#pragma warning(disable:4127)
#pragma warning(disable:4702)
#pragma warning(disable:4996)
#endif
using namespace std;

/////////////////////////////////////////////////////////////////////////
//
// THIS SECTION CONTAINS IMPLEMENTATION OF C++ INTERFACE
//
/////////////////////////////////////////////////////////////////////////
namespace alglib
{


/*************************************************************************
IDW interpolant.
*************************************************************************/
_idwinterpolant_owner::_idwinterpolant_owner()
{
    p_struct = (alglib_impl::idwinterpolant*)alglib_impl::ae_malloc(sizeof(alglib_impl::idwinterpolant), NULL);
    if( p_struct==NULL )
        throw ap_error("ALGLIB: malloc error");
    alglib_impl::_idwinterpolant_init(p_struct, NULL);
}

_idwinterpolant_owner::_idwinterpolant_owner(const _idwinterpolant_owner &rhs)
{
    p_struct = (alglib_impl::idwinterpolant*)alglib_impl::ae_malloc(sizeof(alglib_impl::idwinterpolant), NULL);
    if( p_struct==NULL )
        throw ap_error("ALGLIB: malloc error");
    alglib_impl::_idwinterpolant_init_copy(p_struct, const_cast<alglib_impl::idwinterpolant*>(rhs.p_struct), NULL);
}

_idwinterpolant_owner& _idwinterpolant_owner::operator=(const _idwinterpolant_owner &rhs)
{
    if( this==&rhs )
        return *this;
    alglib_impl::_idwinterpolant_clear(p_struct);
    alglib_impl::_idwinterpolant_init_copy(p_struct, const_cast<alglib_impl::idwinterpolant*>(rhs.p_struct), NULL);
    return *this;
}

_idwinterpolant_owner::~_idwinterpolant_owner()
{
    alglib_impl::_idwinterpolant_clear(p_struct);
    ae_free(p_struct);
}

alglib_impl::idwinterpolant* _idwinterpolant_owner::c_ptr()
{
    return p_struct;
}

alglib_impl::idwinterpolant* _idwinterpolant_owner::c_ptr() const
{
    return const_cast<alglib_impl::idwinterpolant*>(p_struct);
}
idwinterpolant::idwinterpolant() : _idwinterpolant_owner() 
{
}

idwinterpolant::idwinterpolant(const idwinterpolant &rhs):_idwinterpolant_owner(rhs) 
{
}

idwinterpolant& idwinterpolant::operator=(const idwinterpolant &rhs)
{
    if( this==&rhs )
        return *this;
    _idwinterpolant_owner::operator=(rhs);
    return *this;
}

idwinterpolant::~idwinterpolant()
{
}

/*************************************************************************
IDW interpolation

INPUT PARAMETERS:
    Z   -   IDW interpolant built with one of model building
            subroutines.
    X   -   array[0..NX-1], interpolation point

Result:
    IDW interpolant Z(X)

  -- ALGLIB --
     Copyright 02.03.2010 by Bochkanov Sergey
*************************************************************************/
double idwcalc(const idwinterpolant &z, const real_1d_array &x)
{
    alglib_impl::ae_state _alglib_env_state;
    alglib_impl::ae_state_init(&_alglib_env_state);
    try
    {
        double result = alglib_impl::idwcalc(const_cast<alglib_impl::idwinterpolant*>(z.c_ptr()), const_cast<alglib_impl::ae_vector*>(x.c_ptr()), &_alglib_env_state);
        alglib_impl::ae_state_clear(&_alglib_env_state);
        return *(reinterpret_cast<double*>(&result));
    }
    catch(alglib_impl::ae_error_type)
    {
        throw ap_error(_alglib_env_state.error_msg);
    }
}

/*************************************************************************
IDW interpolant using modified Shepard method for uniform point
distributions.

INPUT PARAMETERS:
    XY  -   X and Y values, array[0..N-1,0..NX].
            First NX columns contain X-values, last column contain
            Y-values.
    N   -   number of nodes, N>0.
    NX  -   space dimension, NX>=1.
    D   -   nodal function type, either:
            * 0     constant  model.  Just  for  demonstration only, worst
                    model ever.
            * 1     linear model, least squares fitting. Simpe  model  for
                    datasets too small for quadratic models
            * 2     quadratic  model,  least  squares  fitting. Best model
                    available (if your dataset is large enough).
            * -1    "fast"  linear  model,  use  with  caution!!!   It  is
                    significantly  faster than linear/quadratic and better
                    than constant model. But it is less robust (especially
                    in the presence of noise).
    NQ  -   number of points used to calculate  nodal  functions  (ignored
            for constant models). NQ should be LARGER than:
            * max(1.5*(1+NX),2^NX+1) for linear model,
            * max(3/4*(NX+2)*(NX+1),2^NX+1) for quadratic model.
            Values less than this threshold will be silently increased.
    NW  -   number of points used to calculate weights and to interpolate.
            Required: >=2^NX+1, values less than this  threshold  will  be
            silently increased.
            Recommended value: about 2*NQ

OUTPUT PARAMETERS:
    Z   -   IDW interpolant.

NOTES:
  * best results are obtained with quadratic models, worst - with constant
    models
  * when N is large, NQ and NW must be significantly smaller than  N  both
    to obtain optimal performance and to obtain optimal accuracy. In 2  or
    3-dimensional tasks NQ=15 and NW=25 are good values to start with.
  * NQ  and  NW  may  be  greater  than  N.  In  such  cases  they will be
    automatically decreased.
  * this subroutine is always succeeds (as long as correct parameters  are
    passed).
  * see  'Multivariate  Interpolation  of Large Sets of Scattered Data' by
    Robert J. Renka for more information on this algorithm.
  * this subroutine assumes that point distribution is uniform at the small
    scales.  If  it  isn't  -  for  example,  points are concentrated along
    "lines", but "lines" distribution is uniform at the larger scale - then
    you should use IDWBuildModifiedShepardR()


  -- ALGLIB PROJECT --
     Copyright 02.03.2010 by Bochkanov Sergey
*************************************************************************/
void idwbuildmodifiedshepard(const real_2d_array &xy, const ae_int_t n, const ae_int_t nx, const ae_int_t d, const ae_int_t nq, const ae_int_t nw, idwinterpolant &z)
{
    alglib_impl::ae_state _alglib_env_state;
    alglib_impl::ae_state_init(&_alglib_env_state);
    try
    {
        alglib_impl::idwbuildmodifiedshepard(const_cast<alglib_impl::ae_matrix*>(xy.c_ptr()), n, nx, d, nq, nw, const_cast<alglib_impl::idwinterpolant*>(z.c_ptr()), &_alglib_env_state);
        alglib_impl::ae_state_clear(&_alglib_env_state);
        return;
    }
    catch(alglib_impl::ae_error_type)
    {
        throw ap_error(_alglib_env_state.error_msg);
    }
}

/*************************************************************************
IDW interpolant using modified Shepard method for non-uniform datasets.

This type of model uses  constant  nodal  functions and interpolates using
all nodes which are closer than user-specified radius R. It  may  be  used
when points distribution is non-uniform at the small scale, but it  is  at
the distances as large as R.

INPUT PARAMETERS:
    XY  -   X and Y values, array[0..N-1,0..NX].
            First NX columns contain X-values, last column contain
            Y-values.
    N   -   number of nodes, N>0.
    NX  -   space dimension, NX>=1.
    R   -   radius, R>0

OUTPUT PARAMETERS:
    Z   -   IDW interpolant.

NOTES:
* if there is less than IDWKMin points within  R-ball,  algorithm  selects
  IDWKMin closest ones, so that continuity properties of  interpolant  are
  preserved even far from points.

  -- ALGLIB PROJECT --
     Copyright 11.04.2010 by Bochkanov Sergey
*************************************************************************/
void idwbuildmodifiedshepardr(const real_2d_array &xy, const ae_int_t n, const ae_int_t nx, const double r, idwinterpolant &z)
{
    alglib_impl::ae_state _alglib_env_state;
    alglib_impl::ae_state_init(&_alglib_env_state);
    try
    {
        alglib_impl::idwbuildmodifiedshepardr(const_cast<alglib_impl::ae_matrix*>(xy.c_ptr()), n, nx, r, const_cast<alglib_impl::idwinterpolant*>(z.c_ptr()), &_alglib_env_state);
        alglib_impl::ae_state_clear(&_alglib_env_state);
        return;
    }
    catch(alglib_impl::ae_error_type)
    {
        throw ap_error(_alglib_env_state.error_msg);
    }
}

/*************************************************************************
IDW model for noisy data.

This subroutine may be used to handle noisy data, i.e. data with noise  in
OUTPUT values.  It differs from IDWBuildModifiedShepard() in the following
aspects:
* nodal functions are not constrained to pass through  nodes:  Qi(xi)<>yi,
  i.e. we have fitting  instead  of  interpolation.
* weights which are used during least  squares fitting stage are all equal
  to 1.0 (independently of distance)
* "fast"-linear or constant nodal functions are not supported (either  not
  robust enough or too rigid)

This problem require far more complex tuning than interpolation  problems.
Below you can find some recommendations regarding this problem:
* focus on tuning NQ; it controls noise reduction. As for NW, you can just
  make it equal to 2*NQ.
* you can use cross-validation to determine optimal NQ.
* optimal NQ is a result of complex tradeoff  between  noise  level  (more
  noise = larger NQ required) and underlying  function  complexity  (given
  fixed N, larger NQ means smoothing of compex features in the data).  For
  example, NQ=N will reduce noise to the minimum level possible,  but  you
  will end up with just constant/linear/quadratic (depending on  D)  least
  squares model for the whole dataset.

INPUT PARAMETERS:
    XY  -   X and Y values, array[0..N-1,0..NX].
            First NX columns contain X-values, last column contain
            Y-values.
    N   -   number of nodes, N>0.
    NX  -   space dimension, NX>=1.
    D   -   nodal function degree, either:
            * 1     linear model, least squares fitting. Simpe  model  for
                    datasets too small for quadratic models (or  for  very
                    noisy problems).
            * 2     quadratic  model,  least  squares  fitting. Best model
                    available (if your dataset is large enough).
    NQ  -   number of points used to calculate nodal functions.  NQ should
            be  significantly   larger   than  1.5  times  the  number  of
            coefficients in a nodal function to overcome effects of noise:
            * larger than 1.5*(1+NX) for linear model,
            * larger than 3/4*(NX+2)*(NX+1) for quadratic model.
            Values less than this threshold will be silently increased.
    NW  -   number of points used to calculate weights and to interpolate.
            Required: >=2^NX+1, values less than this  threshold  will  be
            silently increased.
            Recommended value: about 2*NQ or larger

OUTPUT PARAMETERS:
    Z   -   IDW interpolant.

NOTES:
  * best results are obtained with quadratic models, linear models are not
    recommended to use unless you are pretty sure that it is what you want
  * this subroutine is always succeeds (as long as correct parameters  are
    passed).
  * see  'Multivariate  Interpolation  of Large Sets of Scattered Data' by
    Robert J. Renka for more information on this algorithm.


  -- ALGLIB PROJECT --
     Copyright 02.03.2010 by Bochkanov Sergey
*************************************************************************/
void idwbuildnoisy(const real_2d_array &xy, const ae_int_t n, const ae_int_t nx, const ae_int_t d, const ae_int_t nq, const ae_int_t nw, idwinterpolant &z)
{
    alglib_impl::ae_state _alglib_env_state;
    alglib_impl::ae_state_init(&_alglib_env_state);
    try
    {
        alglib_impl::idwbuildnoisy(const_cast<alglib_impl::ae_matrix*>(xy.c_ptr()), n, nx, d, nq, nw, const_cast<alglib_impl::idwinterpolant*>(z.c_ptr()), &_alglib_env_state);
        alglib_impl::ae_state_clear(&_alglib_env_state);
        return;
    }
    catch(alglib_impl::ae_error_type)
    {
        throw ap_error(_alglib_env_state.error_msg);
    }
}

/*************************************************************************
Barycentric interpolant.
*************************************************************************/
_barycentricinterpolant_owner::_barycentricinterpolant_owner()
{
    p_struct = (alglib_impl::barycentricinterpolant*)alglib_impl::ae_malloc(sizeof(alglib_impl::barycentricinterpolant), NULL);
    if( p_struct==NULL )
        throw ap_error("ALGLIB: malloc error");
    alglib_impl::_barycentricinterpolant_init(p_struct, NULL);
}

_barycentricinterpolant_owner::_barycentricinterpolant_owner(const _barycentricinterpolant_owner &rhs)
{
    p_struct = (alglib_impl::barycentricinterpolant*)alglib_impl::ae_malloc(sizeof(alglib_impl::barycentricinterpolant), NULL);
    if( p_struct==NULL )
        throw ap_error("ALGLIB: malloc error");
    alglib_impl::_barycentricinterpolant_init_copy(p_struct, const_cast<alglib_impl::barycentricinterpolant*>(rhs.p_struct), NULL);
}

_barycentricinterpolant_owner& _barycentricinterpolant_owner::operator=(const _barycentricinterpolant_owner &rhs)
{
    if( this==&rhs )
        return *this;
    alglib_impl::_barycentricinterpolant_clear(p_struct);
    alglib_impl::_barycentricinterpolant_init_copy(p_struct, const_cast<alglib_impl::barycentricinterpolant*>(rhs.p_struct), NULL);
    return *this;
}

_barycentricinterpolant_owner::~_barycentricinterpolant_owner()
{
    alglib_impl::_barycentricinterpolant_clear(p_struct);
    ae_free(p_struct);
}

alglib_impl::barycentricinterpolant* _barycentricinterpolant_owner::c_ptr()
{
    return p_struct;
}

alglib_impl::barycentricinterpolant* _barycentricinterpolant_owner::c_ptr() const
{
    return const_cast<alglib_impl::barycentricinterpolant*>(p_struct);
}
barycentricinterpolant::barycentricinterpolant() : _barycentricinterpolant_owner() 
{
}

barycentricinterpolant::barycentricinterpolant(const barycentricinterpolant &rhs):_barycentricinterpolant_owner(rhs) 
{
}

barycentricinterpolant& barycentricinterpolant::operator=(const barycentricinterpolant &rhs)
{
    if( this==&rhs )
        return *this;
    _barycentricinterpolant_owner::operator=(rhs);
    return *this;
}

barycentricinterpolant::~barycentricinterpolant()
{
}

/*************************************************************************
Rational interpolation using barycentric formula

F(t) = SUM(i=0,n-1,w[i]*f[i]/(t-x[i])) / SUM(i=0,n-1,w[i]/(t-x[i]))

Input parameters:
    B   -   barycentric interpolant built with one of model building
            subroutines.
    T   -   interpolation point

Result:
    barycentric interpolant F(t)

  -- ALGLIB --
     Copyright 17.08.2009 by Bochkanov Sergey
*************************************************************************/
double barycentriccalc(const barycentricinterpolant &b, const double t)
{
    alglib_impl::ae_state _alglib_env_state;
    alglib_impl::ae_state_init(&_alglib_env_state);
    try
    {
        double result = alglib_impl::barycentriccalc(const_cast<alglib_impl::barycentricinterpolant*>(b.c_ptr()), t, &_alglib_env_state);
        alglib_impl::ae_state_clear(&_alglib_env_state);
        return *(reinterpret_cast<double*>(&result));
    }
    catch(alglib_impl::ae_error_type)
    {
        throw ap_error(_alglib_env_state.error_msg);
    }
}

/*************************************************************************
Differentiation of barycentric interpolant: first derivative.

Algorithm used in this subroutine is very robust and should not fail until
provided with values too close to MaxRealNumber  (usually  MaxRealNumber/N
or greater will overflow).

INPUT PARAMETERS:
    B   -   barycentric interpolant built with one of model building
            subroutines.
    T   -   interpolation point

OUTPUT PARAMETERS:
    F   -   barycentric interpolant at T
    DF  -   first derivative

NOTE


  -- ALGLIB --
     Copyright 17.08.2009 by Bochkanov Sergey
*************************************************************************/
void barycentricdiff1(const barycentricinterpolant &b, const double t, double &f, double &df)
{
    alglib_impl::ae_state _alglib_env_state;
    alglib_impl::ae_state_init(&_alglib_env_state);
    try
    {
        alglib_impl::barycentricdiff1(const_cast<alglib_impl::barycentricinterpolant*>(b.c_ptr()), t, &f, &df, &_alglib_env_state);
        alglib_impl::ae_state_clear(&_alglib_env_state);
        return;
    }
    catch(alglib_impl::ae_error_type)
    {
        throw ap_error(_alglib_env_state.error_msg);
    }
}

/*************************************************************************
Differentiation of barycentric interpolant: first/second derivatives.

INPUT PARAMETERS:
    B   -   barycentric interpolant built with one of model building
            subroutines.
    T   -   interpolation point

OUTPUT PARAMETERS:
    F   -   barycentric interpolant at T
    DF  -   first derivative
    D2F -   second derivative

NOTE: this algorithm may fail due to overflow/underflor if  used  on  data
whose values are close to MaxRealNumber or MinRealNumber.  Use more robust
BarycentricDiff1() subroutine in such cases.


  -- ALGLIB --
     Copyright 17.08.2009 by Bochkanov Sergey
*************************************************************************/
void barycentricdiff2(const barycentricinterpolant &b, const double t, double &f, double &df, double &d2f)
{
    alglib_impl::ae_state _alglib_env_state;
    alglib_impl::ae_state_init(&_alglib_env_state);
    try
    {
        alglib_impl::barycentricdiff2(const_cast<alglib_impl::barycentricinterpolant*>(b.c_ptr()), t, &f, &df, &d2f, &_alglib_env_state);
        alglib_impl::ae_state_clear(&_alglib_env_state);
        return;
    }
    catch(alglib_impl::ae_error_type)
    {
        throw ap_error(_alglib_env_state.error_msg);
    }
}

/*************************************************************************
This subroutine performs linear transformation of the argument.

INPUT PARAMETERS:
    B       -   rational interpolant in barycentric form
    CA, CB  -   transformation coefficients: x = CA*t + CB

OUTPUT PARAMETERS:
    B       -   transformed interpolant with X replaced by T

  -- ALGLIB PROJECT --
     Copyright 19.08.2009 by Bochkanov Sergey
*************************************************************************/
void barycentriclintransx(const barycentricinterpolant &b, const double ca, const double cb)
{
    alglib_impl::ae_state _alglib_env_state;
    alglib_impl::ae_state_init(&_alglib_env_state);
    try
    {
        alglib_impl::barycentriclintransx(const_cast<alglib_impl::barycentricinterpolant*>(b.c_ptr()), ca, cb, &_alglib_env_state);
        alglib_impl::ae_state_clear(&_alglib_env_state);
        return;
    }
    catch(alglib_impl::ae_error_type)
    {
        throw ap_error(_alglib_env_state.error_msg);
    }
}

/*************************************************************************
This  subroutine   performs   linear  transformation  of  the  barycentric
interpolant.

INPUT PARAMETERS:
    B       -   rational interpolant in barycentric form
    CA, CB  -   transformation coefficients: B2(x) = CA*B(x) + CB

OUTPUT PARAMETERS:
    B       -   transformed interpolant

  -- ALGLIB PROJECT --
     Copyright 19.08.2009 by Bochkanov Sergey
*************************************************************************/
void barycentriclintransy(const barycentricinterpolant &b, const double ca, const double cb)
{
    alglib_impl::ae_state _alglib_env_state;
    alglib_impl::ae_state_init(&_alglib_env_state);
    try
    {
        alglib_impl::barycentriclintransy(const_cast<alglib_impl::barycentricinterpolant*>(b.c_ptr()), ca, cb, &_alglib_env_state);
        alglib_impl::ae_state_clear(&_alglib_env_state);
        return;
    }
    catch(alglib_impl::ae_error_type)
    {
        throw ap_error(_alglib_env_state.error_msg);
    }
}

/*************************************************************************
Extracts X/Y/W arrays from rational interpolant

INPUT PARAMETERS:
    B   -   barycentric interpolant

OUTPUT PARAMETERS:
    N   -   nodes count, N>0
    X   -   interpolation nodes, array[0..N-1]
    F   -   function values, array[0..N-1]
    W   -   barycentric weights, array[0..N-1]

  -- ALGLIB --
     Copyright 17.08.2009 by Bochkanov Sergey
*************************************************************************/
void barycentricunpack(const barycentricinterpolant &b, ae_int_t &n, real_1d_array &x, real_1d_array &y, real_1d_array &w)
{
    alglib_impl::ae_state _alglib_env_state;
    alglib_impl::ae_state_init(&_alglib_env_state);
    try
    {
        alglib_impl::barycentricunpack(const_cast<alglib_impl::barycentricinterpolant*>(b.c_ptr()), &n, const_cast<alglib_impl::ae_vector*>(x.c_ptr()), const_cast<alglib_impl::ae_vector*>(y.c_ptr()), const_cast<alglib_impl::ae_vector*>(w.c_ptr()), &_alglib_env_state);
        alglib_impl::ae_state_clear(&_alglib_env_state);
        return;
    }
    catch(alglib_impl::ae_error_type)
    {
        throw ap_error(_alglib_env_state.error_msg);
    }
}

/*************************************************************************
Rational interpolant from X/Y/W arrays

F(t) = SUM(i=0,n-1,w[i]*f[i]/(t-x[i])) / SUM(i=0,n-1,w[i]/(t-x[i]))

INPUT PARAMETERS:
    X   -   interpolation nodes, array[0..N-1]
    F   -   function values, array[0..N-1]
    W   -   barycentric weights, array[0..N-1]
    N   -   nodes count, N>0

OUTPUT PARAMETERS:
    B   -   barycentric interpolant built from (X, Y, W)

  -- ALGLIB --
     Copyright 17.08.2009 by Bochkanov Sergey
*************************************************************************/
void barycentricbuildxyw(const real_1d_array &x, const real_1d_array &y, const real_1d_array &w, const ae_int_t n, barycentricinterpolant &b)
{
    alglib_impl::ae_state _alglib_env_state;
    alglib_impl::ae_state_init(&_alglib_env_state);
    try
    {
        alglib_impl::barycentricbuildxyw(const_cast<alglib_impl::ae_vector*>(x.c_ptr()), const_cast<alglib_impl::ae_vector*>(y.c_ptr()), const_cast<alglib_impl::ae_vector*>(w.c_ptr()), n, const_cast<alglib_impl::barycentricinterpolant*>(b.c_ptr()), &_alglib_env_state);
        alglib_impl::ae_state_clear(&_alglib_env_state);
        return;
    }
    catch(alglib_impl::ae_error_type)
    {
        throw ap_error(_alglib_env_state.error_msg);
    }
}

/*************************************************************************
Rational interpolant without poles

The subroutine constructs the rational interpolating function without real
poles  (see  'Barycentric rational interpolation with no  poles  and  high
rates of approximation', Michael S. Floater. and  Kai  Hormann,  for  more
information on this subject).

Input parameters:
    X   -   interpolation nodes, array[0..N-1].
    Y   -   function values, array[0..N-1].
    N   -   number of nodes, N>0.
    D   -   order of the interpolation scheme, 0 <= D <= N-1.
            D<0 will cause an error.
            D>=N it will be replaced with D=N-1.
            if you don't know what D to choose, use small value about 3-5.

Output parameters:
    B   -   barycentric interpolant.

Note:
    this algorithm always succeeds and calculates the weights  with  close
    to machine precision.

  -- ALGLIB PROJECT --
     Copyright 17.06.2007 by Bochkanov Sergey
*************************************************************************/
void barycentricbuildfloaterhormann(const real_1d_array &x, const real_1d_array &y, const ae_int_t n, const ae_int_t d, barycentricinterpolant &b)
{
    alglib_impl::ae_state _alglib_env_state;
    alglib_impl::ae_state_init(&_alglib_env_state);
    try
    {
        alglib_impl::barycentricbuildfloaterhormann(const_cast<alglib_impl::ae_vector*>(x.c_ptr()), const_cast<alglib_impl::ae_vector*>(y.c_ptr()), n, d, const_cast<alglib_impl::barycentricinterpolant*>(b.c_ptr()), &_alglib_env_state);
        alglib_impl::ae_state_clear(&_alglib_env_state);
        return;
    }
    catch(alglib_impl::ae_error_type)
    {
        throw ap_error(_alglib_env_state.error_msg);
    }
}

/*************************************************************************
Conversion from barycentric representation to Chebyshev basis.
This function has O(N^2) complexity.

INPUT PARAMETERS:
    P   -   polynomial in barycentric form
    A,B -   base interval for Chebyshev polynomials (see below)
            A<>B

OUTPUT PARAMETERS
    T   -   coefficients of Chebyshev representation;
            P(x) = sum { T[i]*Ti(2*(x-A)/(B-A)-1), i=0..N-1 },
            where Ti - I-th Chebyshev polynomial.

NOTES:
    barycentric interpolant passed as P may be either polynomial  obtained
    from  polynomial  interpolation/ fitting or rational function which is
    NOT polynomial. We can't distinguish between these two cases, and this
    algorithm just tries to work assuming that P IS a polynomial.  If not,
    algorithm will return results, but they won't have any meaning.

  -- ALGLIB --
     Copyright 30.09.2010 by Bochkanov Sergey
*************************************************************************/
void polynomialbar2cheb(const barycentricinterpolant &p, const double a, const double b, real_1d_array &t)
{
    alglib_impl::ae_state _alglib_env_state;
    alglib_impl::ae_state_init(&_alglib_env_state);
    try
    {
        alglib_impl::polynomialbar2cheb(const_cast<alglib_impl::barycentricinterpolant*>(p.c_ptr()), a, b, const_cast<alglib_impl::ae_vector*>(t.c_ptr()), &_alglib_env_state);
        alglib_impl::ae_state_clear(&_alglib_env_state);
        return;
    }
    catch(alglib_impl::ae_error_type)
    {
        throw ap_error(_alglib_env_state.error_msg);
    }
}

/*************************************************************************
Conversion from Chebyshev basis to barycentric representation.
This function has O(N^2) complexity.

INPUT PARAMETERS:
    T   -   coefficients of Chebyshev representation;
            P(x) = sum { T[i]*Ti(2*(x-A)/(B-A)-1), i=0..N },
            where Ti - I-th Chebyshev polynomial.
    N   -   number of coefficients:
            * if given, only leading N elements of T are used
            * if not given, automatically determined from size of T
    A,B -   base interval for Chebyshev polynomials (see above)
            A<B

OUTPUT PARAMETERS
    P   -   polynomial in barycentric form

  -- ALGLIB --
     Copyright 30.09.2010 by Bochkanov Sergey
*************************************************************************/
void polynomialcheb2bar(const real_1d_array &t, const ae_int_t n, const double a, const double b, barycentricinterpolant &p)
{
    alglib_impl::ae_state _alglib_env_state;
    alglib_impl::ae_state_init(&_alglib_env_state);
    try
    {
        alglib_impl::polynomialcheb2bar(const_cast<alglib_impl::ae_vector*>(t.c_ptr()), n, a, b, const_cast<alglib_impl::barycentricinterpolant*>(p.c_ptr()), &_alglib_env_state);
        alglib_impl::ae_state_clear(&_alglib_env_state);
        return;
    }
    catch(alglib_impl::ae_error_type)
    {
        throw ap_error(_alglib_env_state.error_msg);
    }
}

/*************************************************************************
Conversion from Chebyshev basis to barycentric representation.
This function has O(N^2) complexity.

INPUT PARAMETERS:
    T   -   coefficients of Chebyshev representation;
            P(x) = sum { T[i]*Ti(2*(x-A)/(B-A)-1), i=0..N },
            where Ti - I-th Chebyshev polynomial.
    N   -   number of coefficients:
            * if given, only leading N elements of T are used
            * if not given, automatically determined from size of T
    A,B -   base interval for Chebyshev polynomials (see above)
            A<B

OUTPUT PARAMETERS
    P   -   polynomial in barycentric form

  -- ALGLIB --
     Copyright 30.09.2010 by Bochkanov Sergey
*************************************************************************/
void polynomialcheb2bar(const real_1d_array &t, const double a, const double b, barycentricinterpolant &p)
{
    alglib_impl::ae_state _alglib_env_state;    
    ae_int_t n;

    n = t.length();
    alglib_impl::ae_state_init(&_alglib_env_state);
    try
    {
        alglib_impl::polynomialcheb2bar(const_cast<alglib_impl::ae_vector*>(t.c_ptr()), n, a, b, const_cast<alglib_impl::barycentricinterpolant*>(p.c_ptr()), &_alglib_env_state);

        alglib_impl::ae_state_clear(&_alglib_env_state);
        return;
    }
    catch(alglib_impl::ae_error_type)
    {
        throw ap_error(_alglib_env_state.error_msg);
    }
}

/*************************************************************************
Conversion from barycentric representation to power basis.
This function has O(N^2) complexity.

INPUT PARAMETERS:
    P   -   polynomial in barycentric form
    C   -   offset (see below); 0.0 is used as default value.
    S   -   scale (see below);  1.0 is used as default value. S<>0.

OUTPUT PARAMETERS
    A   -   coefficients, P(x) = sum { A[i]*((X-C)/S)^i, i=0..N-1 }
    N   -   number of coefficients (polynomial degree plus 1)

NOTES:
1.  this function accepts offset and scale, which can be  set  to  improve
    numerical properties of polynomial. For example, if P was obtained  as
    result of interpolation on [-1,+1],  you  can  set  C=0  and  S=1  and
    represent  P  as sum of 1, x, x^2, x^3 and so on. In most cases you it
    is exactly what you need.

    However, if your interpolation model was built on [999,1001], you will
    see significant growth of numerical errors when using {1, x, x^2, x^3}
    as basis. Representing P as sum of 1, (x-1000), (x-1000)^2, (x-1000)^3
    will be better option. Such representation can be  obtained  by  using
    1000.0 as offset C and 1.0 as scale S.

2.  power basis is ill-conditioned and tricks described above can't  solve
    this problem completely. This function  will  return  coefficients  in
    any  case,  but  for  N>8  they  will  become unreliable. However, N's
    less than 5 are pretty safe.

3.  barycentric interpolant passed as P may be either polynomial  obtained
    from  polynomial  interpolation/ fitting or rational function which is
    NOT polynomial. We can't distinguish between these two cases, and this
    algorithm just tries to work assuming that P IS a polynomial.  If not,
    algorithm will return results, but they won't have any meaning.

  -- ALGLIB --
     Copyright 30.09.2010 by Bochkanov Sergey
*************************************************************************/
void polynomialbar2pow(const barycentricinterpolant &p, const double c, const double s, real_1d_array &a)
{
    alglib_impl::ae_state _alglib_env_state;
    alglib_impl::ae_state_init(&_alglib_env_state);
    try
    {
        alglib_impl::polynomialbar2pow(const_cast<alglib_impl::barycentricinterpolant*>(p.c_ptr()), c, s, const_cast<alglib_impl::ae_vector*>(a.c_ptr()), &_alglib_env_state);
        alglib_impl::ae_state_clear(&_alglib_env_state);
        return;
    }
    catch(alglib_impl::ae_error_type)
    {
        throw ap_error(_alglib_env_state.error_msg);
    }
}

/*************************************************************************
Conversion from barycentric representation to power basis.
This function has O(N^2) complexity.

INPUT PARAMETERS:
    P   -   polynomial in barycentric form
    C   -   offset (see below); 0.0 is used as default value.
    S   -   scale (see below);  1.0 is used as default value. S<>0.

OUTPUT PARAMETERS
    A   -   coefficients, P(x) = sum { A[i]*((X-C)/S)^i, i=0..N-1 }
    N   -   number of coefficients (polynomial degree plus 1)

NOTES:
1.  this function accepts offset and scale, which can be  set  to  improve
    numerical properties of polynomial. For example, if P was obtained  as
    result of interpolation on [-1,+1],  you  can  set  C=0  and  S=1  and
    represent  P  as sum of 1, x, x^2, x^3 and so on. In most cases you it
    is exactly what you need.

    However, if your interpolation model was built on [999,1001], you will
    see significant growth of numerical errors when using {1, x, x^2, x^3}
    as basis. Representing P as sum of 1, (x-1000), (x-1000)^2, (x-1000)^3
    will be better option. Such representation can be  obtained  by  using
    1000.0 as offset C and 1.0 as scale S.

2.  power basis is ill-conditioned and tricks described above can't  solve
    this problem completely. This function  will  return  coefficients  in
    any  case,  but  for  N>8  they  will  become unreliable. However, N's
    less than 5 are pretty safe.

3.  barycentric interpolant passed as P may be either polynomial  obtained
    from  polynomial  interpolation/ fitting or rational function which is
    NOT polynomial. We can't distinguish between these two cases, and this
    algorithm just tries to work assuming that P IS a polynomial.  If not,
    algorithm will return results, but they won't have any meaning.

  -- ALGLIB --
     Copyright 30.09.2010 by Bochkanov Sergey
*************************************************************************/
void polynomialbar2pow(const barycentricinterpolant &p, real_1d_array &a)
{
    alglib_impl::ae_state _alglib_env_state;    
    double c;
    double s;

    c = 0;
    s = 1;
    alglib_impl::ae_state_init(&_alglib_env_state);
    try
    {
        alglib_impl::polynomialbar2pow(const_cast<alglib_impl::barycentricinterpolant*>(p.c_ptr()), c, s, const_cast<alglib_impl::ae_vector*>(a.c_ptr()), &_alglib_env_state);

        alglib_impl::ae_state_clear(&_alglib_env_state);
        return;
    }
    catch(alglib_impl::ae_error_type)
    {
        throw ap_error(_alglib_env_state.error_msg);
    }
}

/*************************************************************************
Conversion from power basis to barycentric representation.
This function has O(N^2) complexity.

INPUT PARAMETERS:
    A   -   coefficients, P(x) = sum { A[i]*((X-C)/S)^i, i=0..N-1 }
    N   -   number of coefficients (polynomial degree plus 1)
            * if given, only leading N elements of A are used
            * if not given, automatically determined from size of A
    C   -   offset (see below); 0.0 is used as default value.
    S   -   scale (see below);  1.0 is used as default value. S<>0.

OUTPUT PARAMETERS
    P   -   polynomial in barycentric form


NOTES:
1.  this function accepts offset and scale, which can be  set  to  improve
    numerical properties of polynomial. For example, if you interpolate on
    [-1,+1],  you  can  set C=0 and S=1 and convert from sum of 1, x, x^2,
    x^3 and so on. In most cases you it is exactly what you need.

    However, if your interpolation model was built on [999,1001], you will
    see significant growth of numerical errors when using {1, x, x^2, x^3}
    as  input  basis.  Converting  from  sum  of  1, (x-1000), (x-1000)^2,
    (x-1000)^3 will be better option (you have to specify 1000.0 as offset
    C and 1.0 as scale S).

2.  power basis is ill-conditioned and tricks described above can't  solve
    this problem completely. This function  will  return barycentric model
    in any case, but for N>8 accuracy well degrade. However, N's less than
    5 are pretty safe.

  -- ALGLIB --
     Copyright 30.09.2010 by Bochkanov Sergey
*************************************************************************/
void polynomialpow2bar(const real_1d_array &a, const ae_int_t n, const double c, const double s, barycentricinterpolant &p)
{
    alglib_impl::ae_state _alglib_env_state;
    alglib_impl::ae_state_init(&_alglib_env_state);
    try
    {
        alglib_impl::polynomialpow2bar(const_cast<alglib_impl::ae_vector*>(a.c_ptr()), n, c, s, const_cast<alglib_impl::barycentricinterpolant*>(p.c_ptr()), &_alglib_env_state);
        alglib_impl::ae_state_clear(&_alglib_env_state);
        return;
    }
    catch(alglib_impl::ae_error_type)
    {
        throw ap_error(_alglib_env_state.error_msg);
    }
}

/*************************************************************************
Conversion from power basis to barycentric representation.
This function has O(N^2) complexity.

INPUT PARAMETERS:
    A   -   coefficients, P(x) = sum { A[i]*((X-C)/S)^i, i=0..N-1 }
    N   -   number of coefficients (polynomial degree plus 1)
            * if given, only leading N elements of A are used
            * if not given, automatically determined from size of A
    C   -   offset (see below); 0.0 is used as default value.
    S   -   scale (see below);  1.0 is used as default value. S<>0.

OUTPUT PARAMETERS
    P   -   polynomial in barycentric form


NOTES:
1.  this function accepts offset and scale, which can be  set  to  improve
    numerical properties of polynomial. For example, if you interpolate on
    [-1,+1],  you  can  set C=0 and S=1 and convert from sum of 1, x, x^2,
    x^3 and so on. In most cases you it is exactly what you need.

    However, if your interpolation model was built on [999,1001], you will
    see significant growth of numerical errors when using {1, x, x^2, x^3}
    as  input  basis.  Converting  from  sum  of  1, (x-1000), (x-1000)^2,
    (x-1000)^3 will be better option (you have to specify 1000.0 as offset
    C and 1.0 as scale S).

2.  power basis is ill-conditioned and tricks described above can't  solve
    this problem completely. This function  will  return barycentric model
    in any case, but for N>8 accuracy well degrade. However, N's less than
    5 are pretty safe.

  -- ALGLIB --
     Copyright 30.09.2010 by Bochkanov Sergey
*************************************************************************/
void polynomialpow2bar(const real_1d_array &a, barycentricinterpolant &p)
{
    alglib_impl::ae_state _alglib_env_state;    
    ae_int_t n;
    double c;
    double s;

    n = a.length();
    c = 0;
    s = 1;
    alglib_impl::ae_state_init(&_alglib_env_state);
    try
    {
        alglib_impl::polynomialpow2bar(const_cast<alglib_impl::ae_vector*>(a.c_ptr()), n, c, s, const_cast<alglib_impl::barycentricinterpolant*>(p.c_ptr()), &_alglib_env_state);

        alglib_impl::ae_state_clear(&_alglib_env_state);
        return;
    }
    catch(alglib_impl::ae_error_type)
    {
        throw ap_error(_alglib_env_state.error_msg);
    }
}

/*************************************************************************
Lagrange intepolant: generation of the model on the general grid.
This function has O(N^2) complexity.

INPUT PARAMETERS:
    X   -   abscissas, array[0..N-1]
    Y   -   function values, array[0..N-1]
    N   -   number of points, N>=1

OUTPUT PARAMETERS
    P   -   barycentric model which represents Lagrange interpolant
            (see ratint unit info and BarycentricCalc() description for
            more information).

  -- ALGLIB --
     Copyright 02.12.2009 by Bochkanov Sergey
*************************************************************************/
void polynomialbuild(const real_1d_array &x, const real_1d_array &y, const ae_int_t n, barycentricinterpolant &p)
{
    alglib_impl::ae_state _alglib_env_state;
    alglib_impl::ae_state_init(&_alglib_env_state);
    try
    {
        alglib_impl::polynomialbuild(const_cast<alglib_impl::ae_vector*>(x.c_ptr()), const_cast<alglib_impl::ae_vector*>(y.c_ptr()), n, const_cast<alglib_impl::barycentricinterpolant*>(p.c_ptr()), &_alglib_env_state);
        alglib_impl::ae_state_clear(&_alglib_env_state);
        return;
    }
    catch(alglib_impl::ae_error_type)
    {
        throw ap_error(_alglib_env_state.error_msg);
    }
}

/*************************************************************************
Lagrange intepolant: generation of the model on the general grid.
This function has O(N^2) complexity.

INPUT PARAMETERS:
    X   -   abscissas, array[0..N-1]
    Y   -   function values, array[0..N-1]
    N   -   number of points, N>=1

OUTPUT PARAMETERS
    P   -   barycentric model which represents Lagrange interpolant
            (see ratint unit info and BarycentricCalc() description for
            more information).

  -- ALGLIB --
     Copyright 02.12.2009 by Bochkanov Sergey
*************************************************************************/
void polynomialbuild(const real_1d_array &x, const real_1d_array &y, barycentricinterpolant &p)
{
    alglib_impl::ae_state _alglib_env_state;    
    ae_int_t n;
    if( (x.length()!=y.length()))
        throw ap_error("Error while calling 'polynomialbuild': looks like one of arguments has wrong size");
    n = x.length();
    alglib_impl::ae_state_init(&_alglib_env_state);
    try
    {
        alglib_impl::polynomialbuild(const_cast<alglib_impl::ae_vector*>(x.c_ptr()), const_cast<alglib_impl::ae_vector*>(y.c_ptr()), n, const_cast<alglib_impl::barycentricinterpolant*>(p.c_ptr()), &_alglib_env_state);

        alglib_impl::ae_state_clear(&_alglib_env_state);
        return;
    }
    catch(alglib_impl::ae_error_type)
    {
        throw ap_error(_alglib_env_state.error_msg);
    }
}

/*************************************************************************
Lagrange intepolant: generation of the model on equidistant grid.
This function has O(N) complexity.

INPUT PARAMETERS:
    A   -   left boundary of [A,B]
    B   -   right boundary of [A,B]
    Y   -   function values at the nodes, array[0..N-1]
    N   -   number of points, N>=1
            for N=1 a constant model is constructed.

OUTPUT PARAMETERS
    P   -   barycentric model which represents Lagrange interpolant
            (see ratint unit info and BarycentricCalc() description for
            more information).

  -- ALGLIB --
     Copyright 03.12.2009 by Bochkanov Sergey
*************************************************************************/
void polynomialbuildeqdist(const double a, const double b, const real_1d_array &y, const ae_int_t n, barycentricinterpolant &p)
{
    alglib_impl::ae_state _alglib_env_state;
    alglib_impl::ae_state_init(&_alglib_env_state);
    try
    {
        alglib_impl::polynomialbuildeqdist(a, b, const_cast<alglib_impl::ae_vector*>(y.c_ptr()), n, const_cast<alglib_impl::barycentricinterpolant*>(p.c_ptr()), &_alglib_env_state);
        alglib_impl::ae_state_clear(&_alglib_env_state);
        return;
    }
    catch(alglib_impl::ae_error_type)
    {
        throw ap_error(_alglib_env_state.error_msg);
    }
}

/*************************************************************************
Lagrange intepolant: generation of the model on equidistant grid.
This function has O(N) complexity.

INPUT PARAMETERS:
    A   -   left boundary of [A,B]
    B   -   right boundary of [A,B]
    Y   -   function values at the nodes, array[0..N-1]
    N   -   number of points, N>=1
            for N=1 a constant model is constructed.

OUTPUT PARAMETERS
    P   -   barycentric model which represents Lagrange interpolant
            (see ratint unit info and BarycentricCalc() description for
            more information).

  -- ALGLIB --
     Copyright 03.12.2009 by Bochkanov Sergey
*************************************************************************/
void polynomialbuildeqdist(const double a, const double b, const real_1d_array &y, barycentricinterpolant &p)
{
    alglib_impl::ae_state _alglib_env_state;    
    ae_int_t n;

    n = y.length();
    alglib_impl::ae_state_init(&_alglib_env_state);
    try
    {
        alglib_impl::polynomialbuildeqdist(a, b, const_cast<alglib_impl::ae_vector*>(y.c_ptr()), n, const_cast<alglib_impl::barycentricinterpolant*>(p.c_ptr()), &_alglib_env_state);

        alglib_impl::ae_state_clear(&_alglib_env_state);
        return;
    }
    catch(alglib_impl::ae_error_type)
    {
        throw ap_error(_alglib_env_state.error_msg);
    }
}

/*************************************************************************
Lagrange intepolant on Chebyshev grid (first kind).
This function has O(N) complexity.

INPUT PARAMETERS:
    A   -   left boundary of [A,B]
    B   -   right boundary of [A,B]
    Y   -   function values at the nodes, array[0..N-1],
            Y[I] = Y(0.5*(B+A) + 0.5*(B-A)*Cos(PI*(2*i+1)/(2*n)))
    N   -   number of points, N>=1
            for N=1 a constant model is constructed.

OUTPUT PARAMETERS
    P   -   barycentric model which represents Lagrange interpolant
            (see ratint unit info and BarycentricCalc() description for
            more information).

  -- ALGLIB --
     Copyright 03.12.2009 by Bochkanov Sergey
*************************************************************************/
void polynomialbuildcheb1(const double a, const double b, const real_1d_array &y, const ae_int_t n, barycentricinterpolant &p)
{
    alglib_impl::ae_state _alglib_env_state;
    alglib_impl::ae_state_init(&_alglib_env_state);
    try
    {
        alglib_impl::polynomialbuildcheb1(a, b, const_cast<alglib_impl::ae_vector*>(y.c_ptr()), n, const_cast<alglib_impl::barycentricinterpolant*>(p.c_ptr()), &_alglib_env_state);
        alglib_impl::ae_state_clear(&_alglib_env_state);
        return;
    }
    catch(alglib_impl::ae_error_type)
    {
        throw ap_error(_alglib_env_state.error_msg);
    }
}

/*************************************************************************
Lagrange intepolant on Chebyshev grid (first kind).
This function has O(N) complexity.

INPUT PARAMETERS:
    A   -   left boundary of [A,B]
    B   -   right boundary of [A,B]
    Y   -   function values at the nodes, array[0..N-1],
            Y[I] = Y(0.5*(B+A) + 0.5*(B-A)*Cos(PI*(2*i+1)/(2*n)))
    N   -   number of points, N>=1
            for N=1 a constant model is constructed.

OUTPUT PARAMETERS
    P   -   barycentric model which represents Lagrange interpolant
            (see ratint unit info and BarycentricCalc() description for
            more information).

  -- ALGLIB --
     Copyright 03.12.2009 by Bochkanov Sergey
*************************************************************************/
void polynomialbuildcheb1(const double a, const double b, const real_1d_array &y, barycentricinterpolant &p)
{
    alglib_impl::ae_state _alglib_env_state;    
    ae_int_t n;

    n = y.length();
    alglib_impl::ae_state_init(&_alglib_env_state);
    try
    {
        alglib_impl::polynomialbuildcheb1(a, b, const_cast<alglib_impl::ae_vector*>(y.c_ptr()), n, const_cast<alglib_impl::barycentricinterpolant*>(p.c_ptr()), &_alglib_env_state);

        alglib_impl::ae_state_clear(&_alglib_env_state);
        return;
    }
    catch(alglib_impl::ae_error_type)
    {
        throw ap_error(_alglib_env_state.error_msg);
    }
}

/*************************************************************************
Lagrange intepolant on Chebyshev grid (second kind).
This function has O(N) complexity.

INPUT PARAMETERS:
    A   -   left boundary of [A,B]
    B   -   right boundary of [A,B]
    Y   -   function values at the nodes, array[0..N-1],
            Y[I] = Y(0.5*(B+A) + 0.5*(B-A)*Cos(PI*i/(n-1)))
    N   -   number of points, N>=1
            for N=1 a constant model is constructed.

OUTPUT PARAMETERS
    P   -   barycentric model which represents Lagrange interpolant
            (see ratint unit info and BarycentricCalc() description for
            more information).

  -- ALGLIB --
     Copyright 03.12.2009 by Bochkanov Sergey
*************************************************************************/
void polynomialbuildcheb2(const double a, const double b, const real_1d_array &y, const ae_int_t n, barycentricinterpolant &p)
{
    alglib_impl::ae_state _alglib_env_state;
    alglib_impl::ae_state_init(&_alglib_env_state);
    try
    {
        alglib_impl::polynomialbuildcheb2(a, b, const_cast<alglib_impl::ae_vector*>(y.c_ptr()), n, const_cast<alglib_impl::barycentricinterpolant*>(p.c_ptr()), &_alglib_env_state);
        alglib_impl::ae_state_clear(&_alglib_env_state);
        return;
    }
    catch(alglib_impl::ae_error_type)
    {
        throw ap_error(_alglib_env_state.error_msg);
    }
}

/*************************************************************************
Lagrange intepolant on Chebyshev grid (second kind).
This function has O(N) complexity.

INPUT PARAMETERS:
    A   -   left boundary of [A,B]
    B   -   right boundary of [A,B]
    Y   -   function values at the nodes, array[0..N-1],
            Y[I] = Y(0.5*(B+A) + 0.5*(B-A)*Cos(PI*i/(n-1)))
    N   -   number of points, N>=1
            for N=1 a constant model is constructed.

OUTPUT PARAMETERS
    P   -   barycentric model which represents Lagrange interpolant
            (see ratint unit info and BarycentricCalc() description for
            more information).

  -- ALGLIB --
     Copyright 03.12.2009 by Bochkanov Sergey
*************************************************************************/
void polynomialbuildcheb2(const double a, const double b, const real_1d_array &y, barycentricinterpolant &p)
{
    alglib_impl::ae_state _alglib_env_state;    
    ae_int_t n;

    n = y.length();
    alglib_impl::ae_state_init(&_alglib_env_state);
    try
    {
        alglib_impl::polynomialbuildcheb2(a, b, const_cast<alglib_impl::ae_vector*>(y.c_ptr()), n, const_cast<alglib_impl::barycentricinterpolant*>(p.c_ptr()), &_alglib_env_state);

        alglib_impl::ae_state_clear(&_alglib_env_state);
        return;
    }
    catch(alglib_impl::ae_error_type)
    {
        throw ap_error(_alglib_env_state.error_msg);
    }
}

/*************************************************************************
Fast equidistant polynomial interpolation function with O(N) complexity

INPUT PARAMETERS:
    A   -   left boundary of [A,B]
    B   -   right boundary of [A,B]
    F   -   function values, array[0..N-1]
    N   -   number of points on equidistant grid, N>=1
            for N=1 a constant model is constructed.
    T   -   position where P(x) is calculated

RESULT
    value of the Lagrange interpolant at T

IMPORTANT
    this function provides fast interface which is not overflow-safe
    nor it is very precise.
    the best option is to use  PolynomialBuildEqDist()/BarycentricCalc()
    subroutines unless you are pretty sure that your data will not result
    in overflow.

  -- ALGLIB --
     Copyright 02.12.2009 by Bochkanov Sergey
*************************************************************************/
double polynomialcalceqdist(const double a, const double b, const real_1d_array &f, const ae_int_t n, const double t)
{
    alglib_impl::ae_state _alglib_env_state;
    alglib_impl::ae_state_init(&_alglib_env_state);
    try
    {
        double result = alglib_impl::polynomialcalceqdist(a, b, const_cast<alglib_impl::ae_vector*>(f.c_ptr()), n, t, &_alglib_env_state);
        alglib_impl::ae_state_clear(&_alglib_env_state);
        return *(reinterpret_cast<double*>(&result));
    }
    catch(alglib_impl::ae_error_type)
    {
        throw ap_error(_alglib_env_state.error_msg);
    }
}

/*************************************************************************
Fast equidistant polynomial interpolation function with O(N) complexity

INPUT PARAMETERS:
    A   -   left boundary of [A,B]
    B   -   right boundary of [A,B]
    F   -   function values, array[0..N-1]
    N   -   number of points on equidistant grid, N>=1
            for N=1 a constant model is constructed.
    T   -   position where P(x) is calculated

RESULT
    value of the Lagrange interpolant at T

IMPORTANT
    this function provides fast interface which is not overflow-safe
    nor it is very precise.
    the best option is to use  PolynomialBuildEqDist()/BarycentricCalc()
    subroutines unless you are pretty sure that your data will not result
    in overflow.

  -- ALGLIB --
     Copyright 02.12.2009 by Bochkanov Sergey
*************************************************************************/
double polynomialcalceqdist(const double a, const double b, const real_1d_array &f, const double t)
{
    alglib_impl::ae_state _alglib_env_state;    
    ae_int_t n;

    n = f.length();
    alglib_impl::ae_state_init(&_alglib_env_state);
    try
    {
        double result = alglib_impl::polynomialcalceqdist(a, b, const_cast<alglib_impl::ae_vector*>(f.c_ptr()), n, t, &_alglib_env_state);

        alglib_impl::ae_state_clear(&_alglib_env_state);
        return *(reinterpret_cast<double*>(&result));
    }
    catch(alglib_impl::ae_error_type)
    {
        throw ap_error(_alglib_env_state.error_msg);
    }
}

/*************************************************************************
Fast polynomial interpolation function on Chebyshev points (first kind)
with O(N) complexity.

INPUT PARAMETERS:
    A   -   left boundary of [A,B]
    B   -   right boundary of [A,B]
    F   -   function values, array[0..N-1]
    N   -   number of points on Chebyshev grid (first kind),
            X[i] = 0.5*(B+A) + 0.5*(B-A)*Cos(PI*(2*i+1)/(2*n))
            for N=1 a constant model is constructed.
    T   -   position where P(x) is calculated

RESULT
    value of the Lagrange interpolant at T

IMPORTANT
    this function provides fast interface which is not overflow-safe
    nor it is very precise.
    the best option is to use  PolIntBuildCheb1()/BarycentricCalc()
    subroutines unless you are pretty sure that your data will not result
    in overflow.

  -- ALGLIB --
     Copyright 02.12.2009 by Bochkanov Sergey
*************************************************************************/
double polynomialcalccheb1(const double a, const double b, const real_1d_array &f, const ae_int_t n, const double t)
{
    alglib_impl::ae_state _alglib_env_state;
    alglib_impl::ae_state_init(&_alglib_env_state);
    try
    {
        double result = alglib_impl::polynomialcalccheb1(a, b, const_cast<alglib_impl::ae_vector*>(f.c_ptr()), n, t, &_alglib_env_state);
        alglib_impl::ae_state_clear(&_alglib_env_state);
        return *(reinterpret_cast<double*>(&result));
    }
    catch(alglib_impl::ae_error_type)
    {
        throw ap_error(_alglib_env_state.error_msg);
    }
}

/*************************************************************************
Fast polynomial interpolation function on Chebyshev points (first kind)
with O(N) complexity.

INPUT PARAMETERS:
    A   -   left boundary of [A,B]
    B   -   right boundary of [A,B]
    F   -   function values, array[0..N-1]
    N   -   number of points on Chebyshev grid (first kind),
            X[i] = 0.5*(B+A) + 0.5*(B-A)*Cos(PI*(2*i+1)/(2*n))
            for N=1 a constant model is constructed.
    T   -   position where P(x) is calculated

RESULT
    value of the Lagrange interpolant at T

IMPORTANT
    this function provides fast interface which is not overflow-safe
    nor it is very precise.
    the best option is to use  PolIntBuildCheb1()/BarycentricCalc()
    subroutines unless you are pretty sure that your data will not result
    in overflow.

  -- ALGLIB --
     Copyright 02.12.2009 by Bochkanov Sergey
*************************************************************************/
double polynomialcalccheb1(const double a, const double b, const real_1d_array &f, const double t)
{
    alglib_impl::ae_state _alglib_env_state;    
    ae_int_t n;

    n = f.length();
    alglib_impl::ae_state_init(&_alglib_env_state);
    try
    {
        double result = alglib_impl::polynomialcalccheb1(a, b, const_cast<alglib_impl::ae_vector*>(f.c_ptr()), n, t, &_alglib_env_state);

        alglib_impl::ae_state_clear(&_alglib_env_state);
        return *(reinterpret_cast<double*>(&result));
    }
    catch(alglib_impl::ae_error_type)
    {
        throw ap_error(_alglib_env_state.error_msg);
    }
}

/*************************************************************************
Fast polynomial interpolation function on Chebyshev points (second kind)
with O(N) complexity.

INPUT PARAMETERS:
    A   -   left boundary of [A,B]
    B   -   right boundary of [A,B]
    F   -   function values, array[0..N-1]
    N   -   number of points on Chebyshev grid (second kind),
            X[i] = 0.5*(B+A) + 0.5*(B-A)*Cos(PI*i/(n-1))
            for N=1 a constant model is constructed.
    T   -   position where P(x) is calculated

RESULT
    value of the Lagrange interpolant at T

IMPORTANT
    this function provides fast interface which is not overflow-safe
    nor it is very precise.
    the best option is to use PolIntBuildCheb2()/BarycentricCalc()
    subroutines unless you are pretty sure that your data will not result
    in overflow.

  -- ALGLIB --
     Copyright 02.12.2009 by Bochkanov Sergey
*************************************************************************/
double polynomialcalccheb2(const double a, const double b, const real_1d_array &f, const ae_int_t n, const double t)
{
    alglib_impl::ae_state _alglib_env_state;
    alglib_impl::ae_state_init(&_alglib_env_state);
    try
    {
        double result = alglib_impl::polynomialcalccheb2(a, b, const_cast<alglib_impl::ae_vector*>(f.c_ptr()), n, t, &_alglib_env_state);
        alglib_impl::ae_state_clear(&_alglib_env_state);
        return *(reinterpret_cast<double*>(&result));
    }
    catch(alglib_impl::ae_error_type)
    {
        throw ap_error(_alglib_env_state.error_msg);
    }
}

/*************************************************************************
Fast polynomial interpolation function on Chebyshev points (second kind)
with O(N) complexity.

INPUT PARAMETERS:
    A   -   left boundary of [A,B]
    B   -   right boundary of [A,B]
    F   -   function values, array[0..N-1]
    N   -   number of points on Chebyshev grid (second kind),
            X[i] = 0.5*(B+A) + 0.5*(B-A)*Cos(PI*i/(n-1))
            for N=1 a constant model is constructed.
    T   -   position where P(x) is calculated

RESULT
    value of the Lagrange interpolant at T

IMPORTANT
    this function provides fast interface which is not overflow-safe
    nor it is very precise.
    the best option is to use PolIntBuildCheb2()/BarycentricCalc()
    subroutines unless you are pretty sure that your data will not result
    in overflow.

  -- ALGLIB --
     Copyright 02.12.2009 by Bochkanov Sergey
*************************************************************************/
double polynomialcalccheb2(const double a, const double b, const real_1d_array &f, const double t)
{
    alglib_impl::ae_state _alglib_env_state;    
    ae_int_t n;

    n = f.length();
    alglib_impl::ae_state_init(&_alglib_env_state);
    try
    {
        double result = alglib_impl::polynomialcalccheb2(a, b, const_cast<alglib_impl::ae_vector*>(f.c_ptr()), n, t, &_alglib_env_state);

        alglib_impl::ae_state_clear(&_alglib_env_state);
        return *(reinterpret_cast<double*>(&result));
    }
    catch(alglib_impl::ae_error_type)
    {
        throw ap_error(_alglib_env_state.error_msg);
    }
}

/*************************************************************************
1-dimensional spline interpolant
*************************************************************************/
_spline1dinterpolant_owner::_spline1dinterpolant_owner()
{
    p_struct = (alglib_impl::spline1dinterpolant*)alglib_impl::ae_malloc(sizeof(alglib_impl::spline1dinterpolant), NULL);
    if( p_struct==NULL )
        throw ap_error("ALGLIB: malloc error");
    alglib_impl::_spline1dinterpolant_init(p_struct, NULL);
}

_spline1dinterpolant_owner::_spline1dinterpolant_owner(const _spline1dinterpolant_owner &rhs)
{
    p_struct = (alglib_impl::spline1dinterpolant*)alglib_impl::ae_malloc(sizeof(alglib_impl::spline1dinterpolant), NULL);
    if( p_struct==NULL )
        throw ap_error("ALGLIB: malloc error");
    alglib_impl::_spline1dinterpolant_init_copy(p_struct, const_cast<alglib_impl::spline1dinterpolant*>(rhs.p_struct), NULL);
}

_spline1dinterpolant_owner& _spline1dinterpolant_owner::operator=(const _spline1dinterpolant_owner &rhs)
{
    if( this==&rhs )
        return *this;
    alglib_impl::_spline1dinterpolant_clear(p_struct);
    alglib_impl::_spline1dinterpolant_init_copy(p_struct, const_cast<alglib_impl::spline1dinterpolant*>(rhs.p_struct), NULL);
    return *this;
}

_spline1dinterpolant_owner::~_spline1dinterpolant_owner()
{
    alglib_impl::_spline1dinterpolant_clear(p_struct);
    ae_free(p_struct);
}

alglib_impl::spline1dinterpolant* _spline1dinterpolant_owner::c_ptr()
{
    return p_struct;
}

alglib_impl::spline1dinterpolant* _spline1dinterpolant_owner::c_ptr() const
{
    return const_cast<alglib_impl::spline1dinterpolant*>(p_struct);
}
spline1dinterpolant::spline1dinterpolant() : _spline1dinterpolant_owner() 
{
}

spline1dinterpolant::spline1dinterpolant(const spline1dinterpolant &rhs):_spline1dinterpolant_owner(rhs) 
{
}

spline1dinterpolant& spline1dinterpolant::operator=(const spline1dinterpolant &rhs)
{
    if( this==&rhs )
        return *this;
    _spline1dinterpolant_owner::operator=(rhs);
    return *this;
}

spline1dinterpolant::~spline1dinterpolant()
{
}

/*************************************************************************
This subroutine builds linear spline interpolant

INPUT PARAMETERS:
    X   -   spline nodes, array[0..N-1]
    Y   -   function values, array[0..N-1]
    N   -   points count (optional):
            * N>=2
            * if given, only first N points are used to build spline
            * if not given, automatically detected from X/Y sizes
              (len(X) must be equal to len(Y))

OUTPUT PARAMETERS:
    C   -   spline interpolant


ORDER OF POINTS

Subroutine automatically sorts points, so caller may pass unsorted array.

  -- ALGLIB PROJECT --
     Copyright 24.06.2007 by Bochkanov Sergey
*************************************************************************/
void spline1dbuildlinear(const real_1d_array &x, const real_1d_array &y, const ae_int_t n, spline1dinterpolant &c)
{
    alglib_impl::ae_state _alglib_env_state;
    alglib_impl::ae_state_init(&_alglib_env_state);
    try
    {
        alglib_impl::spline1dbuildlinear(const_cast<alglib_impl::ae_vector*>(x.c_ptr()), const_cast<alglib_impl::ae_vector*>(y.c_ptr()), n, const_cast<alglib_impl::spline1dinterpolant*>(c.c_ptr()), &_alglib_env_state);
        alglib_impl::ae_state_clear(&_alglib_env_state);
        return;
    }
    catch(alglib_impl::ae_error_type)
    {
        throw ap_error(_alglib_env_state.error_msg);
    }
}

/*************************************************************************
This subroutine builds linear spline interpolant

INPUT PARAMETERS:
    X   -   spline nodes, array[0..N-1]
    Y   -   function values, array[0..N-1]
    N   -   points count (optional):
            * N>=2
            * if given, only first N points are used to build spline
            * if not given, automatically detected from X/Y sizes
              (len(X) must be equal to len(Y))

OUTPUT PARAMETERS:
    C   -   spline interpolant


ORDER OF POINTS

Subroutine automatically sorts points, so caller may pass unsorted array.

  -- ALGLIB PROJECT --
     Copyright 24.06.2007 by Bochkanov Sergey
*************************************************************************/
void spline1dbuildlinear(const real_1d_array &x, const real_1d_array &y, spline1dinterpolant &c)
{
    alglib_impl::ae_state _alglib_env_state;    
    ae_int_t n;
    if( (x.length()!=y.length()))
        throw ap_error("Error while calling 'spline1dbuildlinear': looks like one of arguments has wrong size");
    n = x.length();
    alglib_impl::ae_state_init(&_alglib_env_state);
    try
    {
        alglib_impl::spline1dbuildlinear(const_cast<alglib_impl::ae_vector*>(x.c_ptr()), const_cast<alglib_impl::ae_vector*>(y.c_ptr()), n, const_cast<alglib_impl::spline1dinterpolant*>(c.c_ptr()), &_alglib_env_state);

        alglib_impl::ae_state_clear(&_alglib_env_state);
        return;
    }
    catch(alglib_impl::ae_error_type)
    {
        throw ap_error(_alglib_env_state.error_msg);
    }
}

/*************************************************************************
This subroutine builds cubic spline interpolant.

INPUT PARAMETERS:
    X           -   spline nodes, array[0..N-1].
    Y           -   function values, array[0..N-1].

OPTIONAL PARAMETERS:
    N           -   points count:
                    * N>=2
                    * if given, only first N points are used to build spline
                    * if not given, automatically detected from X/Y sizes
                      (len(X) must be equal to len(Y))
    BoundLType  -   boundary condition type for the left boundary
    BoundL      -   left boundary condition (first or second derivative,
                    depending on the BoundLType)
    BoundRType  -   boundary condition type for the right boundary
    BoundR      -   right boundary condition (first or second derivative,
                    depending on the BoundRType)

OUTPUT PARAMETERS:
    C           -   spline interpolant

ORDER OF POINTS

Subroutine automatically sorts points, so caller may pass unsorted array.

SETTING BOUNDARY VALUES:

The BoundLType/BoundRType parameters can have the following values:
    * -1, which corresonds to the periodic (cyclic) boundary conditions.
          In this case:
          * both BoundLType and BoundRType must be equal to -1.
          * BoundL/BoundR are ignored
          * Y[last] is ignored (it is assumed to be equal to Y[first]).
    *  0, which  corresponds  to  the  parabolically   terminated  spline
          (BoundL and/or BoundR are ignored).
    *  1, which corresponds to the first derivative boundary condition
    *  2, which corresponds to the second derivative boundary condition
    *  by default, BoundType=0 is used

PROBLEMS WITH PERIODIC BOUNDARY CONDITIONS:

Problems with periodic boundary conditions have Y[first_point]=Y[last_point].
However, this subroutine doesn't require you to specify equal  values  for
the first and last points - it automatically forces them  to  be  equal by
copying  Y[first_point]  (corresponds  to the leftmost,  minimal  X[])  to
Y[last_point]. However it is recommended to pass consistent values of Y[],
i.e. to make Y[first_point]=Y[last_point].

  -- ALGLIB PROJECT --
     Copyright 23.06.2007 by Bochkanov Sergey
*************************************************************************/
void spline1dbuildcubic(const real_1d_array &x, const real_1d_array &y, const ae_int_t n, const ae_int_t boundltype, const double boundl, const ae_int_t boundrtype, const double boundr, spline1dinterpolant &c)
{
    alglib_impl::ae_state _alglib_env_state;
    alglib_impl::ae_state_init(&_alglib_env_state);
    try
    {
        alglib_impl::spline1dbuildcubic(const_cast<alglib_impl::ae_vector*>(x.c_ptr()), const_cast<alglib_impl::ae_vector*>(y.c_ptr()), n, boundltype, boundl, boundrtype, boundr, const_cast<alglib_impl::spline1dinterpolant*>(c.c_ptr()), &_alglib_env_state);
        alglib_impl::ae_state_clear(&_alglib_env_state);
        return;
    }
    catch(alglib_impl::ae_error_type)
    {
        throw ap_error(_alglib_env_state.error_msg);
    }
}

/*************************************************************************
This subroutine builds cubic spline interpolant.

INPUT PARAMETERS:
    X           -   spline nodes, array[0..N-1].
    Y           -   function values, array[0..N-1].

OPTIONAL PARAMETERS:
    N           -   points count:
                    * N>=2
                    * if given, only first N points are used to build spline
                    * if not given, automatically detected from X/Y sizes
                      (len(X) must be equal to len(Y))
    BoundLType  -   boundary condition type for the left boundary
    BoundL      -   left boundary condition (first or second derivative,
                    depending on the BoundLType)
    BoundRType  -   boundary condition type for the right boundary
    BoundR      -   right boundary condition (first or second derivative,
                    depending on the BoundRType)

OUTPUT PARAMETERS:
    C           -   spline interpolant

ORDER OF POINTS

Subroutine automatically sorts points, so caller may pass unsorted array.

SETTING BOUNDARY VALUES:

The BoundLType/BoundRType parameters can have the following values:
    * -1, which corresonds to the periodic (cyclic) boundary conditions.
          In this case:
          * both BoundLType and BoundRType must be equal to -1.
          * BoundL/BoundR are ignored
          * Y[last] is ignored (it is assumed to be equal to Y[first]).
    *  0, which  corresponds  to  the  parabolically   terminated  spline
          (BoundL and/or BoundR are ignored).
    *  1, which corresponds to the first derivative boundary condition
    *  2, which corresponds to the second derivative boundary condition
    *  by default, BoundType=0 is used

PROBLEMS WITH PERIODIC BOUNDARY CONDITIONS:

Problems with periodic boundary conditions have Y[first_point]=Y[last_point].
However, this subroutine doesn't require you to specify equal  values  for
the first and last points - it automatically forces them  to  be  equal by
copying  Y[first_point]  (corresponds  to the leftmost,  minimal  X[])  to
Y[last_point]. However it is recommended to pass consistent values of Y[],
i.e. to make Y[first_point]=Y[last_point].

  -- ALGLIB PROJECT --
     Copyright 23.06.2007 by Bochkanov Sergey
*************************************************************************/
void spline1dbuildcubic(const real_1d_array &x, const real_1d_array &y, spline1dinterpolant &c)
{
    alglib_impl::ae_state _alglib_env_state;    
    ae_int_t n;
    ae_int_t boundltype;
    double boundl;
    ae_int_t boundrtype;
    double boundr;
    if( (x.length()!=y.length()))
        throw ap_error("Error while calling 'spline1dbuildcubic': looks like one of arguments has wrong size");
    n = x.length();
    boundltype = 0;
    boundl = 0;
    boundrtype = 0;
    boundr = 0;
    alglib_impl::ae_state_init(&_alglib_env_state);
    try
    {
        alglib_impl::spline1dbuildcubic(const_cast<alglib_impl::ae_vector*>(x.c_ptr()), const_cast<alglib_impl::ae_vector*>(y.c_ptr()), n, boundltype, boundl, boundrtype, boundr, const_cast<alglib_impl::spline1dinterpolant*>(c.c_ptr()), &_alglib_env_state);

        alglib_impl::ae_state_clear(&_alglib_env_state);
        return;
    }
    catch(alglib_impl::ae_error_type)
    {
        throw ap_error(_alglib_env_state.error_msg);
    }
}

/*************************************************************************
This function solves following problem: given table y[] of function values
at nodes x[], it calculates and returns table of function derivatives  d[]
(calculated at the same nodes x[]).

This function yields same result as Spline1DBuildCubic() call followed  by
sequence of Spline1DDiff() calls, but it can be several times faster  when
called for ordered X[] and X2[].

INPUT PARAMETERS:
    X           -   spline nodes
    Y           -   function values

OPTIONAL PARAMETERS:
    N           -   points count:
                    * N>=2
                    * if given, only first N points are used
                    * if not given, automatically detected from X/Y sizes
                      (len(X) must be equal to len(Y))
    BoundLType  -   boundary condition type for the left boundary
    BoundL      -   left boundary condition (first or second derivative,
                    depending on the BoundLType)
    BoundRType  -   boundary condition type for the right boundary
    BoundR      -   right boundary condition (first or second derivative,
                    depending on the BoundRType)

OUTPUT PARAMETERS:
    D           -   derivative values at X[]

ORDER OF POINTS

Subroutine automatically sorts points, so caller may pass unsorted array.
Derivative values are correctly reordered on return, so  D[I]  is  always
equal to S'(X[I]) independently of points order.

SETTING BOUNDARY VALUES:

The BoundLType/BoundRType parameters can have the following values:
    * -1, which corresonds to the periodic (cyclic) boundary conditions.
          In this case:
          * both BoundLType and BoundRType must be equal to -1.
          * BoundL/BoundR are ignored
          * Y[last] is ignored (it is assumed to be equal to Y[first]).
    *  0, which  corresponds  to  the  parabolically   terminated  spline
          (BoundL and/or BoundR are ignored).
    *  1, which corresponds to the first derivative boundary condition
    *  2, which corresponds to the second derivative boundary condition
    *  by default, BoundType=0 is used

PROBLEMS WITH PERIODIC BOUNDARY CONDITIONS:

Problems with periodic boundary conditions have Y[first_point]=Y[last_point].
However, this subroutine doesn't require you to specify equal  values  for
the first and last points - it automatically forces them  to  be  equal by
copying  Y[first_point]  (corresponds  to the leftmost,  minimal  X[])  to
Y[last_point]. However it is recommended to pass consistent values of Y[],
i.e. to make Y[first_point]=Y[last_point].

  -- ALGLIB PROJECT --
     Copyright 03.09.2010 by Bochkanov Sergey
*************************************************************************/
void spline1dgriddiffcubic(const real_1d_array &x, const real_1d_array &y, const ae_int_t n, const ae_int_t boundltype, const double boundl, const ae_int_t boundrtype, const double boundr, real_1d_array &d)
{
    alglib_impl::ae_state _alglib_env_state;
    alglib_impl::ae_state_init(&_alglib_env_state);
    try
    {
        alglib_impl::spline1dgriddiffcubic(const_cast<alglib_impl::ae_vector*>(x.c_ptr()), const_cast<alglib_impl::ae_vector*>(y.c_ptr()), n, boundltype, boundl, boundrtype, boundr, const_cast<alglib_impl::ae_vector*>(d.c_ptr()), &_alglib_env_state);
        alglib_impl::ae_state_clear(&_alglib_env_state);
        return;
    }
    catch(alglib_impl::ae_error_type)
    {
        throw ap_error(_alglib_env_state.error_msg);
    }
}

/*************************************************************************
This function solves following problem: given table y[] of function values
at nodes x[], it calculates and returns table of function derivatives  d[]
(calculated at the same nodes x[]).

This function yields same result as Spline1DBuildCubic() call followed  by
sequence of Spline1DDiff() calls, but it can be several times faster  when
called for ordered X[] and X2[].

INPUT PARAMETERS:
    X           -   spline nodes
    Y           -   function values

OPTIONAL PARAMETERS:
    N           -   points count:
                    * N>=2
                    * if given, only first N points are used
                    * if not given, automatically detected from X/Y sizes
                      (len(X) must be equal to len(Y))
    BoundLType  -   boundary condition type for the left boundary
    BoundL      -   left boundary condition (first or second derivative,
                    depending on the BoundLType)
    BoundRType  -   boundary condition type for the right boundary
    BoundR      -   right boundary condition (first or second derivative,
                    depending on the BoundRType)

OUTPUT PARAMETERS:
    D           -   derivative values at X[]

ORDER OF POINTS

Subroutine automatically sorts points, so caller may pass unsorted array.
Derivative values are correctly reordered on return, so  D[I]  is  always
equal to S'(X[I]) independently of points order.

SETTING BOUNDARY VALUES:

The BoundLType/BoundRType parameters can have the following values:
    * -1, which corresonds to the periodic (cyclic) boundary conditions.
          In this case:
          * both BoundLType and BoundRType must be equal to -1.
          * BoundL/BoundR are ignored
          * Y[last] is ignored (it is assumed to be equal to Y[first]).
    *  0, which  corresponds  to  the  parabolically   terminated  spline
          (BoundL and/or BoundR are ignored).
    *  1, which corresponds to the first derivative boundary condition
    *  2, which corresponds to the second derivative boundary condition
    *  by default, BoundType=0 is used

PROBLEMS WITH PERIODIC BOUNDARY CONDITIONS:

Problems with periodic boundary conditions have Y[first_point]=Y[last_point].
However, this subroutine doesn't require you to specify equal  values  for
the first and last points - it automatically forces them  to  be  equal by
copying  Y[first_point]  (corresponds  to the leftmost,  minimal  X[])  to
Y[last_point]. However it is recommended to pass consistent values of Y[],
i.e. to make Y[first_point]=Y[last_point].

  -- ALGLIB PROJECT --
     Copyright 03.09.2010 by Bochkanov Sergey
*************************************************************************/
void spline1dgriddiffcubic(const real_1d_array &x, const real_1d_array &y, real_1d_array &d)
{
    alglib_impl::ae_state _alglib_env_state;    
    ae_int_t n;
    ae_int_t boundltype;
    double boundl;
    ae_int_t boundrtype;
    double boundr;
    if( (x.length()!=y.length()))
        throw ap_error("Error while calling 'spline1dgriddiffcubic': looks like one of arguments has wrong size");
    n = x.length();
    boundltype = 0;
    boundl = 0;
    boundrtype = 0;
    boundr = 0;
    alglib_impl::ae_state_init(&_alglib_env_state);
    try
    {
        alglib_impl::spline1dgriddiffcubic(const_cast<alglib_impl::ae_vector*>(x.c_ptr()), const_cast<alglib_impl::ae_vector*>(y.c_ptr()), n, boundltype, boundl, boundrtype, boundr, const_cast<alglib_impl::ae_vector*>(d.c_ptr()), &_alglib_env_state);

        alglib_impl::ae_state_clear(&_alglib_env_state);
        return;
    }
    catch(alglib_impl::ae_error_type)
    {
        throw ap_error(_alglib_env_state.error_msg);
    }
}

/*************************************************************************
This function solves following problem: given table y[] of function values
at  nodes  x[],  it  calculates  and  returns  tables  of first and second
function derivatives d1[] and d2[] (calculated at the same nodes x[]).

This function yields same result as Spline1DBuildCubic() call followed  by
sequence of Spline1DDiff() calls, but it can be several times faster  when
called for ordered X[] and X2[].

INPUT PARAMETERS:
    X           -   spline nodes
    Y           -   function values

OPTIONAL PARAMETERS:
    N           -   points count:
                    * N>=2
                    * if given, only first N points are used
                    * if not given, automatically detected from X/Y sizes
                      (len(X) must be equal to len(Y))
    BoundLType  -   boundary condition type for the left boundary
    BoundL      -   left boundary condition (first or second derivative,
                    depending on the BoundLType)
    BoundRType  -   boundary condition type for the right boundary
    BoundR      -   right boundary condition (first or second derivative,
                    depending on the BoundRType)

OUTPUT PARAMETERS:
    D1          -   S' values at X[]
    D2          -   S'' values at X[]

ORDER OF POINTS

Subroutine automatically sorts points, so caller may pass unsorted array.
Derivative values are correctly reordered on return, so  D[I]  is  always
equal to S'(X[I]) independently of points order.

SETTING BOUNDARY VALUES:

The BoundLType/BoundRType parameters can have the following values:
    * -1, which corresonds to the periodic (cyclic) boundary conditions.
          In this case:
          * both BoundLType and BoundRType must be equal to -1.
          * BoundL/BoundR are ignored
          * Y[last] is ignored (it is assumed to be equal to Y[first]).
    *  0, which  corresponds  to  the  parabolically   terminated  spline
          (BoundL and/or BoundR are ignored).
    *  1, which corresponds to the first derivative boundary condition
    *  2, which corresponds to the second derivative boundary condition
    *  by default, BoundType=0 is used

PROBLEMS WITH PERIODIC BOUNDARY CONDITIONS:

Problems with periodic boundary conditions have Y[first_point]=Y[last_point].
However, this subroutine doesn't require you to specify equal  values  for
the first and last points - it automatically forces them  to  be  equal by
copying  Y[first_point]  (corresponds  to the leftmost,  minimal  X[])  to
Y[last_point]. However it is recommended to pass consistent values of Y[],
i.e. to make Y[first_point]=Y[last_point].

  -- ALGLIB PROJECT --
     Copyright 03.09.2010 by Bochkanov Sergey
*************************************************************************/
void spline1dgriddiff2cubic(const real_1d_array &x, const real_1d_array &y, const ae_int_t n, const ae_int_t boundltype, const double boundl, const ae_int_t boundrtype, const double boundr, real_1d_array &d1, real_1d_array &d2)
{
    alglib_impl::ae_state _alglib_env_state;
    alglib_impl::ae_state_init(&_alglib_env_state);
    try
    {
        alglib_impl::spline1dgriddiff2cubic(const_cast<alglib_impl::ae_vector*>(x.c_ptr()), const_cast<alglib_impl::ae_vector*>(y.c_ptr()), n, boundltype, boundl, boundrtype, boundr, const_cast<alglib_impl::ae_vector*>(d1.c_ptr()), const_cast<alglib_impl::ae_vector*>(d2.c_ptr()), &_alglib_env_state);
        alglib_impl::ae_state_clear(&_alglib_env_state);
        return;
    }
    catch(alglib_impl::ae_error_type)
    {
        throw ap_error(_alglib_env_state.error_msg);
    }
}

/*************************************************************************
This function solves following problem: given table y[] of function values
at  nodes  x[],  it  calculates  and  returns  tables  of first and second
function derivatives d1[] and d2[] (calculated at the same nodes x[]).

This function yields same result as Spline1DBuildCubic() call followed  by
sequence of Spline1DDiff() calls, but it can be several times faster  when
called for ordered X[] and X2[].

INPUT PARAMETERS:
    X           -   spline nodes
    Y           -   function values

OPTIONAL PARAMETERS:
    N           -   points count:
                    * N>=2
                    * if given, only first N points are used
                    * if not given, automatically detected from X/Y sizes
                      (len(X) must be equal to len(Y))
    BoundLType  -   boundary condition type for the left boundary
    BoundL      -   left boundary condition (first or second derivative,
                    depending on the BoundLType)
    BoundRType  -   boundary condition type for the right boundary
    BoundR      -   right boundary condition (first or second derivative,
                    depending on the BoundRType)

OUTPUT PARAMETERS:
    D1          -   S' values at X[]
    D2          -   S'' values at X[]

ORDER OF POINTS

Subroutine automatically sorts points, so caller may pass unsorted array.
Derivative values are correctly reordered on return, so  D[I]  is  always
equal to S'(X[I]) independently of points order.

SETTING BOUNDARY VALUES:

The BoundLType/BoundRType parameters can have the following values:
    * -1, which corresonds to the periodic (cyclic) boundary conditions.
          In this case:
          * both BoundLType and BoundRType must be equal to -1.
          * BoundL/BoundR are ignored
          * Y[last] is ignored (it is assumed to be equal to Y[first]).
    *  0, which  corresponds  to  the  parabolically   terminated  spline
          (BoundL and/or BoundR are ignored).
    *  1, which corresponds to the first derivative boundary condition
    *  2, which corresponds to the second derivative boundary condition
    *  by default, BoundType=0 is used

PROBLEMS WITH PERIODIC BOUNDARY CONDITIONS:

Problems with periodic boundary conditions have Y[first_point]=Y[last_point].
However, this subroutine doesn't require you to specify equal  values  for
the first and last points - it automatically forces them  to  be  equal by
copying  Y[first_point]  (corresponds  to the leftmost,  minimal  X[])  to
Y[last_point]. However it is recommended to pass consistent values of Y[],
i.e. to make Y[first_point]=Y[last_point].

  -- ALGLIB PROJECT --
     Copyright 03.09.2010 by Bochkanov Sergey
*************************************************************************/
void spline1dgriddiff2cubic(const real_1d_array &x, const real_1d_array &y, real_1d_array &d1, real_1d_array &d2)
{
    alglib_impl::ae_state _alglib_env_state;    
    ae_int_t n;
    ae_int_t boundltype;
    double boundl;
    ae_int_t boundrtype;
    double boundr;
    if( (x.length()!=y.length()))
        throw ap_error("Error while calling 'spline1dgriddiff2cubic': looks like one of arguments has wrong size");
    n = x.length();
    boundltype = 0;
    boundl = 0;
    boundrtype = 0;
    boundr = 0;
    alglib_impl::ae_state_init(&_alglib_env_state);
    try
    {
        alglib_impl::spline1dgriddiff2cubic(const_cast<alglib_impl::ae_vector*>(x.c_ptr()), const_cast<alglib_impl::ae_vector*>(y.c_ptr()), n, boundltype, boundl, boundrtype, boundr, const_cast<alglib_impl::ae_vector*>(d1.c_ptr()), const_cast<alglib_impl::ae_vector*>(d2.c_ptr()), &_alglib_env_state);

        alglib_impl::ae_state_clear(&_alglib_env_state);
        return;
    }
    catch(alglib_impl::ae_error_type)
    {
        throw ap_error(_alglib_env_state.error_msg);
    }
}

/*************************************************************************
This function solves following problem: given table y[] of function values
at old nodes x[]  and new nodes  x2[],  it calculates and returns table of
function values y2[] (calculated at x2[]).

This function yields same result as Spline1DBuildCubic() call followed  by
sequence of Spline1DDiff() calls, but it can be several times faster  when
called for ordered X[] and X2[].

INPUT PARAMETERS:
    X           -   old spline nodes
    Y           -   function values
    X2           -  new spline nodes

OPTIONAL PARAMETERS:
    N           -   points count:
                    * N>=2
                    * if given, only first N points from X/Y are used
                    * if not given, automatically detected from X/Y sizes
                      (len(X) must be equal to len(Y))
    BoundLType  -   boundary condition type for the left boundary
    BoundL      -   left boundary condition (first or second derivative,
                    depending on the BoundLType)
    BoundRType  -   boundary condition type for the right boundary
    BoundR      -   right boundary condition (first or second derivative,
                    depending on the BoundRType)
    N2          -   new points count:
                    * N2>=2
                    * if given, only first N2 points from X2 are used
                    * if not given, automatically detected from X2 size

OUTPUT PARAMETERS:
    F2          -   function values at X2[]

ORDER OF POINTS

Subroutine automatically sorts points, so caller  may pass unsorted array.
Function  values  are correctly reordered on  return, so F2[I]  is  always
equal to S(X2[I]) independently of points order.

SETTING BOUNDARY VALUES:

The BoundLType/BoundRType parameters can have the following values:
    * -1, which corresonds to the periodic (cyclic) boundary conditions.
          In this case:
          * both BoundLType and BoundRType must be equal to -1.
          * BoundL/BoundR are ignored
          * Y[last] is ignored (it is assumed to be equal to Y[first]).
    *  0, which  corresponds  to  the  parabolically   terminated  spline
          (BoundL and/or BoundR are ignored).
    *  1, which corresponds to the first derivative boundary condition
    *  2, which corresponds to the second derivative boundary condition
    *  by default, BoundType=0 is used

PROBLEMS WITH PERIODIC BOUNDARY CONDITIONS:

Problems with periodic boundary conditions have Y[first_point]=Y[last_point].
However, this subroutine doesn't require you to specify equal  values  for
the first and last points - it automatically forces them  to  be  equal by
copying  Y[first_point]  (corresponds  to the leftmost,  minimal  X[])  to
Y[last_point]. However it is recommended to pass consistent values of Y[],
i.e. to make Y[first_point]=Y[last_point].

  -- ALGLIB PROJECT --
     Copyright 03.09.2010 by Bochkanov Sergey
*************************************************************************/
void spline1dconvcubic(const real_1d_array &x, const real_1d_array &y, const ae_int_t n, const ae_int_t boundltype, const double boundl, const ae_int_t boundrtype, const double boundr, const real_1d_array &x2, const ae_int_t n2, real_1d_array &y2)
{
    alglib_impl::ae_state _alglib_env_state;
    alglib_impl::ae_state_init(&_alglib_env_state);
    try
    {
        alglib_impl::spline1dconvcubic(const_cast<alglib_impl::ae_vector*>(x.c_ptr()), const_cast<alglib_impl::ae_vector*>(y.c_ptr()), n, boundltype, boundl, boundrtype, boundr, const_cast<alglib_impl::ae_vector*>(x2.c_ptr()), n2, const_cast<alglib_impl::ae_vector*>(y2.c_ptr()), &_alglib_env_state);
        alglib_impl::ae_state_clear(&_alglib_env_state);
        return;
    }
    catch(alglib_impl::ae_error_type)
    {
        throw ap_error(_alglib_env_state.error_msg);
    }
}

/*************************************************************************
This function solves following problem: given table y[] of function values
at old nodes x[]  and new nodes  x2[],  it calculates and returns table of
function values y2[] (calculated at x2[]).

This function yields same result as Spline1DBuildCubic() call followed  by
sequence of Spline1DDiff() calls, but it can be several times faster  when
called for ordered X[] and X2[].

INPUT PARAMETERS:
    X           -   old spline nodes
    Y           -   function values
    X2           -  new spline nodes

OPTIONAL PARAMETERS:
    N           -   points count:
                    * N>=2
                    * if given, only first N points from X/Y are used
                    * if not given, automatically detected from X/Y sizes
                      (len(X) must be equal to len(Y))
    BoundLType  -   boundary condition type for the left boundary
    BoundL      -   left boundary condition (first or second derivative,
                    depending on the BoundLType)
    BoundRType  -   boundary condition type for the right boundary
    BoundR      -   right boundary condition (first or second derivative,
                    depending on the BoundRType)
    N2          -   new points count:
                    * N2>=2
                    * if given, only first N2 points from X2 are used
                    * if not given, automatically detected from X2 size

OUTPUT PARAMETERS:
    F2          -   function values at X2[]

ORDER OF POINTS

Subroutine automatically sorts points, so caller  may pass unsorted array.
Function  values  are correctly reordered on  return, so F2[I]  is  always
equal to S(X2[I]) independently of points order.

SETTING BOUNDARY VALUES:

The BoundLType/BoundRType parameters can have the following values:
    * -1, which corresonds to the periodic (cyclic) boundary conditions.
          In this case:
          * both BoundLType and BoundRType must be equal to -1.
          * BoundL/BoundR are ignored
          * Y[last] is ignored (it is assumed to be equal to Y[first]).
    *  0, which  corresponds  to  the  parabolically   terminated  spline
          (BoundL and/or BoundR are ignored).
    *  1, which corresponds to the first derivative boundary condition
    *  2, which corresponds to the second derivative boundary condition
    *  by default, BoundType=0 is used

PROBLEMS WITH PERIODIC BOUNDARY CONDITIONS:

Problems with periodic boundary conditions have Y[first_point]=Y[last_point].
However, this subroutine doesn't require you to specify equal  values  for
the first and last points - it automatically forces them  to  be  equal by
copying  Y[first_point]  (corresponds  to the leftmost,  minimal  X[])  to
Y[last_point]. However it is recommended to pass consistent values of Y[],
i.e. to make Y[first_point]=Y[last_point].

  -- ALGLIB PROJECT --
     Copyright 03.09.2010 by Bochkanov Sergey
*************************************************************************/
void spline1dconvcubic(const real_1d_array &x, const real_1d_array &y, const real_1d_array &x2, real_1d_array &y2)
{
    alglib_impl::ae_state _alglib_env_state;    
    ae_int_t n;
    ae_int_t boundltype;
    double boundl;
    ae_int_t boundrtype;
    double boundr;
    ae_int_t n2;
    if( (x.length()!=y.length()))
        throw ap_error("Error while calling 'spline1dconvcubic': looks like one of arguments has wrong size");
    n = x.length();
    boundltype = 0;
    boundl = 0;
    boundrtype = 0;
    boundr = 0;
    n2 = x2.length();
    alglib_impl::ae_state_init(&_alglib_env_state);
    try
    {
        alglib_impl::spline1dconvcubic(const_cast<alglib_impl::ae_vector*>(x.c_ptr()), const_cast<alglib_impl::ae_vector*>(y.c_ptr()), n, boundltype, boundl, boundrtype, boundr, const_cast<alglib_impl::ae_vector*>(x2.c_ptr()), n2, const_cast<alglib_impl::ae_vector*>(y2.c_ptr()), &_alglib_env_state);

        alglib_impl::ae_state_clear(&_alglib_env_state);
        return;
    }
    catch(alglib_impl::ae_error_type)
    {
        throw ap_error(_alglib_env_state.error_msg);
    }
}

/*************************************************************************
This function solves following problem: given table y[] of function values
at old nodes x[]  and new nodes  x2[],  it calculates and returns table of
function values y2[] and derivatives d2[] (calculated at x2[]).

This function yields same result as Spline1DBuildCubic() call followed  by
sequence of Spline1DDiff() calls, but it can be several times faster  when
called for ordered X[] and X2[].

INPUT PARAMETERS:
    X           -   old spline nodes
    Y           -   function values
    X2           -  new spline nodes

OPTIONAL PARAMETERS:
    N           -   points count:
                    * N>=2
                    * if given, only first N points from X/Y are used
                    * if not given, automatically detected from X/Y sizes
                      (len(X) must be equal to len(Y))
    BoundLType  -   boundary condition type for the left boundary
    BoundL      -   left boundary condition (first or second derivative,
                    depending on the BoundLType)
    BoundRType  -   boundary condition type for the right boundary
    BoundR      -   right boundary condition (first or second derivative,
                    depending on the BoundRType)
    N2          -   new points count:
                    * N2>=2
                    * if given, only first N2 points from X2 are used
                    * if not given, automatically detected from X2 size

OUTPUT PARAMETERS:
    F2          -   function values at X2[]
    D2          -   first derivatives at X2[]

ORDER OF POINTS

Subroutine automatically sorts points, so caller  may pass unsorted array.
Function  values  are correctly reordered on  return, so F2[I]  is  always
equal to S(X2[I]) independently of points order.

SETTING BOUNDARY VALUES:

The BoundLType/BoundRType parameters can have the following values:
    * -1, which corresonds to the periodic (cyclic) boundary conditions.
          In this case:
          * both BoundLType and BoundRType must be equal to -1.
          * BoundL/BoundR are ignored
          * Y[last] is ignored (it is assumed to be equal to Y[first]).
    *  0, which  corresponds  to  the  parabolically   terminated  spline
          (BoundL and/or BoundR are ignored).
    *  1, which corresponds to the first derivative boundary condition
    *  2, which corresponds to the second derivative boundary condition
    *  by default, BoundType=0 is used

PROBLEMS WITH PERIODIC BOUNDARY CONDITIONS:

Problems with periodic boundary conditions have Y[first_point]=Y[last_point].
However, this subroutine doesn't require you to specify equal  values  for
the first and last points - it automatically forces them  to  be  equal by
copying  Y[first_point]  (corresponds  to the leftmost,  minimal  X[])  to
Y[last_point]. However it is recommended to pass consistent values of Y[],
i.e. to make Y[first_point]=Y[last_point].

  -- ALGLIB PROJECT --
     Copyright 03.09.2010 by Bochkanov Sergey
*************************************************************************/
void spline1dconvdiffcubic(const real_1d_array &x, const real_1d_array &y, const ae_int_t n, const ae_int_t boundltype, const double boundl, const ae_int_t boundrtype, const double boundr, const real_1d_array &x2, const ae_int_t n2, real_1d_array &y2, real_1d_array &d2)
{
    alglib_impl::ae_state _alglib_env_state;
    alglib_impl::ae_state_init(&_alglib_env_state);
    try
    {
        alglib_impl::spline1dconvdiffcubic(const_cast<alglib_impl::ae_vector*>(x.c_ptr()), const_cast<alglib_impl::ae_vector*>(y.c_ptr()), n, boundltype, boundl, boundrtype, boundr, const_cast<alglib_impl::ae_vector*>(x2.c_ptr()), n2, const_cast<alglib_impl::ae_vector*>(y2.c_ptr()), const_cast<alglib_impl::ae_vector*>(d2.c_ptr()), &_alglib_env_state);
        alglib_impl::ae_state_clear(&_alglib_env_state);
        return;
    }
    catch(alglib_impl::ae_error_type)
    {
        throw ap_error(_alglib_env_state.error_msg);
    }
}

/*************************************************************************
This function solves following problem: given table y[] of function values
at old nodes x[]  and new nodes  x2[],  it calculates and returns table of
function values y2[] and derivatives d2[] (calculated at x2[]).

This function yields same result as Spline1DBuildCubic() call followed  by
sequence of Spline1DDiff() calls, but it can be several times faster  when
called for ordered X[] and X2[].

INPUT PARAMETERS:
    X           -   old spline nodes
    Y           -   function values
    X2           -  new spline nodes

OPTIONAL PARAMETERS:
    N           -   points count:
                    * N>=2
                    * if given, only first N points from X/Y are used
                    * if not given, automatically detected from X/Y sizes
                      (len(X) must be equal to len(Y))
    BoundLType  -   boundary condition type for the left boundary
    BoundL      -   left boundary condition (first or second derivative,
                    depending on the BoundLType)
    BoundRType  -   boundary condition type for the right boundary
    BoundR      -   right boundary condition (first or second derivative,
                    depending on the BoundRType)
    N2          -   new points count:
                    * N2>=2
                    * if given, only first N2 points from X2 are used
                    * if not given, automatically detected from X2 size

OUTPUT PARAMETERS:
    F2          -   function values at X2[]
    D2          -   first derivatives at X2[]

ORDER OF POINTS

Subroutine automatically sorts points, so caller  may pass unsorted array.
Function  values  are correctly reordered on  return, so F2[I]  is  always
equal to S(X2[I]) independently of points order.

SETTING BOUNDARY VALUES:

The BoundLType/BoundRType parameters can have the following values:
    * -1, which corresonds to the periodic (cyclic) boundary conditions.
          In this case:
          * both BoundLType and BoundRType must be equal to -1.
          * BoundL/BoundR are ignored
          * Y[last] is ignored (it is assumed to be equal to Y[first]).
    *  0, which  corresponds  to  the  parabolically   terminated  spline
          (BoundL and/or BoundR are ignored).
    *  1, which corresponds to the first derivative boundary condition
    *  2, which corresponds to the second derivative boundary condition
    *  by default, BoundType=0 is used

PROBLEMS WITH PERIODIC BOUNDARY CONDITIONS:

Problems with periodic boundary conditions have Y[first_point]=Y[last_point].
However, this subroutine doesn't require you to specify equal  values  for
the first and last points - it automatically forces them  to  be  equal by
copying  Y[first_point]  (corresponds  to the leftmost,  minimal  X[])  to
Y[last_point]. However it is recommended to pass consistent values of Y[],
i.e. to make Y[first_point]=Y[last_point].

  -- ALGLIB PROJECT --
     Copyright 03.09.2010 by Bochkanov Sergey
*************************************************************************/
void spline1dconvdiffcubic(const real_1d_array &x, const real_1d_array &y, const real_1d_array &x2, real_1d_array &y2, real_1d_array &d2)
{
    alglib_impl::ae_state _alglib_env_state;    
    ae_int_t n;
    ae_int_t boundltype;
    double boundl;
    ae_int_t boundrtype;
    double boundr;
    ae_int_t n2;
    if( (x.length()!=y.length()))
        throw ap_error("Error while calling 'spline1dconvdiffcubic': looks like one of arguments has wrong size");
    n = x.length();
    boundltype = 0;
    boundl = 0;
    boundrtype = 0;
    boundr = 0;
    n2 = x2.length();
    alglib_impl::ae_state_init(&_alglib_env_state);
    try
    {
        alglib_impl::spline1dconvdiffcubic(const_cast<alglib_impl::ae_vector*>(x.c_ptr()), const_cast<alglib_impl::ae_vector*>(y.c_ptr()), n, boundltype, boundl, boundrtype, boundr, const_cast<alglib_impl::ae_vector*>(x2.c_ptr()), n2, const_cast<alglib_impl::ae_vector*>(y2.c_ptr()), const_cast<alglib_impl::ae_vector*>(d2.c_ptr()), &_alglib_env_state);

        alglib_impl::ae_state_clear(&_alglib_env_state);
        return;
    }
    catch(alglib_impl::ae_error_type)
    {
        throw ap_error(_alglib_env_state.error_msg);
    }
}

/*************************************************************************
This function solves following problem: given table y[] of function values
at old nodes x[]  and new nodes  x2[],  it calculates and returns table of
function  values  y2[],  first  and  second  derivatives  d2[]  and  dd2[]
(calculated at x2[]).

This function yields same result as Spline1DBuildCubic() call followed  by
sequence of Spline1DDiff() calls, but it can be several times faster  when
called for ordered X[] and X2[].

INPUT PARAMETERS:
    X           -   old spline nodes
    Y           -   function values
    X2           -  new spline nodes

OPTIONAL PARAMETERS:
    N           -   points count:
                    * N>=2
                    * if given, only first N points from X/Y are used
                    * if not given, automatically detected from X/Y sizes
                      (len(X) must be equal to len(Y))
    BoundLType  -   boundary condition type for the left boundary
    BoundL      -   left boundary condition (first or second derivative,
                    depending on the BoundLType)
    BoundRType  -   boundary condition type for the right boundary
    BoundR      -   right boundary condition (first or second derivative,
                    depending on the BoundRType)
    N2          -   new points count:
                    * N2>=2
                    * if given, only first N2 points from X2 are used
                    * if not given, automatically detected from X2 size

OUTPUT PARAMETERS:
    F2          -   function values at X2[]
    D2          -   first derivatives at X2[]
    DD2         -   second derivatives at X2[]

ORDER OF POINTS

Subroutine automatically sorts points, so caller  may pass unsorted array.
Function  values  are correctly reordered on  return, so F2[I]  is  always
equal to S(X2[I]) independently of points order.

SETTING BOUNDARY VALUES:

The BoundLType/BoundRType parameters can have the following values:
    * -1, which corresonds to the periodic (cyclic) boundary conditions.
          In this case:
          * both BoundLType and BoundRType must be equal to -1.
          * BoundL/BoundR are ignored
          * Y[last] is ignored (it is assumed to be equal to Y[first]).
    *  0, which  corresponds  to  the  parabolically   terminated  spline
          (BoundL and/or BoundR are ignored).
    *  1, which corresponds to the first derivative boundary condition
    *  2, which corresponds to the second derivative boundary condition
    *  by default, BoundType=0 is used

PROBLEMS WITH PERIODIC BOUNDARY CONDITIONS:

Problems with periodic boundary conditions have Y[first_point]=Y[last_point].
However, this subroutine doesn't require you to specify equal  values  for
the first and last points - it automatically forces them  to  be  equal by
copying  Y[first_point]  (corresponds  to the leftmost,  minimal  X[])  to
Y[last_point]. However it is recommended to pass consistent values of Y[],
i.e. to make Y[first_point]=Y[last_point].

  -- ALGLIB PROJECT --
     Copyright 03.09.2010 by Bochkanov Sergey
*************************************************************************/
void spline1dconvdiff2cubic(const real_1d_array &x, const real_1d_array &y, const ae_int_t n, const ae_int_t boundltype, const double boundl, const ae_int_t boundrtype, const double boundr, const real_1d_array &x2, const ae_int_t n2, real_1d_array &y2, real_1d_array &d2, real_1d_array &dd2)
{
    alglib_impl::ae_state _alglib_env_state;
    alglib_impl::ae_state_init(&_alglib_env_state);
    try
    {
        alglib_impl::spline1dconvdiff2cubic(const_cast<alglib_impl::ae_vector*>(x.c_ptr()), const_cast<alglib_impl::ae_vector*>(y.c_ptr()), n, boundltype, boundl, boundrtype, boundr, const_cast<alglib_impl::ae_vector*>(x2.c_ptr()), n2, const_cast<alglib_impl::ae_vector*>(y2.c_ptr()), const_cast<alglib_impl::ae_vector*>(d2.c_ptr()), const_cast<alglib_impl::ae_vector*>(dd2.c_ptr()), &_alglib_env_state);
        alglib_impl::ae_state_clear(&_alglib_env_state);
        return;
    }
    catch(alglib_impl::ae_error_type)
    {
        throw ap_error(_alglib_env_state.error_msg);
    }
}

/*************************************************************************
This function solves following problem: given table y[] of function values
at old nodes x[]  and new nodes  x2[],  it calculates and returns table of
function  values  y2[],  first  and  second  derivatives  d2[]  and  dd2[]
(calculated at x2[]).

This function yields same result as Spline1DBuildCubic() call followed  by
sequence of Spline1DDiff() calls, but it can be several times faster  when
called for ordered X[] and X2[].

INPUT PARAMETERS:
    X           -   old spline nodes
    Y           -   function values
    X2           -  new spline nodes

OPTIONAL PARAMETERS:
    N           -   points count:
                    * N>=2
                    * if given, only first N points from X/Y are used
                    * if not given, automatically detected from X/Y sizes
                      (len(X) must be equal to len(Y))
    BoundLType  -   boundary condition type for the left boundary
    BoundL      -   left boundary condition (first or second derivative,
                    depending on the BoundLType)
    BoundRType  -   boundary condition type for the right boundary
    BoundR      -   right boundary condition (first or second derivative,
                    depending on the BoundRType)
    N2          -   new points count:
                    * N2>=2
                    * if given, only first N2 points from X2 are used
                    * if not given, automatically detected from X2 size

OUTPUT PARAMETERS:
    F2          -   function values at X2[]
    D2          -   first derivatives at X2[]
    DD2         -   second derivatives at X2[]

ORDER OF POINTS

Subroutine automatically sorts points, so caller  may pass unsorted array.
Function  values  are correctly reordered on  return, so F2[I]  is  always
equal to S(X2[I]) independently of points order.

SETTING BOUNDARY VALUES:

The BoundLType/BoundRType parameters can have the following values:
    * -1, which corresonds to the periodic (cyclic) boundary conditions.
          In this case:
          * both BoundLType and BoundRType must be equal to -1.
          * BoundL/BoundR are ignored
          * Y[last] is ignored (it is assumed to be equal to Y[first]).
    *  0, which  corresponds  to  the  parabolically   terminated  spline
          (BoundL and/or BoundR are ignored).
    *  1, which corresponds to the first derivative boundary condition
    *  2, which corresponds to the second derivative boundary condition
    *  by default, BoundType=0 is used

PROBLEMS WITH PERIODIC BOUNDARY CONDITIONS:

Problems with periodic boundary conditions have Y[first_point]=Y[last_point].
However, this subroutine doesn't require you to specify equal  values  for
the first and last points - it automatically forces them  to  be  equal by
copying  Y[first_point]  (corresponds  to the leftmost,  minimal  X[])  to
Y[last_point]. However it is recommended to pass consistent values of Y[],
i.e. to make Y[first_point]=Y[last_point].

  -- ALGLIB PROJECT --
     Copyright 03.09.2010 by Bochkanov Sergey
*************************************************************************/
void spline1dconvdiff2cubic(const real_1d_array &x, const real_1d_array &y, const real_1d_array &x2, real_1d_array &y2, real_1d_array &d2, real_1d_array &dd2)
{
    alglib_impl::ae_state _alglib_env_state;    
    ae_int_t n;
    ae_int_t boundltype;
    double boundl;
    ae_int_t boundrtype;
    double boundr;
    ae_int_t n2;
    if( (x.length()!=y.length()))
        throw ap_error("Error while calling 'spline1dconvdiff2cubic': looks like one of arguments has wrong size");
    n = x.length();
    boundltype = 0;
    boundl = 0;
    boundrtype = 0;
    boundr = 0;
    n2 = x2.length();
    alglib_impl::ae_state_init(&_alglib_env_state);
    try
    {
        alglib_impl::spline1dconvdiff2cubic(const_cast<alglib_impl::ae_vector*>(x.c_ptr()), const_cast<alglib_impl::ae_vector*>(y.c_ptr()), n, boundltype, boundl, boundrtype, boundr, const_cast<alglib_impl::ae_vector*>(x2.c_ptr()), n2, const_cast<alglib_impl::ae_vector*>(y2.c_ptr()), const_cast<alglib_impl::ae_vector*>(d2.c_ptr()), const_cast<alglib_impl::ae_vector*>(dd2.c_ptr()), &_alglib_env_state);

        alglib_impl::ae_state_clear(&_alglib_env_state);
        return;
    }
    catch(alglib_impl::ae_error_type)
    {
        throw ap_error(_alglib_env_state.error_msg);
    }
}

/*************************************************************************
This subroutine builds Catmull-Rom spline interpolant.

INPUT PARAMETERS:
    X           -   spline nodes, array[0..N-1].
    Y           -   function values, array[0..N-1].

OPTIONAL PARAMETERS:
    N           -   points count:
                    * N>=2
                    * if given, only first N points are used to build spline
                    * if not given, automatically detected from X/Y sizes
                      (len(X) must be equal to len(Y))
    BoundType   -   boundary condition type:
                    * -1 for periodic boundary condition
                    *  0 for parabolically terminated spline (default)
    Tension     -   tension parameter:
                    * tension=0   corresponds to classic Catmull-Rom spline (default)
                    * 0<tension<1 corresponds to more general form - cardinal spline

OUTPUT PARAMETERS:
    C           -   spline interpolant


ORDER OF POINTS

Subroutine automatically sorts points, so caller may pass unsorted array.

PROBLEMS WITH PERIODIC BOUNDARY CONDITIONS:

Problems with periodic boundary conditions have Y[first_point]=Y[last_point].
However, this subroutine doesn't require you to specify equal  values  for
the first and last points - it automatically forces them  to  be  equal by
copying  Y[first_point]  (corresponds  to the leftmost,  minimal  X[])  to
Y[last_point]. However it is recommended to pass consistent values of Y[],
i.e. to make Y[first_point]=Y[last_point].

  -- ALGLIB PROJECT --
     Copyright 23.06.2007 by Bochkanov Sergey
*************************************************************************/
void spline1dbuildcatmullrom(const real_1d_array &x, const real_1d_array &y, const ae_int_t n, const ae_int_t boundtype, const double tension, spline1dinterpolant &c)
{
    alglib_impl::ae_state _alglib_env_state;
    alglib_impl::ae_state_init(&_alglib_env_state);
    try
    {
        alglib_impl::spline1dbuildcatmullrom(const_cast<alglib_impl::ae_vector*>(x.c_ptr()), const_cast<alglib_impl::ae_vector*>(y.c_ptr()), n, boundtype, tension, const_cast<alglib_impl::spline1dinterpolant*>(c.c_ptr()), &_alglib_env_state);
        alglib_impl::ae_state_clear(&_alglib_env_state);
        return;
    }
    catch(alglib_impl::ae_error_type)
    {
        throw ap_error(_alglib_env_state.error_msg);
    }
}

/*************************************************************************
This subroutine builds Catmull-Rom spline interpolant.

INPUT PARAMETERS:
    X           -   spline nodes, array[0..N-1].
    Y           -   function values, array[0..N-1].

OPTIONAL PARAMETERS:
    N           -   points count:
                    * N>=2
                    * if given, only first N points are used to build spline
                    * if not given, automatically detected from X/Y sizes
                      (len(X) must be equal to len(Y))
    BoundType   -   boundary condition type:
                    * -1 for periodic boundary condition
                    *  0 for parabolically terminated spline (default)
    Tension     -   tension parameter:
                    * tension=0   corresponds to classic Catmull-Rom spline (default)
                    * 0<tension<1 corresponds to more general form - cardinal spline

OUTPUT PARAMETERS:
    C           -   spline interpolant


ORDER OF POINTS

Subroutine automatically sorts points, so caller may pass unsorted array.

PROBLEMS WITH PERIODIC BOUNDARY CONDITIONS:

Problems with periodic boundary conditions have Y[first_point]=Y[last_point].
However, this subroutine doesn't require you to specify equal  values  for
the first and last points - it automatically forces them  to  be  equal by
copying  Y[first_point]  (corresponds  to the leftmost,  minimal  X[])  to
Y[last_point]. However it is recommended to pass consistent values of Y[],
i.e. to make Y[first_point]=Y[last_point].

  -- ALGLIB PROJECT --
     Copyright 23.06.2007 by Bochkanov Sergey
*************************************************************************/
void spline1dbuildcatmullrom(const real_1d_array &x, const real_1d_array &y, spline1dinterpolant &c)
{
    alglib_impl::ae_state _alglib_env_state;    
    ae_int_t n;
    ae_int_t boundtype;
    double tension;
    if( (x.length()!=y.length()))
        throw ap_error("Error while calling 'spline1dbuildcatmullrom': looks like one of arguments has wrong size");
    n = x.length();
    boundtype = 0;
    tension = 0;
    alglib_impl::ae_state_init(&_alglib_env_state);
    try
    {
        alglib_impl::spline1dbuildcatmullrom(const_cast<alglib_impl::ae_vector*>(x.c_ptr()), const_cast<alglib_impl::ae_vector*>(y.c_ptr()), n, boundtype, tension, const_cast<alglib_impl::spline1dinterpolant*>(c.c_ptr()), &_alglib_env_state);

        alglib_impl::ae_state_clear(&_alglib_env_state);
        return;
    }
    catch(alglib_impl::ae_error_type)
    {
        throw ap_error(_alglib_env_state.error_msg);
    }
}

/*************************************************************************
This subroutine builds Hermite spline interpolant.

INPUT PARAMETERS:
    X           -   spline nodes, array[0..N-1]
    Y           -   function values, array[0..N-1]
    D           -   derivatives, array[0..N-1]
    N           -   points count (optional):
                    * N>=2
                    * if given, only first N points are used to build spline
                    * if not given, automatically detected from X/Y sizes
                      (len(X) must be equal to len(Y))

OUTPUT PARAMETERS:
    C           -   spline interpolant.


ORDER OF POINTS

Subroutine automatically sorts points, so caller may pass unsorted array.

  -- ALGLIB PROJECT --
     Copyright 23.06.2007 by Bochkanov Sergey
*************************************************************************/
void spline1dbuildhermite(const real_1d_array &x, const real_1d_array &y, const real_1d_array &d, const ae_int_t n, spline1dinterpolant &c)
{
    alglib_impl::ae_state _alglib_env_state;
    alglib_impl::ae_state_init(&_alglib_env_state);
    try
    {
        alglib_impl::spline1dbuildhermite(const_cast<alglib_impl::ae_vector*>(x.c_ptr()), const_cast<alglib_impl::ae_vector*>(y.c_ptr()), const_cast<alglib_impl::ae_vector*>(d.c_ptr()), n, const_cast<alglib_impl::spline1dinterpolant*>(c.c_ptr()), &_alglib_env_state);
        alglib_impl::ae_state_clear(&_alglib_env_state);
        return;
    }
    catch(alglib_impl::ae_error_type)
    {
        throw ap_error(_alglib_env_state.error_msg);
    }
}

/*************************************************************************
This subroutine builds Hermite spline interpolant.

INPUT PARAMETERS:
    X           -   spline nodes, array[0..N-1]
    Y           -   function values, array[0..N-1]
    D           -   derivatives, array[0..N-1]
    N           -   points count (optional):
                    * N>=2
                    * if given, only first N points are used to build spline
                    * if not given, automatically detected from X/Y sizes
                      (len(X) must be equal to len(Y))

OUTPUT PARAMETERS:
    C           -   spline interpolant.


ORDER OF POINTS

Subroutine automatically sorts points, so caller may pass unsorted array.

  -- ALGLIB PROJECT --
     Copyright 23.06.2007 by Bochkanov Sergey
*************************************************************************/
void spline1dbuildhermite(const real_1d_array &x, const real_1d_array &y, const real_1d_array &d, spline1dinterpolant &c)
{
    alglib_impl::ae_state _alglib_env_state;    
    ae_int_t n;
    if( (x.length()!=y.length()) || (x.length()!=d.length()))
        throw ap_error("Error while calling 'spline1dbuildhermite': looks like one of arguments has wrong size");
    n = x.length();
    alglib_impl::ae_state_init(&_alglib_env_state);
    try
    {
        alglib_impl::spline1dbuildhermite(const_cast<alglib_impl::ae_vector*>(x.c_ptr()), const_cast<alglib_impl::ae_vector*>(y.c_ptr()), const_cast<alglib_impl::ae_vector*>(d.c_ptr()), n, const_cast<alglib_impl::spline1dinterpolant*>(c.c_ptr()), &_alglib_env_state);

        alglib_impl::ae_state_clear(&_alglib_env_state);
        return;
    }
    catch(alglib_impl::ae_error_type)
    {
        throw ap_error(_alglib_env_state.error_msg);
    }
}

/*************************************************************************
This subroutine builds Akima spline interpolant

INPUT PARAMETERS:
    X           -   spline nodes, array[0..N-1]
    Y           -   function values, array[0..N-1]
    N           -   points count (optional):
                    * N>=2
                    * if given, only first N points are used to build spline
                    * if not given, automatically detected from X/Y sizes
                      (len(X) must be equal to len(Y))

OUTPUT PARAMETERS:
    C           -   spline interpolant


ORDER OF POINTS

Subroutine automatically sorts points, so caller may pass unsorted array.

  -- ALGLIB PROJECT --
     Copyright 24.06.2007 by Bochkanov Sergey
*************************************************************************/
void spline1dbuildakima(const real_1d_array &x, const real_1d_array &y, const ae_int_t n, spline1dinterpolant &c)
{
    alglib_impl::ae_state _alglib_env_state;
    alglib_impl::ae_state_init(&_alglib_env_state);
    try
    {
        alglib_impl::spline1dbuildakima(const_cast<alglib_impl::ae_vector*>(x.c_ptr()), const_cast<alglib_impl::ae_vector*>(y.c_ptr()), n, const_cast<alglib_impl::spline1dinterpolant*>(c.c_ptr()), &_alglib_env_state);
        alglib_impl::ae_state_clear(&_alglib_env_state);
        return;
    }
    catch(alglib_impl::ae_error_type)
    {
        throw ap_error(_alglib_env_state.error_msg);
    }
}

/*************************************************************************
This subroutine builds Akima spline interpolant

INPUT PARAMETERS:
    X           -   spline nodes, array[0..N-1]
    Y           -   function values, array[0..N-1]
    N           -   points count (optional):
                    * N>=2
                    * if given, only first N points are used to build spline
                    * if not given, automatically detected from X/Y sizes
                      (len(X) must be equal to len(Y))

OUTPUT PARAMETERS:
    C           -   spline interpolant


ORDER OF POINTS

Subroutine automatically sorts points, so caller may pass unsorted array.

  -- ALGLIB PROJECT --
     Copyright 24.06.2007 by Bochkanov Sergey
*************************************************************************/
void spline1dbuildakima(const real_1d_array &x, const real_1d_array &y, spline1dinterpolant &c)
{
    alglib_impl::ae_state _alglib_env_state;    
    ae_int_t n;
    if( (x.length()!=y.length()))
        throw ap_error("Error while calling 'spline1dbuildakima': looks like one of arguments has wrong size");
    n = x.length();
    alglib_impl::ae_state_init(&_alglib_env_state);
    try
    {
        alglib_impl::spline1dbuildakima(const_cast<alglib_impl::ae_vector*>(x.c_ptr()), const_cast<alglib_impl::ae_vector*>(y.c_ptr()), n, const_cast<alglib_impl::spline1dinterpolant*>(c.c_ptr()), &_alglib_env_state);

        alglib_impl::ae_state_clear(&_alglib_env_state);
        return;
    }
    catch(alglib_impl::ae_error_type)
    {
        throw ap_error(_alglib_env_state.error_msg);
    }
}

/*************************************************************************
This subroutine calculates the value of the spline at the given point X.

INPUT PARAMETERS:
    C   -   spline interpolant
    X   -   point

Result:
    S(x)

  -- ALGLIB PROJECT --
     Copyright 23.06.2007 by Bochkanov Sergey
*************************************************************************/
double spline1dcalc(const spline1dinterpolant &c, const double x)
{
    alglib_impl::ae_state _alglib_env_state;
    alglib_impl::ae_state_init(&_alglib_env_state);
    try
    {
        double result = alglib_impl::spline1dcalc(const_cast<alglib_impl::spline1dinterpolant*>(c.c_ptr()), x, &_alglib_env_state);
        alglib_impl::ae_state_clear(&_alglib_env_state);
        return *(reinterpret_cast<double*>(&result));
    }
    catch(alglib_impl::ae_error_type)
    {
        throw ap_error(_alglib_env_state.error_msg);
    }
}

/*************************************************************************
This subroutine differentiates the spline.

INPUT PARAMETERS:
    C   -   spline interpolant.
    X   -   point

Result:
    S   -   S(x)
    DS  -   S'(x)
    D2S -   S''(x)

  -- ALGLIB PROJECT --
     Copyright 24.06.2007 by Bochkanov Sergey
*************************************************************************/
void spline1ddiff(const spline1dinterpolant &c, const double x, double &s, double &ds, double &d2s)
{
    alglib_impl::ae_state _alglib_env_state;
    alglib_impl::ae_state_init(&_alglib_env_state);
    try
    {
        alglib_impl::spline1ddiff(const_cast<alglib_impl::spline1dinterpolant*>(c.c_ptr()), x, &s, &ds, &d2s, &_alglib_env_state);
        alglib_impl::ae_state_clear(&_alglib_env_state);
        return;
    }
    catch(alglib_impl::ae_error_type)
    {
        throw ap_error(_alglib_env_state.error_msg);
    }
}

/*************************************************************************
This subroutine unpacks the spline into the coefficients table.

INPUT PARAMETERS:
    C   -   spline interpolant.
    X   -   point

OUTPUT PARAMETERS:
    Tbl -   coefficients table, unpacked format, array[0..N-2, 0..5].
            For I = 0...N-2:
                Tbl[I,0] = X[i]
                Tbl[I,1] = X[i+1]
                Tbl[I,2] = C0
                Tbl[I,3] = C1
                Tbl[I,4] = C2
                Tbl[I,5] = C3
            On [x[i], x[i+1]] spline is equals to:
                S(x) = C0 + C1*t + C2*t^2 + C3*t^3
                t = x-x[i]

NOTE:
    You  can rebuild spline with  Spline1DBuildHermite()  function,  which
    accepts as inputs function values and derivatives at nodes, which  are
    easy to calculate when you have coefficients.

  -- ALGLIB PROJECT --
     Copyright 29.06.2007 by Bochkanov Sergey
*************************************************************************/
void spline1dunpack(const spline1dinterpolant &c, ae_int_t &n, real_2d_array &tbl)
{
    alglib_impl::ae_state _alglib_env_state;
    alglib_impl::ae_state_init(&_alglib_env_state);
    try
    {
        alglib_impl::spline1dunpack(const_cast<alglib_impl::spline1dinterpolant*>(c.c_ptr()), &n, const_cast<alglib_impl::ae_matrix*>(tbl.c_ptr()), &_alglib_env_state);
        alglib_impl::ae_state_clear(&_alglib_env_state);
        return;
    }
    catch(alglib_impl::ae_error_type)
    {
        throw ap_error(_alglib_env_state.error_msg);
    }
}

/*************************************************************************
This subroutine performs linear transformation of the spline argument.

INPUT PARAMETERS:
    C   -   spline interpolant.
    A, B-   transformation coefficients: x = A*t + B
Result:
    C   -   transformed spline

  -- ALGLIB PROJECT --
     Copyright 30.06.2007 by Bochkanov Sergey
*************************************************************************/
void spline1dlintransx(const spline1dinterpolant &c, const double a, const double b)
{
    alglib_impl::ae_state _alglib_env_state;
    alglib_impl::ae_state_init(&_alglib_env_state);
    try
    {
        alglib_impl::spline1dlintransx(const_cast<alglib_impl::spline1dinterpolant*>(c.c_ptr()), a, b, &_alglib_env_state);
        alglib_impl::ae_state_clear(&_alglib_env_state);
        return;
    }
    catch(alglib_impl::ae_error_type)
    {
        throw ap_error(_alglib_env_state.error_msg);
    }
}

/*************************************************************************
This subroutine performs linear transformation of the spline.

INPUT PARAMETERS:
    C   -   spline interpolant.
    A, B-   transformation coefficients: S2(x) = A*S(x) + B
Result:
    C   -   transformed spline

  -- ALGLIB PROJECT --
     Copyright 30.06.2007 by Bochkanov Sergey
*************************************************************************/
void spline1dlintransy(const spline1dinterpolant &c, const double a, const double b)
{
    alglib_impl::ae_state _alglib_env_state;
    alglib_impl::ae_state_init(&_alglib_env_state);
    try
    {
        alglib_impl::spline1dlintransy(const_cast<alglib_impl::spline1dinterpolant*>(c.c_ptr()), a, b, &_alglib_env_state);
        alglib_impl::ae_state_clear(&_alglib_env_state);
        return;
    }
    catch(alglib_impl::ae_error_type)
    {
        throw ap_error(_alglib_env_state.error_msg);
    }
}

/*************************************************************************
This subroutine integrates the spline.

INPUT PARAMETERS:
    C   -   spline interpolant.
    X   -   right bound of the integration interval [a, x],
            here 'a' denotes min(x[])
Result:
    integral(S(t)dt,a,x)

  -- ALGLIB PROJECT --
     Copyright 23.06.2007 by Bochkanov Sergey
*************************************************************************/
double spline1dintegrate(const spline1dinterpolant &c, const double x)
{
    alglib_impl::ae_state _alglib_env_state;
    alglib_impl::ae_state_init(&_alglib_env_state);
    try
    {
        double result = alglib_impl::spline1dintegrate(const_cast<alglib_impl::spline1dinterpolant*>(c.c_ptr()), x, &_alglib_env_state);
        alglib_impl::ae_state_clear(&_alglib_env_state);
        return *(reinterpret_cast<double*>(&result));
    }
    catch(alglib_impl::ae_error_type)
    {
        throw ap_error(_alglib_env_state.error_msg);
    }
}

/*************************************************************************
This function builds monotone cubic Hermite interpolant. This interpolant
is monotonic in [x(0),x(n-1)] and is constant outside of this interval.

In  case  y[]  form  non-monotonic  sequence,  interpolant  is  piecewise
monotonic.  Say, for x=(0,1,2,3,4)  and  y=(0,1,2,1,0)  interpolant  will
monotonically grow at [0..2] and monotonically decrease at [2..4].

INPUT PARAMETERS:
    X           -   spline nodes, array[0..N-1]. Subroutine automatically
                    sorts points, so caller may pass unsorted array.
    Y           -   function values, array[0..N-1]
    N           -   the number of points(N>=2).

OUTPUT PARAMETERS:
    C           -   spline interpolant.

 -- ALGLIB PROJECT --
     Copyright 21.06.2012 by Bochkanov Sergey
*************************************************************************/
void spline1dbuildmonotone(const real_1d_array &x, const real_1d_array &y, const ae_int_t n, spline1dinterpolant &c)
{
    alglib_impl::ae_state _alglib_env_state;
    alglib_impl::ae_state_init(&_alglib_env_state);
    try
    {
        alglib_impl::spline1dbuildmonotone(const_cast<alglib_impl::ae_vector*>(x.c_ptr()), const_cast<alglib_impl::ae_vector*>(y.c_ptr()), n, const_cast<alglib_impl::spline1dinterpolant*>(c.c_ptr()), &_alglib_env_state);
        alglib_impl::ae_state_clear(&_alglib_env_state);
        return;
    }
    catch(alglib_impl::ae_error_type)
    {
        throw ap_error(_alglib_env_state.error_msg);
    }
}

/*************************************************************************
This function builds monotone cubic Hermite interpolant. This interpolant
is monotonic in [x(0),x(n-1)] and is constant outside of this interval.

In  case  y[]  form  non-monotonic  sequence,  interpolant  is  piecewise
monotonic.  Say, for x=(0,1,2,3,4)  and  y=(0,1,2,1,0)  interpolant  will
monotonically grow at [0..2] and monotonically decrease at [2..4].

INPUT PARAMETERS:
    X           -   spline nodes, array[0..N-1]. Subroutine automatically
                    sorts points, so caller may pass unsorted array.
    Y           -   function values, array[0..N-1]
    N           -   the number of points(N>=2).

OUTPUT PARAMETERS:
    C           -   spline interpolant.

 -- ALGLIB PROJECT --
     Copyright 21.06.2012 by Bochkanov Sergey
*************************************************************************/
void spline1dbuildmonotone(const real_1d_array &x, const real_1d_array &y, spline1dinterpolant &c)
{
    alglib_impl::ae_state _alglib_env_state;    
    ae_int_t n;
    if( (x.length()!=y.length()))
        throw ap_error("Error while calling 'spline1dbuildmonotone': looks like one of arguments has wrong size");
    n = x.length();
    alglib_impl::ae_state_init(&_alglib_env_state);
    try
    {
        alglib_impl::spline1dbuildmonotone(const_cast<alglib_impl::ae_vector*>(x.c_ptr()), const_cast<alglib_impl::ae_vector*>(y.c_ptr()), n, const_cast<alglib_impl::spline1dinterpolant*>(c.c_ptr()), &_alglib_env_state);

        alglib_impl::ae_state_clear(&_alglib_env_state);
        return;
    }
    catch(alglib_impl::ae_error_type)
    {
        throw ap_error(_alglib_env_state.error_msg);
    }
}

/*************************************************************************
Polynomial fitting report:
    TaskRCond       reciprocal of task's condition number
    RMSError        RMS error
    AvgError        average error
    AvgRelError     average relative error (for non-zero Y[I])
    MaxError        maximum error
*************************************************************************/
_polynomialfitreport_owner::_polynomialfitreport_owner()
{
    p_struct = (alglib_impl::polynomialfitreport*)alglib_impl::ae_malloc(sizeof(alglib_impl::polynomialfitreport), NULL);
    if( p_struct==NULL )
        throw ap_error("ALGLIB: malloc error");
    alglib_impl::_polynomialfitreport_init(p_struct, NULL);
}

_polynomialfitreport_owner::_polynomialfitreport_owner(const _polynomialfitreport_owner &rhs)
{
    p_struct = (alglib_impl::polynomialfitreport*)alglib_impl::ae_malloc(sizeof(alglib_impl::polynomialfitreport), NULL);
    if( p_struct==NULL )
        throw ap_error("ALGLIB: malloc error");
    alglib_impl::_polynomialfitreport_init_copy(p_struct, const_cast<alglib_impl::polynomialfitreport*>(rhs.p_struct), NULL);
}

_polynomialfitreport_owner& _polynomialfitreport_owner::operator=(const _polynomialfitreport_owner &rhs)
{
    if( this==&rhs )
        return *this;
    alglib_impl::_polynomialfitreport_clear(p_struct);
    alglib_impl::_polynomialfitreport_init_copy(p_struct, const_cast<alglib_impl::polynomialfitreport*>(rhs.p_struct), NULL);
    return *this;
}

_polynomialfitreport_owner::~_polynomialfitreport_owner()
{
    alglib_impl::_polynomialfitreport_clear(p_struct);
    ae_free(p_struct);
}

alglib_impl::polynomialfitreport* _polynomialfitreport_owner::c_ptr()
{
    return p_struct;
}

alglib_impl::polynomialfitreport* _polynomialfitreport_owner::c_ptr() const
{
    return const_cast<alglib_impl::polynomialfitreport*>(p_struct);
}
polynomialfitreport::polynomialfitreport() : _polynomialfitreport_owner() ,taskrcond(p_struct->taskrcond),rmserror(p_struct->rmserror),avgerror(p_struct->avgerror),avgrelerror(p_struct->avgrelerror),maxerror(p_struct->maxerror)
{
}

polynomialfitreport::polynomialfitreport(const polynomialfitreport &rhs):_polynomialfitreport_owner(rhs) ,taskrcond(p_struct->taskrcond),rmserror(p_struct->rmserror),avgerror(p_struct->avgerror),avgrelerror(p_struct->avgrelerror),maxerror(p_struct->maxerror)
{
}

polynomialfitreport& polynomialfitreport::operator=(const polynomialfitreport &rhs)
{
    if( this==&rhs )
        return *this;
    _polynomialfitreport_owner::operator=(rhs);
    return *this;
}

polynomialfitreport::~polynomialfitreport()
{
}


/*************************************************************************
Barycentric fitting report:
    RMSError        RMS error
    AvgError        average error
    AvgRelError     average relative error (for non-zero Y[I])
    MaxError        maximum error
    TaskRCond       reciprocal of task's condition number
*************************************************************************/
_barycentricfitreport_owner::_barycentricfitreport_owner()
{
    p_struct = (alglib_impl::barycentricfitreport*)alglib_impl::ae_malloc(sizeof(alglib_impl::barycentricfitreport), NULL);
    if( p_struct==NULL )
        throw ap_error("ALGLIB: malloc error");
    alglib_impl::_barycentricfitreport_init(p_struct, NULL);
}

_barycentricfitreport_owner::_barycentricfitreport_owner(const _barycentricfitreport_owner &rhs)
{
    p_struct = (alglib_impl::barycentricfitreport*)alglib_impl::ae_malloc(sizeof(alglib_impl::barycentricfitreport), NULL);
    if( p_struct==NULL )
        throw ap_error("ALGLIB: malloc error");
    alglib_impl::_barycentricfitreport_init_copy(p_struct, const_cast<alglib_impl::barycentricfitreport*>(rhs.p_struct), NULL);
}

_barycentricfitreport_owner& _barycentricfitreport_owner::operator=(const _barycentricfitreport_owner &rhs)
{
    if( this==&rhs )
        return *this;
    alglib_impl::_barycentricfitreport_clear(p_struct);
    alglib_impl::_barycentricfitreport_init_copy(p_struct, const_cast<alglib_impl::barycentricfitreport*>(rhs.p_struct), NULL);
    return *this;
}

_barycentricfitreport_owner::~_barycentricfitreport_owner()
{
    alglib_impl::_barycentricfitreport_clear(p_struct);
    ae_free(p_struct);
}

alglib_impl::barycentricfitreport* _barycentricfitreport_owner::c_ptr()
{
    return p_struct;
}

alglib_impl::barycentricfitreport* _barycentricfitreport_owner::c_ptr() const
{
    return const_cast<alglib_impl::barycentricfitreport*>(p_struct);
}
barycentricfitreport::barycentricfitreport() : _barycentricfitreport_owner() ,taskrcond(p_struct->taskrcond),dbest(p_struct->dbest),rmserror(p_struct->rmserror),avgerror(p_struct->avgerror),avgrelerror(p_struct->avgrelerror),maxerror(p_struct->maxerror)
{
}

barycentricfitreport::barycentricfitreport(const barycentricfitreport &rhs):_barycentricfitreport_owner(rhs) ,taskrcond(p_struct->taskrcond),dbest(p_struct->dbest),rmserror(p_struct->rmserror),avgerror(p_struct->avgerror),avgrelerror(p_struct->avgrelerror),maxerror(p_struct->maxerror)
{
}

barycentricfitreport& barycentricfitreport::operator=(const barycentricfitreport &rhs)
{
    if( this==&rhs )
        return *this;
    _barycentricfitreport_owner::operator=(rhs);
    return *this;
}

barycentricfitreport::~barycentricfitreport()
{
}


/*************************************************************************
Spline fitting report:
    RMSError        RMS error
    AvgError        average error
    AvgRelError     average relative error (for non-zero Y[I])
    MaxError        maximum error

Fields  below are  filled  by   obsolete    functions   (Spline1DFitCubic,
Spline1DFitHermite). Modern fitting functions do NOT fill these fields:
    TaskRCond       reciprocal of task's condition number
*************************************************************************/
_spline1dfitreport_owner::_spline1dfitreport_owner()
{
    p_struct = (alglib_impl::spline1dfitreport*)alglib_impl::ae_malloc(sizeof(alglib_impl::spline1dfitreport), NULL);
    if( p_struct==NULL )
        throw ap_error("ALGLIB: malloc error");
    alglib_impl::_spline1dfitreport_init(p_struct, NULL);
}

_spline1dfitreport_owner::_spline1dfitreport_owner(const _spline1dfitreport_owner &rhs)
{
    p_struct = (alglib_impl::spline1dfitreport*)alglib_impl::ae_malloc(sizeof(alglib_impl::spline1dfitreport), NULL);
    if( p_struct==NULL )
        throw ap_error("ALGLIB: malloc error");
    alglib_impl::_spline1dfitreport_init_copy(p_struct, const_cast<alglib_impl::spline1dfitreport*>(rhs.p_struct), NULL);
}

_spline1dfitreport_owner& _spline1dfitreport_owner::operator=(const _spline1dfitreport_owner &rhs)
{
    if( this==&rhs )
        return *this;
    alglib_impl::_spline1dfitreport_clear(p_struct);
    alglib_impl::_spline1dfitreport_init_copy(p_struct, const_cast<alglib_impl::spline1dfitreport*>(rhs.p_struct), NULL);
    return *this;
}

_spline1dfitreport_owner::~_spline1dfitreport_owner()
{
    alglib_impl::_spline1dfitreport_clear(p_struct);
    ae_free(p_struct);
}

alglib_impl::spline1dfitreport* _spline1dfitreport_owner::c_ptr()
{
    return p_struct;
}

alglib_impl::spline1dfitreport* _spline1dfitreport_owner::c_ptr() const
{
    return const_cast<alglib_impl::spline1dfitreport*>(p_struct);
}
spline1dfitreport::spline1dfitreport() : _spline1dfitreport_owner() ,taskrcond(p_struct->taskrcond),rmserror(p_struct->rmserror),avgerror(p_struct->avgerror),avgrelerror(p_struct->avgrelerror),maxerror(p_struct->maxerror)
{
}

spline1dfitreport::spline1dfitreport(const spline1dfitreport &rhs):_spline1dfitreport_owner(rhs) ,taskrcond(p_struct->taskrcond),rmserror(p_struct->rmserror),avgerror(p_struct->avgerror),avgrelerror(p_struct->avgrelerror),maxerror(p_struct->maxerror)
{
}

spline1dfitreport& spline1dfitreport::operator=(const spline1dfitreport &rhs)
{
    if( this==&rhs )
        return *this;
    _spline1dfitreport_owner::operator=(rhs);
    return *this;
}

spline1dfitreport::~spline1dfitreport()
{
}


/*************************************************************************
Least squares fitting report. This structure contains informational fields
which are set by fitting functions provided by this unit.

Different functions initialize different sets of  fields,  so  you  should
read documentation on specific function you used in order  to  know  which
fields are initialized.

    TaskRCond       reciprocal of task's condition number
    IterationsCount number of internal iterations

    VarIdx          if user-supplied gradient contains errors  which  were
                    detected by nonlinear fitter, this  field  is  set  to
                    index  of  the  first  component  of gradient which is
                    suspected to be spoiled by bugs.

    RMSError        RMS error
    AvgError        average error
    AvgRelError     average relative error (for non-zero Y[I])
    MaxError        maximum error

    WRMSError       weighted RMS error

    CovPar          covariance matrix for parameters, filled by some solvers
    ErrPar          vector of errors in parameters, filled by some solvers
    ErrCurve        vector of fit errors -  variability  of  the  best-fit
                    curve, filled by some solvers.
    Noise           vector of per-point noise estimates, filled by
                    some solvers.
    R2              coefficient of determination (non-weighted, non-adjusted),
                    filled by some solvers.
*************************************************************************/
_lsfitreport_owner::_lsfitreport_owner()
{
    p_struct = (alglib_impl::lsfitreport*)alglib_impl::ae_malloc(sizeof(alglib_impl::lsfitreport), NULL);
    if( p_struct==NULL )
        throw ap_error("ALGLIB: malloc error");
    alglib_impl::_lsfitreport_init(p_struct, NULL);
}

_lsfitreport_owner::_lsfitreport_owner(const _lsfitreport_owner &rhs)
{
    p_struct = (alglib_impl::lsfitreport*)alglib_impl::ae_malloc(sizeof(alglib_impl::lsfitreport), NULL);
    if( p_struct==NULL )
        throw ap_error("ALGLIB: malloc error");
    alglib_impl::_lsfitreport_init_copy(p_struct, const_cast<alglib_impl::lsfitreport*>(rhs.p_struct), NULL);
}

_lsfitreport_owner& _lsfitreport_owner::operator=(const _lsfitreport_owner &rhs)
{
    if( this==&rhs )
        return *this;
    alglib_impl::_lsfitreport_clear(p_struct);
    alglib_impl::_lsfitreport_init_copy(p_struct, const_cast<alglib_impl::lsfitreport*>(rhs.p_struct), NULL);
    return *this;
}

_lsfitreport_owner::~_lsfitreport_owner()
{
    alglib_impl::_lsfitreport_clear(p_struct);
    ae_free(p_struct);
}

alglib_impl::lsfitreport* _lsfitreport_owner::c_ptr()
{
    return p_struct;
}

alglib_impl::lsfitreport* _lsfitreport_owner::c_ptr() const
{
    return const_cast<alglib_impl::lsfitreport*>(p_struct);
}
lsfitreport::lsfitreport() : _lsfitreport_owner() ,taskrcond(p_struct->taskrcond),iterationscount(p_struct->iterationscount),varidx(p_struct->varidx),rmserror(p_struct->rmserror),avgerror(p_struct->avgerror),avgrelerror(p_struct->avgrelerror),maxerror(p_struct->maxerror),wrmserror(p_struct->wrmserror),covpar(&p_struct->covpar),errpar(&p_struct->errpar),errcurve(&p_struct->errcurve),noise(&p_struct->noise),r2(p_struct->r2)
{
}

lsfitreport::lsfitreport(const lsfitreport &rhs):_lsfitreport_owner(rhs) ,taskrcond(p_struct->taskrcond),iterationscount(p_struct->iterationscount),varidx(p_struct->varidx),rmserror(p_struct->rmserror),avgerror(p_struct->avgerror),avgrelerror(p_struct->avgrelerror),maxerror(p_struct->maxerror),wrmserror(p_struct->wrmserror),covpar(&p_struct->covpar),errpar(&p_struct->errpar),errcurve(&p_struct->errcurve),noise(&p_struct->noise),r2(p_struct->r2)
{
}

lsfitreport& lsfitreport::operator=(const lsfitreport &rhs)
{
    if( this==&rhs )
        return *this;
    _lsfitreport_owner::operator=(rhs);
    return *this;
}

lsfitreport::~lsfitreport()
{
}


/*************************************************************************
Nonlinear fitter.

You should use ALGLIB functions to work with fitter.
Never try to access its fields directly!
*************************************************************************/
_lsfitstate_owner::_lsfitstate_owner()
{
    p_struct = (alglib_impl::lsfitstate*)alglib_impl::ae_malloc(sizeof(alglib_impl::lsfitstate), NULL);
    if( p_struct==NULL )
        throw ap_error("ALGLIB: malloc error");
    alglib_impl::_lsfitstate_init(p_struct, NULL);
}

_lsfitstate_owner::_lsfitstate_owner(const _lsfitstate_owner &rhs)
{
    p_struct = (alglib_impl::lsfitstate*)alglib_impl::ae_malloc(sizeof(alglib_impl::lsfitstate), NULL);
    if( p_struct==NULL )
        throw ap_error("ALGLIB: malloc error");
    alglib_impl::_lsfitstate_init_copy(p_struct, const_cast<alglib_impl::lsfitstate*>(rhs.p_struct), NULL);
}

_lsfitstate_owner& _lsfitstate_owner::operator=(const _lsfitstate_owner &rhs)
{
    if( this==&rhs )
        return *this;
    alglib_impl::_lsfitstate_clear(p_struct);
    alglib_impl::_lsfitstate_init_copy(p_struct, const_cast<alglib_impl::lsfitstate*>(rhs.p_struct), NULL);
    return *this;
}

_lsfitstate_owner::~_lsfitstate_owner()
{
    alglib_impl::_lsfitstate_clear(p_struct);
    ae_free(p_struct);
}

alglib_impl::lsfitstate* _lsfitstate_owner::c_ptr()
{
    return p_struct;
}

alglib_impl::lsfitstate* _lsfitstate_owner::c_ptr() const
{
    return const_cast<alglib_impl::lsfitstate*>(p_struct);
}
lsfitstate::lsfitstate() : _lsfitstate_owner() ,needf(p_struct->needf),needfg(p_struct->needfg),needfgh(p_struct->needfgh),xupdated(p_struct->xupdated),c(&p_struct->c),f(p_struct->f),g(&p_struct->g),h(&p_struct->h),x(&p_struct->x)
{
}

lsfitstate::lsfitstate(const lsfitstate &rhs):_lsfitstate_owner(rhs) ,needf(p_struct->needf),needfg(p_struct->needfg),needfgh(p_struct->needfgh),xupdated(p_struct->xupdated),c(&p_struct->c),f(p_struct->f),g(&p_struct->g),h(&p_struct->h),x(&p_struct->x)
{
}

lsfitstate& lsfitstate::operator=(const lsfitstate &rhs)
{
    if( this==&rhs )
        return *this;
    _lsfitstate_owner::operator=(rhs);
    return *this;
}

lsfitstate::~lsfitstate()
{
}

/*************************************************************************
This  subroutine fits piecewise linear curve to points with Ramer-Douglas-
Peucker algorithm, which stops after generating specified number of linear
sections.

IMPORTANT:
* it does NOT perform least-squares fitting; it  builds  curve,  but  this
  curve does not minimize some least squares metric.  See  description  of
  RDP algorithm (say, in Wikipedia) for more details on WHAT is performed.
* this function does NOT work with parametric curves  (i.e.  curves  which
  can be represented as {X(t),Y(t)}. It works with curves   which  can  be
  represented as Y(X). Thus,  it  is  impossible  to  model  figures  like
  circles  with  this  functions.
  If  you  want  to  work  with  parametric   curves,   you   should   use
  ParametricRDPFixed() function provided  by  "Parametric"  subpackage  of
  "Interpolation" package.

INPUT PARAMETERS:
    X       -   array of X-coordinates:
                * at least N elements
                * can be unordered (points are automatically sorted)
                * this function may accept non-distinct X (see below for
                  more information on handling of such inputs)
    Y       -   array of Y-coordinates:
                * at least N elements
    N       -   number of elements in X/Y
    M       -   desired number of sections:
                * at most M sections are generated by this function
                * less than M sections can be generated if we have N<M
                  (or some X are non-distinct).

OUTPUT PARAMETERS:
    X2      -   X-values of corner points for piecewise approximation,
                has length NSections+1 or zero (for NSections=0).
    Y2      -   Y-values of corner points,
                has length NSections+1 or zero (for NSections=0).
    NSections-  number of sections found by algorithm, NSections<=M,
                NSections can be zero for degenerate datasets
                (N<=1 or all X[] are non-distinct).

NOTE: X2/Y2 are ordered arrays, i.e. (X2[0],Y2[0]) is  a  first  point  of
      curve, (X2[NSection-1],Y2[NSection-1]) is the last point.

  -- ALGLIB --
     Copyright 02.10.2014 by Bochkanov Sergey
*************************************************************************/
void lstfitpiecewiselinearrdpfixed(const real_1d_array &x, const real_1d_array &y, const ae_int_t n, const ae_int_t m, real_1d_array &x2, real_1d_array &y2, ae_int_t &nsections)
{
    alglib_impl::ae_state _alglib_env_state;
    alglib_impl::ae_state_init(&_alglib_env_state);
    try
    {
        alglib_impl::lstfitpiecewiselinearrdpfixed(const_cast<alglib_impl::ae_vector*>(x.c_ptr()), const_cast<alglib_impl::ae_vector*>(y.c_ptr()), n, m, const_cast<alglib_impl::ae_vector*>(x2.c_ptr()), const_cast<alglib_impl::ae_vector*>(y2.c_ptr()), &nsections, &_alglib_env_state);
        alglib_impl::ae_state_clear(&_alglib_env_state);
        return;
    }
    catch(alglib_impl::ae_error_type)
    {
        throw ap_error(_alglib_env_state.error_msg);
    }
}

/*************************************************************************
This  subroutine fits piecewise linear curve to points with Ramer-Douglas-
Peucker algorithm, which stops after achieving desired precision.

IMPORTANT:
* it performs non-least-squares fitting; it builds curve, but  this  curve
  does not minimize some least squares  metric.  See  description  of  RDP
  algorithm (say, in Wikipedia) for more details on WHAT is performed.
* this function does NOT work with parametric curves  (i.e.  curves  which
  can be represented as {X(t),Y(t)}. It works with curves   which  can  be
  represented as Y(X). Thus, it is impossible to model figures like circles
  with this functions.
  If  you  want  to  work  with  parametric   curves,   you   should   use
  ParametricRDPFixed() function provided  by  "Parametric"  subpackage  of
  "Interpolation" package.

INPUT PARAMETERS:
    X       -   array of X-coordinates:
                * at least N elements
                * can be unordered (points are automatically sorted)
                * this function may accept non-distinct X (see below for
                  more information on handling of such inputs)
    Y       -   array of Y-coordinates:
                * at least N elements
    N       -   number of elements in X/Y
    Eps     -   positive number, desired precision.


OUTPUT PARAMETERS:
    X2      -   X-values of corner points for piecewise approximation,
                has length NSections+1 or zero (for NSections=0).
    Y2      -   Y-values of corner points,
                has length NSections+1 or zero (for NSections=0).
    NSections-  number of sections found by algorithm,
                NSections can be zero for degenerate datasets
                (N<=1 or all X[] are non-distinct).

NOTE: X2/Y2 are ordered arrays, i.e. (X2[0],Y2[0]) is  a  first  point  of
      curve, (X2[NSection-1],Y2[NSection-1]) is the last point.

  -- ALGLIB --
     Copyright 02.10.2014 by Bochkanov Sergey
*************************************************************************/
void lstfitpiecewiselinearrdp(const real_1d_array &x, const real_1d_array &y, const ae_int_t n, const double eps, real_1d_array &x2, real_1d_array &y2, ae_int_t &nsections)
{
    alglib_impl::ae_state _alglib_env_state;
    alglib_impl::ae_state_init(&_alglib_env_state);
    try
    {
        alglib_impl::lstfitpiecewiselinearrdp(const_cast<alglib_impl::ae_vector*>(x.c_ptr()), const_cast<alglib_impl::ae_vector*>(y.c_ptr()), n, eps, const_cast<alglib_impl::ae_vector*>(x2.c_ptr()), const_cast<alglib_impl::ae_vector*>(y2.c_ptr()), &nsections, &_alglib_env_state);
        alglib_impl::ae_state_clear(&_alglib_env_state);
        return;
    }
    catch(alglib_impl::ae_error_type)
    {
        throw ap_error(_alglib_env_state.error_msg);
    }
}

/*************************************************************************
Fitting by polynomials in barycentric form. This function provides  simple
unterface for unconstrained unweighted fitting. See  PolynomialFitWC()  if
you need constrained fitting.

Task is linear, so linear least squares solver is used. Complexity of this
computational scheme is O(N*M^2), mostly dominated by least squares solver

SEE ALSO:
    PolynomialFitWC()

COMMERCIAL EDITION OF ALGLIB:

  ! Commercial version of ALGLIB includes two  important  improvements  of
  ! this function, which can be used from C++ and C#:
  ! * Intel MKL support (lightweight Intel MKL is shipped with ALGLIB)
  ! * multithreading support
  !
  ! Intel MKL gives approximately constant  (with  respect  to  number  of
  ! worker threads) acceleration factor which depends on CPU  being  used,
  ! problem  size  and  "baseline"  ALGLIB  edition  which  is  used   for
  ! comparison.
  !
  ! Speed-up provided by multithreading greatly depends  on  problem  size
  ! - only large problems (number of coefficients is more than 500) can be
  ! efficiently multithreaded.
  !
  ! Generally, commercial ALGLIB is several times faster than  open-source
  ! generic C edition, and many times faster than open-source C# edition.
  !
  ! We recommend you to read 'Working with commercial version' section  of
  ! ALGLIB Reference Manual in order to find out how to  use  performance-
  ! related features provided by commercial edition of ALGLIB.

INPUT PARAMETERS:
    X   -   points, array[0..N-1].
    Y   -   function values, array[0..N-1].
    N   -   number of points, N>0
            * if given, only leading N elements of X/Y are used
            * if not given, automatically determined from sizes of X/Y
    M   -   number of basis functions (= polynomial_degree + 1), M>=1

OUTPUT PARAMETERS:
    Info-   same format as in LSFitLinearW() subroutine:
            * Info>0    task is solved
            * Info<=0   an error occured:
                        -4 means inconvergence of internal SVD
    P   -   interpolant in barycentric form.
    Rep -   report, same format as in LSFitLinearW() subroutine.
            Following fields are set:
            * RMSError      rms error on the (X,Y).
            * AvgError      average error on the (X,Y).
            * AvgRelError   average relative error on the non-zero Y
            * MaxError      maximum error
                            NON-WEIGHTED ERRORS ARE CALCULATED

NOTES:
    you can convert P from barycentric form  to  the  power  or  Chebyshev
    basis with PolynomialBar2Pow() or PolynomialBar2Cheb() functions  from
    POLINT subpackage.

  -- ALGLIB PROJECT --
     Copyright 10.12.2009 by Bochkanov Sergey
*************************************************************************/
void polynomialfit(const real_1d_array &x, const real_1d_array &y, const ae_int_t n, const ae_int_t m, ae_int_t &info, barycentricinterpolant &p, polynomialfitreport &rep)
{
    alglib_impl::ae_state _alglib_env_state;
    alglib_impl::ae_state_init(&_alglib_env_state);
    try
    {
        alglib_impl::polynomialfit(const_cast<alglib_impl::ae_vector*>(x.c_ptr()), const_cast<alglib_impl::ae_vector*>(y.c_ptr()), n, m, &info, const_cast<alglib_impl::barycentricinterpolant*>(p.c_ptr()), const_cast<alglib_impl::polynomialfitreport*>(rep.c_ptr()), &_alglib_env_state);
        alglib_impl::ae_state_clear(&_alglib_env_state);
        return;
    }
    catch(alglib_impl::ae_error_type)
    {
        throw ap_error(_alglib_env_state.error_msg);
    }
}


void smp_polynomialfit(const real_1d_array &x, const real_1d_array &y, const ae_int_t n, const ae_int_t m, ae_int_t &info, barycentricinterpolant &p, polynomialfitreport &rep)
{
    alglib_impl::ae_state _alglib_env_state;
    alglib_impl::ae_state_init(&_alglib_env_state);
    try
    {
        alglib_impl::_pexec_polynomialfit(const_cast<alglib_impl::ae_vector*>(x.c_ptr()), const_cast<alglib_impl::ae_vector*>(y.c_ptr()), n, m, &info, const_cast<alglib_impl::barycentricinterpolant*>(p.c_ptr()), const_cast<alglib_impl::polynomialfitreport*>(rep.c_ptr()), &_alglib_env_state);
        alglib_impl::ae_state_clear(&_alglib_env_state);
        return;
    }
    catch(alglib_impl::ae_error_type)
    {
        throw ap_error(_alglib_env_state.error_msg);
    }
}

/*************************************************************************
Fitting by polynomials in barycentric form. This function provides  simple
unterface for unconstrained unweighted fitting. See  PolynomialFitWC()  if
you need constrained fitting.

Task is linear, so linear least squares solver is used. Complexity of this
computational scheme is O(N*M^2), mostly dominated by least squares solver

SEE ALSO:
    PolynomialFitWC()

COMMERCIAL EDITION OF ALGLIB:

  ! Commercial version of ALGLIB includes two  important  improvements  of
  ! this function, which can be used from C++ and C#:
  ! * Intel MKL support (lightweight Intel MKL is shipped with ALGLIB)
  ! * multithreading support
  !
  ! Intel MKL gives approximately constant  (with  respect  to  number  of
  ! worker threads) acceleration factor which depends on CPU  being  used,
  ! problem  size  and  "baseline"  ALGLIB  edition  which  is  used   for
  ! comparison.
  !
  ! Speed-up provided by multithreading greatly depends  on  problem  size
  ! - only large problems (number of coefficients is more than 500) can be
  ! efficiently multithreaded.
  !
  ! Generally, commercial ALGLIB is several times faster than  open-source
  ! generic C edition, and many times faster than open-source C# edition.
  !
  ! We recommend you to read 'Working with commercial version' section  of
  ! ALGLIB Reference Manual in order to find out how to  use  performance-
  ! related features provided by commercial edition of ALGLIB.

INPUT PARAMETERS:
    X   -   points, array[0..N-1].
    Y   -   function values, array[0..N-1].
    N   -   number of points, N>0
            * if given, only leading N elements of X/Y are used
            * if not given, automatically determined from sizes of X/Y
    M   -   number of basis functions (= polynomial_degree + 1), M>=1

OUTPUT PARAMETERS:
    Info-   same format as in LSFitLinearW() subroutine:
            * Info>0    task is solved
            * Info<=0   an error occured:
                        -4 means inconvergence of internal SVD
    P   -   interpolant in barycentric form.
    Rep -   report, same format as in LSFitLinearW() subroutine.
            Following fields are set:
            * RMSError      rms error on the (X,Y).
            * AvgError      average error on the (X,Y).
            * AvgRelError   average relative error on the non-zero Y
            * MaxError      maximum error
                            NON-WEIGHTED ERRORS ARE CALCULATED

NOTES:
    you can convert P from barycentric form  to  the  power  or  Chebyshev
    basis with PolynomialBar2Pow() or PolynomialBar2Cheb() functions  from
    POLINT subpackage.

  -- ALGLIB PROJECT --
     Copyright 10.12.2009 by Bochkanov Sergey
*************************************************************************/
void polynomialfit(const real_1d_array &x, const real_1d_array &y, const ae_int_t m, ae_int_t &info, barycentricinterpolant &p, polynomialfitreport &rep)
{
    alglib_impl::ae_state _alglib_env_state;    
    ae_int_t n;
    if( (x.length()!=y.length()))
        throw ap_error("Error while calling 'polynomialfit': looks like one of arguments has wrong size");
    n = x.length();
    alglib_impl::ae_state_init(&_alglib_env_state);
    try
    {
        alglib_impl::polynomialfit(const_cast<alglib_impl::ae_vector*>(x.c_ptr()), const_cast<alglib_impl::ae_vector*>(y.c_ptr()), n, m, &info, const_cast<alglib_impl::barycentricinterpolant*>(p.c_ptr()), const_cast<alglib_impl::polynomialfitreport*>(rep.c_ptr()), &_alglib_env_state);

        alglib_impl::ae_state_clear(&_alglib_env_state);
        return;
    }
    catch(alglib_impl::ae_error_type)
    {
        throw ap_error(_alglib_env_state.error_msg);
    }
}


void smp_polynomialfit(const real_1d_array &x, const real_1d_array &y, const ae_int_t m, ae_int_t &info, barycentricinterpolant &p, polynomialfitreport &rep)
{
    alglib_impl::ae_state _alglib_env_state;    
    ae_int_t n;
    if( (x.length()!=y.length()))
        throw ap_error("Error while calling 'polynomialfit': looks like one of arguments has wrong size");
    n = x.length();
    alglib_impl::ae_state_init(&_alglib_env_state);
    try
    {
        alglib_impl::_pexec_polynomialfit(const_cast<alglib_impl::ae_vector*>(x.c_ptr()), const_cast<alglib_impl::ae_vector*>(y.c_ptr()), n, m, &info, const_cast<alglib_impl::barycentricinterpolant*>(p.c_ptr()), const_cast<alglib_impl::polynomialfitreport*>(rep.c_ptr()), &_alglib_env_state);

        alglib_impl::ae_state_clear(&_alglib_env_state);
        return;
    }
    catch(alglib_impl::ae_error_type)
    {
        throw ap_error(_alglib_env_state.error_msg);
    }
}

/*************************************************************************
Weighted  fitting by polynomials in barycentric form, with constraints  on
function values or first derivatives.

Small regularizing term is used when solving constrained tasks (to improve
stability).

Task is linear, so linear least squares solver is used. Complexity of this
computational scheme is O(N*M^2), mostly dominated by least squares solver

SEE ALSO:
    PolynomialFit()

COMMERCIAL EDITION OF ALGLIB:

  ! Commercial version of ALGLIB includes two  important  improvements  of
  ! this function, which can be used from C++ and C#:
  ! * Intel MKL support (lightweight Intel MKL is shipped with ALGLIB)
  ! * multithreading support
  !
  ! Intel MKL gives approximately constant  (with  respect  to  number  of
  ! worker threads) acceleration factor which depends on CPU  being  used,
  ! problem  size  and  "baseline"  ALGLIB  edition  which  is  used   for
  ! comparison.
  !
  ! Speed-up provided by multithreading greatly depends  on  problem  size
  ! - only large problems (number of coefficients is more than 500) can be
  ! efficiently multithreaded.
  !
  ! Generally, commercial ALGLIB is several times faster than  open-source
  ! generic C edition, and many times faster than open-source C# edition.
  !
  ! We recommend you to read 'Working with commercial version' section  of
  ! ALGLIB Reference Manual in order to find out how to  use  performance-
  ! related features provided by commercial edition of ALGLIB.

INPUT PARAMETERS:
    X   -   points, array[0..N-1].
    Y   -   function values, array[0..N-1].
    W   -   weights, array[0..N-1]
            Each summand in square  sum  of  approximation deviations from
            given  values  is  multiplied  by  the square of corresponding
            weight. Fill it by 1's if you don't  want  to  solve  weighted
            task.
    N   -   number of points, N>0.
            * if given, only leading N elements of X/Y/W are used
            * if not given, automatically determined from sizes of X/Y/W
    XC  -   points where polynomial values/derivatives are constrained,
            array[0..K-1].
    YC  -   values of constraints, array[0..K-1]
    DC  -   array[0..K-1], types of constraints:
            * DC[i]=0   means that P(XC[i])=YC[i]
            * DC[i]=1   means that P'(XC[i])=YC[i]
            SEE BELOW FOR IMPORTANT INFORMATION ON CONSTRAINTS
    K   -   number of constraints, 0<=K<M.
            K=0 means no constraints (XC/YC/DC are not used in such cases)
    M   -   number of basis functions (= polynomial_degree + 1), M>=1

OUTPUT PARAMETERS:
    Info-   same format as in LSFitLinearW() subroutine:
            * Info>0    task is solved
            * Info<=0   an error occured:
                        -4 means inconvergence of internal SVD
                        -3 means inconsistent constraints
    P   -   interpolant in barycentric form.
    Rep -   report, same format as in LSFitLinearW() subroutine.
            Following fields are set:
            * RMSError      rms error on the (X,Y).
            * AvgError      average error on the (X,Y).
            * AvgRelError   average relative error on the non-zero Y
            * MaxError      maximum error
                            NON-WEIGHTED ERRORS ARE CALCULATED

IMPORTANT:
    this subroitine doesn't calculate task's condition number for K<>0.

NOTES:
    you can convert P from barycentric form  to  the  power  or  Chebyshev
    basis with PolynomialBar2Pow() or PolynomialBar2Cheb() functions  from
    POLINT subpackage.

SETTING CONSTRAINTS - DANGERS AND OPPORTUNITIES:

Setting constraints can lead  to undesired  results,  like ill-conditioned
behavior, or inconsistency being detected. From the other side,  it allows
us to improve quality of the fit. Here we summarize  our  experience  with
constrained regression splines:
* even simple constraints can be inconsistent, see  Wikipedia  article  on
  this subject: http://en.wikipedia.org/wiki/Birkhoff_interpolation
* the  greater  is  M (given  fixed  constraints),  the  more chances that
  constraints will be consistent
* in the general case, consistency of constraints is NOT GUARANTEED.
* in the one special cases, however, we can  guarantee  consistency.  This
  case  is:  M>1  and constraints on the function values (NOT DERIVATIVES)

Our final recommendation is to use constraints  WHEN  AND  ONLY  when  you
can't solve your task without them. Anything beyond  special  cases  given
above is not guaranteed and may result in inconsistency.

  -- ALGLIB PROJECT --
     Copyright 10.12.2009 by Bochkanov Sergey
*************************************************************************/
void polynomialfitwc(const real_1d_array &x, const real_1d_array &y, const real_1d_array &w, const ae_int_t n, const real_1d_array &xc, const real_1d_array &yc, const integer_1d_array &dc, const ae_int_t k, const ae_int_t m, ae_int_t &info, barycentricinterpolant &p, polynomialfitreport &rep)
{
    alglib_impl::ae_state _alglib_env_state;
    alglib_impl::ae_state_init(&_alglib_env_state);
    try
    {
        alglib_impl::polynomialfitwc(const_cast<alglib_impl::ae_vector*>(x.c_ptr()), const_cast<alglib_impl::ae_vector*>(y.c_ptr()), const_cast<alglib_impl::ae_vector*>(w.c_ptr()), n, const_cast<alglib_impl::ae_vector*>(xc.c_ptr()), const_cast<alglib_impl::ae_vector*>(yc.c_ptr()), const_cast<alglib_impl::ae_vector*>(dc.c_ptr()), k, m, &info, const_cast<alglib_impl::barycentricinterpolant*>(p.c_ptr()), const_cast<alglib_impl::polynomialfitreport*>(rep.c_ptr()), &_alglib_env_state);
        alglib_impl::ae_state_clear(&_alglib_env_state);
        return;
    }
    catch(alglib_impl::ae_error_type)
    {
        throw ap_error(_alglib_env_state.error_msg);
    }
}


void smp_polynomialfitwc(const real_1d_array &x, const real_1d_array &y, const real_1d_array &w, const ae_int_t n, const real_1d_array &xc, const real_1d_array &yc, const integer_1d_array &dc, const ae_int_t k, const ae_int_t m, ae_int_t &info, barycentricinterpolant &p, polynomialfitreport &rep)
{
    alglib_impl::ae_state _alglib_env_state;
    alglib_impl::ae_state_init(&_alglib_env_state);
    try
    {
        alglib_impl::_pexec_polynomialfitwc(const_cast<alglib_impl::ae_vector*>(x.c_ptr()), const_cast<alglib_impl::ae_vector*>(y.c_ptr()), const_cast<alglib_impl::ae_vector*>(w.c_ptr()), n, const_cast<alglib_impl::ae_vector*>(xc.c_ptr()), const_cast<alglib_impl::ae_vector*>(yc.c_ptr()), const_cast<alglib_impl::ae_vector*>(dc.c_ptr()), k, m, &info, const_cast<alglib_impl::barycentricinterpolant*>(p.c_ptr()), const_cast<alglib_impl::polynomialfitreport*>(rep.c_ptr()), &_alglib_env_state);
        alglib_impl::ae_state_clear(&_alglib_env_state);
        return;
    }
    catch(alglib_impl::ae_error_type)
    {
        throw ap_error(_alglib_env_state.error_msg);
    }
}

/*************************************************************************
Weighted  fitting by polynomials in barycentric form, with constraints  on
function values or first derivatives.

Small regularizing term is used when solving constrained tasks (to improve
stability).

Task is linear, so linear least squares solver is used. Complexity of this
computational scheme is O(N*M^2), mostly dominated by least squares solver

SEE ALSO:
    PolynomialFit()

COMMERCIAL EDITION OF ALGLIB:

  ! Commercial version of ALGLIB includes two  important  improvements  of
  ! this function, which can be used from C++ and C#:
  ! * Intel MKL support (lightweight Intel MKL is shipped with ALGLIB)
  ! * multithreading support
  !
  ! Intel MKL gives approximately constant  (with  respect  to  number  of
  ! worker threads) acceleration factor which depends on CPU  being  used,
  ! problem  size  and  "baseline"  ALGLIB  edition  which  is  used   for
  ! comparison.
  !
  ! Speed-up provided by multithreading greatly depends  on  problem  size
  ! - only large problems (number of coefficients is more than 500) can be
  ! efficiently multithreaded.
  !
  ! Generally, commercial ALGLIB is several times faster than  open-source
  ! generic C edition, and many times faster than open-source C# edition.
  !
  ! We recommend you to read 'Working with commercial version' section  of
  ! ALGLIB Reference Manual in order to find out how to  use  performance-
  ! related features provided by commercial edition of ALGLIB.

INPUT PARAMETERS:
    X   -   points, array[0..N-1].
    Y   -   function values, array[0..N-1].
    W   -   weights, array[0..N-1]
            Each summand in square  sum  of  approximation deviations from
            given  values  is  multiplied  by  the square of corresponding
            weight. Fill it by 1's if you don't  want  to  solve  weighted
            task.
    N   -   number of points, N>0.
            * if given, only leading N elements of X/Y/W are used
            * if not given, automatically determined from sizes of X/Y/W
    XC  -   points where polynomial values/derivatives are constrained,
            array[0..K-1].
    YC  -   values of constraints, array[0..K-1]
    DC  -   array[0..K-1], types of constraints:
            * DC[i]=0   means that P(XC[i])=YC[i]
            * DC[i]=1   means that P'(XC[i])=YC[i]
            SEE BELOW FOR IMPORTANT INFORMATION ON CONSTRAINTS
    K   -   number of constraints, 0<=K<M.
            K=0 means no constraints (XC/YC/DC are not used in such cases)
    M   -   number of basis functions (= polynomial_degree + 1), M>=1

OUTPUT PARAMETERS:
    Info-   same format as in LSFitLinearW() subroutine:
            * Info>0    task is solved
            * Info<=0   an error occured:
                        -4 means inconvergence of internal SVD
                        -3 means inconsistent constraints
    P   -   interpolant in barycentric form.
    Rep -   report, same format as in LSFitLinearW() subroutine.
            Following fields are set:
            * RMSError      rms error on the (X,Y).
            * AvgError      average error on the (X,Y).
            * AvgRelError   average relative error on the non-zero Y
            * MaxError      maximum error
                            NON-WEIGHTED ERRORS ARE CALCULATED

IMPORTANT:
    this subroitine doesn't calculate task's condition number for K<>0.

NOTES:
    you can convert P from barycentric form  to  the  power  or  Chebyshev
    basis with PolynomialBar2Pow() or PolynomialBar2Cheb() functions  from
    POLINT subpackage.

SETTING CONSTRAINTS - DANGERS AND OPPORTUNITIES:

Setting constraints can lead  to undesired  results,  like ill-conditioned
behavior, or inconsistency being detected. From the other side,  it allows
us to improve quality of the fit. Here we summarize  our  experience  with
constrained regression splines:
* even simple constraints can be inconsistent, see  Wikipedia  article  on
  this subject: http://en.wikipedia.org/wiki/Birkhoff_interpolation
* the  greater  is  M (given  fixed  constraints),  the  more chances that
  constraints will be consistent
* in the general case, consistency of constraints is NOT GUARANTEED.
* in the one special cases, however, we can  guarantee  consistency.  This
  case  is:  M>1  and constraints on the function values (NOT DERIVATIVES)

Our final recommendation is to use constraints  WHEN  AND  ONLY  when  you
can't solve your task without them. Anything beyond  special  cases  given
above is not guaranteed and may result in inconsistency.

  -- ALGLIB PROJECT --
     Copyright 10.12.2009 by Bochkanov Sergey
*************************************************************************/
void polynomialfitwc(const real_1d_array &x, const real_1d_array &y, const real_1d_array &w, const real_1d_array &xc, const real_1d_array &yc, const integer_1d_array &dc, const ae_int_t m, ae_int_t &info, barycentricinterpolant &p, polynomialfitreport &rep)
{
    alglib_impl::ae_state _alglib_env_state;    
    ae_int_t n;
    ae_int_t k;
    if( (x.length()!=y.length()) || (x.length()!=w.length()))
        throw ap_error("Error while calling 'polynomialfitwc': looks like one of arguments has wrong size");
    if( (xc.length()!=yc.length()) || (xc.length()!=dc.length()))
        throw ap_error("Error while calling 'polynomialfitwc': looks like one of arguments has wrong size");
    n = x.length();
    k = xc.length();
    alglib_impl::ae_state_init(&_alglib_env_state);
    try
    {
        alglib_impl::polynomialfitwc(const_cast<alglib_impl::ae_vector*>(x.c_ptr()), const_cast<alglib_impl::ae_vector*>(y.c_ptr()), const_cast<alglib_impl::ae_vector*>(w.c_ptr()), n, const_cast<alglib_impl::ae_vector*>(xc.c_ptr()), const_cast<alglib_impl::ae_vector*>(yc.c_ptr()), const_cast<alglib_impl::ae_vector*>(dc.c_ptr()), k, m, &info, const_cast<alglib_impl::barycentricinterpolant*>(p.c_ptr()), const_cast<alglib_impl::polynomialfitreport*>(rep.c_ptr()), &_alglib_env_state);

        alglib_impl::ae_state_clear(&_alglib_env_state);
        return;
    }
    catch(alglib_impl::ae_error_type)
    {
        throw ap_error(_alglib_env_state.error_msg);
    }
}


void smp_polynomialfitwc(const real_1d_array &x, const real_1d_array &y, const real_1d_array &w, const real_1d_array &xc, const real_1d_array &yc, const integer_1d_array &dc, const ae_int_t m, ae_int_t &info, barycentricinterpolant &p, polynomialfitreport &rep)
{
    alglib_impl::ae_state _alglib_env_state;    
    ae_int_t n;
    ae_int_t k;
    if( (x.length()!=y.length()) || (x.length()!=w.length()))
        throw ap_error("Error while calling 'polynomialfitwc': looks like one of arguments has wrong size");
    if( (xc.length()!=yc.length()) || (xc.length()!=dc.length()))
        throw ap_error("Error while calling 'polynomialfitwc': looks like one of arguments has wrong size");
    n = x.length();
    k = xc.length();
    alglib_impl::ae_state_init(&_alglib_env_state);
    try
    {
        alglib_impl::_pexec_polynomialfitwc(const_cast<alglib_impl::ae_vector*>(x.c_ptr()), const_cast<alglib_impl::ae_vector*>(y.c_ptr()), const_cast<alglib_impl::ae_vector*>(w.c_ptr()), n, const_cast<alglib_impl::ae_vector*>(xc.c_ptr()), const_cast<alglib_impl::ae_vector*>(yc.c_ptr()), const_cast<alglib_impl::ae_vector*>(dc.c_ptr()), k, m, &info, const_cast<alglib_impl::barycentricinterpolant*>(p.c_ptr()), const_cast<alglib_impl::polynomialfitreport*>(rep.c_ptr()), &_alglib_env_state);

        alglib_impl::ae_state_clear(&_alglib_env_state);
        return;
    }
    catch(alglib_impl::ae_error_type)
    {
        throw ap_error(_alglib_env_state.error_msg);
    }
}

/*************************************************************************
This function calculates value of four-parameter logistic (4PL)  model  at
specified point X. 4PL model has following form:

    F(x|A,B,C,D) = D+(A-D)/(1+Power(x/C,B))

INPUT PARAMETERS:
    X       -   current point, X>=0:
                * zero X is correctly handled even for B<=0
                * negative X results in exception.
    A, B, C, D- parameters of 4PL model:
                * A is unconstrained
                * B is unconstrained; zero or negative values are handled
                  correctly.
                * C>0, non-positive value results in exception
                * D is unconstrained

RESULT:
    model value at X

NOTE: if B=0, denominator is assumed to be equal to 2.0 even  for  zero  X
      (strictly speaking, 0^0 is undefined).

NOTE: this function also throws exception  if  all  input  parameters  are
      correct, but overflow was detected during calculations.

NOTE: this function performs a lot of checks;  if  you  need  really  high
      performance, consider evaluating model  yourself,  without  checking
      for degenerate cases.


  -- ALGLIB PROJECT --
     Copyright 14.05.2014 by Bochkanov Sergey
*************************************************************************/
double logisticcalc4(const double x, const double a, const double b, const double c, const double d)
{
    alglib_impl::ae_state _alglib_env_state;
    alglib_impl::ae_state_init(&_alglib_env_state);
    try
    {
        double result = alglib_impl::logisticcalc4(x, a, b, c, d, &_alglib_env_state);
        alglib_impl::ae_state_clear(&_alglib_env_state);
        return *(reinterpret_cast<double*>(&result));
    }
    catch(alglib_impl::ae_error_type)
    {
        throw ap_error(_alglib_env_state.error_msg);
    }
}

/*************************************************************************
This function calculates value of five-parameter logistic (5PL)  model  at
specified point X. 5PL model has following form:

    F(x|A,B,C,D,G) = D+(A-D)/Power(1+Power(x/C,B),G)

INPUT PARAMETERS:
    X       -   current point, X>=0:
                * zero X is correctly handled even for B<=0
                * negative X results in exception.
    A, B, C, D, G- parameters of 5PL model:
                * A is unconstrained
                * B is unconstrained; zero or negative values are handled
                  correctly.
                * C>0, non-positive value results in exception
                * D is unconstrained
                * G>0, non-positive value results in exception

RESULT:
    model value at X

NOTE: if B=0, denominator is assumed to be equal to Power(2.0,G) even  for
      zero X (strictly speaking, 0^0 is undefined).

NOTE: this function also throws exception  if  all  input  parameters  are
      correct, but overflow was detected during calculations.

NOTE: this function performs a lot of checks;  if  you  need  really  high
      performance, consider evaluating model  yourself,  without  checking
      for degenerate cases.


  -- ALGLIB PROJECT --
     Copyright 14.05.2014 by Bochkanov Sergey
*************************************************************************/
double logisticcalc5(const double x, const double a, const double b, const double c, const double d, const double g)
{
    alglib_impl::ae_state _alglib_env_state;
    alglib_impl::ae_state_init(&_alglib_env_state);
    try
    {
        double result = alglib_impl::logisticcalc5(x, a, b, c, d, g, &_alglib_env_state);
        alglib_impl::ae_state_clear(&_alglib_env_state);
        return *(reinterpret_cast<double*>(&result));
    }
    catch(alglib_impl::ae_error_type)
    {
        throw ap_error(_alglib_env_state.error_msg);
    }
}

/*************************************************************************
This function fits four-parameter logistic (4PL) model  to  data  provided
by user. 4PL model has following form:

    F(x|A,B,C,D) = D+(A-D)/(1+Power(x/C,B))

Here:
    * A, D - unconstrained (see LogisticFit4EC() for constrained 4PL)
    * B>=0
    * C>0

IMPORTANT: output of this function is constrained in  such  way that  B>0.
           Because 4PL model is symmetric with respect to B, there  is  no
           need to explore  B<0.  Constraining  B  makes  algorithm easier
           to stabilize and debug.
           Users  who  for  some  reason  prefer to work with negative B's
           should transform output themselves (swap A and D, replace B  by
           -B).

4PL fitting is implemented as follows:
* we perform small number of restarts from random locations which helps to
  solve problem of bad local extrema. Locations are only partially  random
  - we use input data to determine good  initial  guess,  but  we  include
  controlled amount of randomness.
* we perform Levenberg-Marquardt fitting with very  tight  constraints  on
  parameters B and C - it allows us to find good  initial  guess  for  the
  second stage without risk of running into "flat spot".
* second  Levenberg-Marquardt  round  is   performed   without   excessive
  constraints. Results from the previous round are used as initial guess.
* after fitting is done, we compare results with best values found so far,
  rewrite "best solution" if needed, and move to next random location.

Overall algorithm is very stable and is not prone to  bad  local  extrema.
Furthermore, it automatically scales when input data have  very  large  or
very small range.

INPUT PARAMETERS:
    X       -   array[N], stores X-values.
                MUST include only non-negative numbers  (but  may  include
                zero values). Can be unsorted.
    Y       -   array[N], values to fit.
    N       -   number of points. If N is less than  length  of  X/Y, only
                leading N elements are used.

OUTPUT PARAMETERS:
    A, B, C, D- parameters of 4PL model
    Rep     -   fitting report. This structure has many fields,  but  ONLY
                ONES LISTED BELOW ARE SET:
                * Rep.IterationsCount - number of iterations performed
                * Rep.RMSError - root-mean-square error
                * Rep.AvgError - average absolute error
                * Rep.AvgRelError - average relative error (calculated for
                  non-zero Y-values)
                * Rep.MaxError - maximum absolute error
                * Rep.R2 - coefficient of determination,  R-squared.  This
                  coefficient   is  calculated  as  R2=1-RSS/TSS  (in case
                  of nonlinear  regression  there  are  multiple  ways  to
                  define R2, each of them giving different results).

NOTE: after  you  obtained  coefficients,  you  can  evaluate  model  with
      LogisticCalc4() function.

NOTE: if you need better control over fitting process than provided by this
      function, you may use LogisticFit45X().

NOTE: step is automatically scaled according to scale of parameters  being
      fitted before we compare its length with EpsX. Thus,  this  function
      can be used to fit data with very small or very large values without
      changing EpsX.


  -- ALGLIB PROJECT --
     Copyright 14.02.2014 by Bochkanov Sergey
*************************************************************************/
void logisticfit4(const real_1d_array &x, const real_1d_array &y, const ae_int_t n, double &a, double &b, double &c, double &d, lsfitreport &rep)
{
    alglib_impl::ae_state _alglib_env_state;
    alglib_impl::ae_state_init(&_alglib_env_state);
    try
    {
        alglib_impl::logisticfit4(const_cast<alglib_impl::ae_vector*>(x.c_ptr()), const_cast<alglib_impl::ae_vector*>(y.c_ptr()), n, &a, &b, &c, &d, const_cast<alglib_impl::lsfitreport*>(rep.c_ptr()), &_alglib_env_state);
        alglib_impl::ae_state_clear(&_alglib_env_state);
        return;
    }
    catch(alglib_impl::ae_error_type)
    {
        throw ap_error(_alglib_env_state.error_msg);
    }
}

/*************************************************************************
This function fits four-parameter logistic (4PL) model  to  data  provided
by user, with optional constraints on parameters A and D.  4PL  model  has
following form:

    F(x|A,B,C,D) = D+(A-D)/(1+Power(x/C,B))

Here:
    * A, D - with optional equality constraints
    * B>=0
    * C>0

IMPORTANT: output of this function is constrained in  such  way that  B>0.
           Because 4PL model is symmetric with respect to B, there  is  no
           need to explore  B<0.  Constraining  B  makes  algorithm easier
           to stabilize and debug.
           Users  who  for  some  reason  prefer to work with negative B's
           should transform output themselves (swap A and D, replace B  by
           -B).

4PL fitting is implemented as follows:
* we perform small number of restarts from random locations which helps to
  solve problem of bad local extrema. Locations are only partially  random
  - we use input data to determine good  initial  guess,  but  we  include
  controlled amount of randomness.
* we perform Levenberg-Marquardt fitting with very  tight  constraints  on
  parameters B and C - it allows us to find good  initial  guess  for  the
  second stage without risk of running into "flat spot".
* second  Levenberg-Marquardt  round  is   performed   without   excessive
  constraints. Results from the previous round are used as initial guess.
* after fitting is done, we compare results with best values found so far,
  rewrite "best solution" if needed, and move to next random location.

Overall algorithm is very stable and is not prone to  bad  local  extrema.
Furthermore, it automatically scales when input data have  very  large  or
very small range.

INPUT PARAMETERS:
    X       -   array[N], stores X-values.
                MUST include only non-negative numbers  (but  may  include
                zero values). Can be unsorted.
    Y       -   array[N], values to fit.
    N       -   number of points. If N is less than  length  of  X/Y, only
                leading N elements are used.
    CnstrLeft-  optional equality constraint for model value at the   left
                boundary (at X=0). Specify NAN (Not-a-Number)  if  you  do
                not need constraint on the model value at X=0 (in C++  you
                can pass alglib::fp_nan as parameter, in  C#  it  will  be
                Double.NaN).
                See  below,  section  "EQUALITY  CONSTRAINTS"   for   more
                information about constraints.
    CnstrRight- optional equality constraint for model value at X=infinity.
                Specify NAN (Not-a-Number) if you do not  need  constraint
                on the model value (in C++  you can pass alglib::fp_nan as
                parameter, in  C# it will  be Double.NaN).
                See  below,  section  "EQUALITY  CONSTRAINTS"   for   more
                information about constraints.

OUTPUT PARAMETERS:
    A, B, C, D- parameters of 4PL model
    Rep     -   fitting report. This structure has many fields,  but  ONLY
                ONES LISTED BELOW ARE SET:
                * Rep.IterationsCount - number of iterations performed
                * Rep.RMSError - root-mean-square error
                * Rep.AvgError - average absolute error
                * Rep.AvgRelError - average relative error (calculated for
                  non-zero Y-values)
                * Rep.MaxError - maximum absolute error
                * Rep.R2 - coefficient of determination,  R-squared.  This
                  coefficient   is  calculated  as  R2=1-RSS/TSS  (in case
                  of nonlinear  regression  there  are  multiple  ways  to
                  define R2, each of them giving different results).

NOTE: after  you  obtained  coefficients,  you  can  evaluate  model  with
      LogisticCalc4() function.

NOTE: if you need better control over fitting process than provided by this
      function, you may use LogisticFit45X().

NOTE: step is automatically scaled according to scale of parameters  being
      fitted before we compare its length with EpsX. Thus,  this  function
      can be used to fit data with very small or very large values without
      changing EpsX.

EQUALITY CONSTRAINTS ON PARAMETERS

4PL/5PL solver supports equality constraints on model values at  the  left
boundary (X=0) and right  boundary  (X=infinity).  These  constraints  are
completely optional and you can specify both of them, only  one  -  or  no
constraints at all.

Parameter  CnstrLeft  contains  left  constraint (or NAN for unconstrained
fitting), and CnstrRight contains right  one.  For  4PL,  left  constraint
ALWAYS corresponds to parameter A, and right one is ALWAYS  constraint  on
D. That's because 4PL model is normalized in such way that B>=0.


  -- ALGLIB PROJECT --
     Copyright 14.02.2014 by Bochkanov Sergey
*************************************************************************/
void logisticfit4ec(const real_1d_array &x, const real_1d_array &y, const ae_int_t n, const double cnstrleft, const double cnstrright, double &a, double &b, double &c, double &d, lsfitreport &rep)
{
    alglib_impl::ae_state _alglib_env_state;
    alglib_impl::ae_state_init(&_alglib_env_state);
    try
    {
        alglib_impl::logisticfit4ec(const_cast<alglib_impl::ae_vector*>(x.c_ptr()), const_cast<alglib_impl::ae_vector*>(y.c_ptr()), n, cnstrleft, cnstrright, &a, &b, &c, &d, const_cast<alglib_impl::lsfitreport*>(rep.c_ptr()), &_alglib_env_state);
        alglib_impl::ae_state_clear(&_alglib_env_state);
        return;
    }
    catch(alglib_impl::ae_error_type)
    {
        throw ap_error(_alglib_env_state.error_msg);
    }
}

/*************************************************************************
This function fits five-parameter logistic (5PL) model  to  data  provided
by user. 5PL model has following form:

    F(x|A,B,C,D,G) = D+(A-D)/Power(1+Power(x/C,B),G)

Here:
    * A, D - unconstrained
    * B - unconstrained
    * C>0
    * G>0

IMPORTANT: unlike in  4PL  fitting,  output  of  this  function   is   NOT
           constrained in  such  way that B is guaranteed to be  positive.
           Furthermore,  unlike  4PL,  5PL  model  is  NOT  symmetric with
           respect to B, so you can NOT transform model to equivalent one,
           with B having desired sign (>0 or <0).

5PL fitting is implemented as follows:
* we perform small number of restarts from random locations which helps to
  solve problem of bad local extrema. Locations are only partially  random
  - we use input data to determine good  initial  guess,  but  we  include
  controlled amount of randomness.
* we perform Levenberg-Marquardt fitting with very  tight  constraints  on
  parameters B and C - it allows us to find good  initial  guess  for  the
  second stage without risk of running into "flat spot".  Parameter  G  is
  fixed at G=1.
* second  Levenberg-Marquardt  round  is   performed   without   excessive
  constraints on B and C, but with G still equal to 1.  Results  from  the
  previous round are used as initial guess.
* third Levenberg-Marquardt round relaxes constraints on G  and  tries  two
  different models - one with B>0 and one with B<0.
* after fitting is done, we compare results with best values found so far,
  rewrite "best solution" if needed, and move to next random location.

Overall algorithm is very stable and is not prone to  bad  local  extrema.
Furthermore, it automatically scales when input data have  very  large  or
very small range.

INPUT PARAMETERS:
    X       -   array[N], stores X-values.
                MUST include only non-negative numbers  (but  may  include
                zero values). Can be unsorted.
    Y       -   array[N], values to fit.
    N       -   number of points. If N is less than  length  of  X/Y, only
                leading N elements are used.

OUTPUT PARAMETERS:
    A,B,C,D,G-  parameters of 5PL model
    Rep     -   fitting report. This structure has many fields,  but  ONLY
                ONES LISTED BELOW ARE SET:
                * Rep.IterationsCount - number of iterations performed
                * Rep.RMSError - root-mean-square error
                * Rep.AvgError - average absolute error
                * Rep.AvgRelError - average relative error (calculated for
                  non-zero Y-values)
                * Rep.MaxError - maximum absolute error
                * Rep.R2 - coefficient of determination,  R-squared.  This
                  coefficient   is  calculated  as  R2=1-RSS/TSS  (in case
                  of nonlinear  regression  there  are  multiple  ways  to
                  define R2, each of them giving different results).

NOTE: after  you  obtained  coefficients,  you  can  evaluate  model  with
      LogisticCalc5() function.

NOTE: if you need better control over fitting process than provided by this
      function, you may use LogisticFit45X().

NOTE: step is automatically scaled according to scale of parameters  being
      fitted before we compare its length with EpsX. Thus,  this  function
      can be used to fit data with very small or very large values without
      changing EpsX.


  -- ALGLIB PROJECT --
     Copyright 14.02.2014 by Bochkanov Sergey
*************************************************************************/
void logisticfit5(const real_1d_array &x, const real_1d_array &y, const ae_int_t n, double &a, double &b, double &c, double &d, double &g, lsfitreport &rep)
{
    alglib_impl::ae_state _alglib_env_state;
    alglib_impl::ae_state_init(&_alglib_env_state);
    try
    {
        alglib_impl::logisticfit5(const_cast<alglib_impl::ae_vector*>(x.c_ptr()), const_cast<alglib_impl::ae_vector*>(y.c_ptr()), n, &a, &b, &c, &d, &g, const_cast<alglib_impl::lsfitreport*>(rep.c_ptr()), &_alglib_env_state);
        alglib_impl::ae_state_clear(&_alglib_env_state);
        return;
    }
    catch(alglib_impl::ae_error_type)
    {
        throw ap_error(_alglib_env_state.error_msg);
    }
}

/*************************************************************************
This function fits five-parameter logistic (5PL) model  to  data  provided
by user, subject to optional equality constraints on parameters A  and  D.
5PL model has following form:

    F(x|A,B,C,D,G) = D+(A-D)/Power(1+Power(x/C,B),G)

Here:
    * A, D - with optional equality constraints
    * B - unconstrained
    * C>0
    * G>0

IMPORTANT: unlike in  4PL  fitting,  output  of  this  function   is   NOT
           constrained in  such  way that B is guaranteed to be  positive.
           Furthermore,  unlike  4PL,  5PL  model  is  NOT  symmetric with
           respect to B, so you can NOT transform model to equivalent one,
           with B having desired sign (>0 or <0).

5PL fitting is implemented as follows:
* we perform small number of restarts from random locations which helps to
  solve problem of bad local extrema. Locations are only partially  random
  - we use input data to determine good  initial  guess,  but  we  include
  controlled amount of randomness.
* we perform Levenberg-Marquardt fitting with very  tight  constraints  on
  parameters B and C - it allows us to find good  initial  guess  for  the
  second stage without risk of running into "flat spot".  Parameter  G  is
  fixed at G=1.
* second  Levenberg-Marquardt  round  is   performed   without   excessive
  constraints on B and C, but with G still equal to 1.  Results  from  the
  previous round are used as initial guess.
* third Levenberg-Marquardt round relaxes constraints on G  and  tries  two
  different models - one with B>0 and one with B<0.
* after fitting is done, we compare results with best values found so far,
  rewrite "best solution" if needed, and move to next random location.

Overall algorithm is very stable and is not prone to  bad  local  extrema.
Furthermore, it automatically scales when input data have  very  large  or
very small range.

INPUT PARAMETERS:
    X       -   array[N], stores X-values.
                MUST include only non-negative numbers  (but  may  include
                zero values). Can be unsorted.
    Y       -   array[N], values to fit.
    N       -   number of points. If N is less than  length  of  X/Y, only
                leading N elements are used.
    CnstrLeft-  optional equality constraint for model value at the   left
                boundary (at X=0). Specify NAN (Not-a-Number)  if  you  do
                not need constraint on the model value at X=0 (in C++  you
                can pass alglib::fp_nan as parameter, in  C#  it  will  be
                Double.NaN).
                See  below,  section  "EQUALITY  CONSTRAINTS"   for   more
                information about constraints.
    CnstrRight- optional equality constraint for model value at X=infinity.
                Specify NAN (Not-a-Number) if you do not  need  constraint
                on the model value (in C++  you can pass alglib::fp_nan as
                parameter, in  C# it will  be Double.NaN).
                See  below,  section  "EQUALITY  CONSTRAINTS"   for   more
                information about constraints.

OUTPUT PARAMETERS:
    A,B,C,D,G-  parameters of 5PL model
    Rep     -   fitting report. This structure has many fields,  but  ONLY
                ONES LISTED BELOW ARE SET:
                * Rep.IterationsCount - number of iterations performed
                * Rep.RMSError - root-mean-square error
                * Rep.AvgError - average absolute error
                * Rep.AvgRelError - average relative error (calculated for
                  non-zero Y-values)
                * Rep.MaxError - maximum absolute error
                * Rep.R2 - coefficient of determination,  R-squared.  This
                  coefficient   is  calculated  as  R2=1-RSS/TSS  (in case
                  of nonlinear  regression  there  are  multiple  ways  to
                  define R2, each of them giving different results).

NOTE: after  you  obtained  coefficients,  you  can  evaluate  model  with
      LogisticCalc5() function.

NOTE: if you need better control over fitting process than provided by this
      function, you may use LogisticFit45X().

NOTE: step is automatically scaled according to scale of parameters  being
      fitted before we compare its length with EpsX. Thus,  this  function
      can be used to fit data with very small or very large values without
      changing EpsX.

EQUALITY CONSTRAINTS ON PARAMETERS

5PL solver supports equality constraints on model  values  at   the   left
boundary (X=0) and right  boundary  (X=infinity).  These  constraints  are
completely optional and you can specify both of them, only  one  -  or  no
constraints at all.

Parameter  CnstrLeft  contains  left  constraint (or NAN for unconstrained
fitting), and CnstrRight contains right  one.

Unlike 4PL one, 5PL model is NOT symmetric with respect to  change in sign
of B. Thus, negative B's are possible, and left constraint  may  constrain
parameter A (for positive B's)  -  or  parameter  D  (for  negative  B's).
Similarly changes meaning of right constraint.

You do not have to decide what parameter to  constrain  -  algorithm  will
automatically determine correct parameters as fitting progresses. However,
question highlighted above is important when you interpret fitting results.


  -- ALGLIB PROJECT --
     Copyright 14.02.2014 by Bochkanov Sergey
*************************************************************************/
void logisticfit5ec(const real_1d_array &x, const real_1d_array &y, const ae_int_t n, const double cnstrleft, const double cnstrright, double &a, double &b, double &c, double &d, double &g, lsfitreport &rep)
{
    alglib_impl::ae_state _alglib_env_state;
    alglib_impl::ae_state_init(&_alglib_env_state);
    try
    {
        alglib_impl::logisticfit5ec(const_cast<alglib_impl::ae_vector*>(x.c_ptr()), const_cast<alglib_impl::ae_vector*>(y.c_ptr()), n, cnstrleft, cnstrright, &a, &b, &c, &d, &g, const_cast<alglib_impl::lsfitreport*>(rep.c_ptr()), &_alglib_env_state);
        alglib_impl::ae_state_clear(&_alglib_env_state);
        return;
    }
    catch(alglib_impl::ae_error_type)
    {
        throw ap_error(_alglib_env_state.error_msg);
    }
}

/*************************************************************************
This is "expert" 4PL/5PL fitting function, which can be used if  you  need
better control over fitting process than provided  by  LogisticFit4()  or
LogisticFit5().

This function fits model of the form

    F(x|A,B,C,D)   = D+(A-D)/(1+Power(x/C,B))           (4PL model)

or

    F(x|A,B,C,D,G) = D+(A-D)/Power(1+Power(x/C,B),G)    (5PL model)

Here:
    * A, D - unconstrained
    * B>=0 for 4PL, unconstrained for 5PL
    * C>0
    * G>0 (if present)

INPUT PARAMETERS:
    X       -   array[N], stores X-values.
                MUST include only non-negative numbers  (but  may  include
                zero values). Can be unsorted.
    Y       -   array[N], values to fit.
    N       -   number of points. If N is less than  length  of  X/Y, only
                leading N elements are used.
    CnstrLeft-  optional equality constraint for model value at the   left
                boundary (at X=0). Specify NAN (Not-a-Number)  if  you  do
                not need constraint on the model value at X=0 (in C++  you
                can pass alglib::fp_nan as parameter, in  C#  it  will  be
                Double.NaN).
                See  below,  section  "EQUALITY  CONSTRAINTS"   for   more
                information about constraints.
    CnstrRight- optional equality constraint for model value at X=infinity.
                Specify NAN (Not-a-Number) if you do not  need  constraint
                on the model value (in C++  you can pass alglib::fp_nan as
                parameter, in  C# it will  be Double.NaN).
                See  below,  section  "EQUALITY  CONSTRAINTS"   for   more
                information about constraints.
    Is4PL   -   whether 4PL or 5PL models are fitted
    LambdaV -   regularization coefficient, LambdaV>=0.
                Set it to zero unless you know what you are doing.
    EpsX    -   stopping condition (step size), EpsX>=0.
                Zero value means that small step is automatically chosen.
                See notes below for more information.
    RsCnt   -   number of repeated restarts from  random  points.  4PL/5PL
                models are prone to problem of bad local extrema. Utilizing
                multiple random restarts allows  us  to  improve algorithm
                convergence.
                RsCnt>=0.
                Zero value means that function automatically choose  small
                amount of restarts (recommended).

OUTPUT PARAMETERS:
    A, B, C, D- parameters of 4PL model
    G       -   parameter of 5PL model; for Is4PL=True, G=1 is returned.
    Rep     -   fitting report. This structure has many fields,  but  ONLY
                ONES LISTED BELOW ARE SET:
                * Rep.IterationsCount - number of iterations performed
                * Rep.RMSError - root-mean-square error
                * Rep.AvgError - average absolute error
                * Rep.AvgRelError - average relative error (calculated for
                  non-zero Y-values)
                * Rep.MaxError - maximum absolute error
                * Rep.R2 - coefficient of determination,  R-squared.  This
                  coefficient   is  calculated  as  R2=1-RSS/TSS  (in case
                  of nonlinear  regression  there  are  multiple  ways  to
                  define R2, each of them giving different results).

NOTE: after  you  obtained  coefficients,  you  can  evaluate  model  with
      LogisticCalc5() function.

NOTE: step is automatically scaled according to scale of parameters  being
      fitted before we compare its length with EpsX. Thus,  this  function
      can be used to fit data with very small or very large values without
      changing EpsX.

EQUALITY CONSTRAINTS ON PARAMETERS

4PL/5PL solver supports equality constraints on model values at  the  left
boundary (X=0) and right  boundary  (X=infinity).  These  constraints  are
completely optional and you can specify both of them, only  one  -  or  no
constraints at all.

Parameter  CnstrLeft  contains  left  constraint (or NAN for unconstrained
fitting), and CnstrRight contains right  one.  For  4PL,  left  constraint
ALWAYS corresponds to parameter A, and right one is ALWAYS  constraint  on
D. That's because 4PL model is normalized in such way that B>=0.

For 5PL model things are different. Unlike  4PL  one,  5PL  model  is  NOT
symmetric with respect to  change  in  sign  of  B. Thus, negative B's are
possible, and left constraint may constrain parameter A (for positive B's)
- or parameter D (for negative B's). Similarly changes  meaning  of  right
constraint.

You do not have to decide what parameter to  constrain  -  algorithm  will
automatically determine correct parameters as fitting progresses. However,
question highlighted above is important when you interpret fitting results.


  -- ALGLIB PROJECT --
     Copyright 14.02.2014 by Bochkanov Sergey
*************************************************************************/
void logisticfit45x(const real_1d_array &x, const real_1d_array &y, const ae_int_t n, const double cnstrleft, const double cnstrright, const bool is4pl, const double lambdav, const double epsx, const ae_int_t rscnt, double &a, double &b, double &c, double &d, double &g, lsfitreport &rep)
{
    alglib_impl::ae_state _alglib_env_state;
    alglib_impl::ae_state_init(&_alglib_env_state);
    try
    {
        alglib_impl::logisticfit45x(const_cast<alglib_impl::ae_vector*>(x.c_ptr()), const_cast<alglib_impl::ae_vector*>(y.c_ptr()), n, cnstrleft, cnstrright, is4pl, lambdav, epsx, rscnt, &a, &b, &c, &d, &g, const_cast<alglib_impl::lsfitreport*>(rep.c_ptr()), &_alglib_env_state);
        alglib_impl::ae_state_clear(&_alglib_env_state);
        return;
    }
    catch(alglib_impl::ae_error_type)
    {
        throw ap_error(_alglib_env_state.error_msg);
    }
}

/*************************************************************************
Weghted rational least  squares  fitting  using  Floater-Hormann  rational
functions  with  optimal  D  chosen  from  [0,9],  with  constraints   and
individual weights.

Equidistant  grid  with M node on [min(x),max(x)]  is  used to build basis
functions. Different values of D are tried, optimal D (least WEIGHTED root
mean square error) is chosen.  Task  is  linear,  so  linear least squares
solver  is  used.  Complexity  of  this  computational  scheme is O(N*M^2)
(mostly dominated by the least squares solver).

SEE ALSO
* BarycentricFitFloaterHormann(), "lightweight" fitting without invididual
  weights and constraints.

COMMERCIAL EDITION OF ALGLIB:

  ! Commercial version of ALGLIB includes two  important  improvements  of
  ! this function, which can be used from C++ and C#:
  ! * Intel MKL support (lightweight Intel MKL is shipped with ALGLIB)
  ! * multithreading support
  !
  ! Intel MKL gives approximately constant  (with  respect  to  number  of
  ! worker threads) acceleration factor which depends on CPU  being  used,
  ! problem  size  and  "baseline"  ALGLIB  edition  which  is  used   for
  ! comparison.
  !
  ! Speed-up provided by multithreading greatly depends  on  problem  size
  ! - only large problems (number of coefficients is more than 500) can be
  ! efficiently multithreaded.
  !
  ! Generally, commercial ALGLIB is several times faster than  open-source
  ! generic C edition, and many times faster than open-source C# edition.
  !
  ! We recommend you to read 'Working with commercial version' section  of
  ! ALGLIB Reference Manual in order to find out how to  use  performance-
  ! related features provided by commercial edition of ALGLIB.

INPUT PARAMETERS:
    X   -   points, array[0..N-1].
    Y   -   function values, array[0..N-1].
    W   -   weights, array[0..N-1]
            Each summand in square  sum  of  approximation deviations from
            given  values  is  multiplied  by  the square of corresponding
            weight. Fill it by 1's if you don't  want  to  solve  weighted
            task.
    N   -   number of points, N>0.
    XC  -   points where function values/derivatives are constrained,
            array[0..K-1].
    YC  -   values of constraints, array[0..K-1]
    DC  -   array[0..K-1], types of constraints:
            * DC[i]=0   means that S(XC[i])=YC[i]
            * DC[i]=1   means that S'(XC[i])=YC[i]
            SEE BELOW FOR IMPORTANT INFORMATION ON CONSTRAINTS
    K   -   number of constraints, 0<=K<M.
            K=0 means no constraints (XC/YC/DC are not used in such cases)
    M   -   number of basis functions ( = number_of_nodes), M>=2.

OUTPUT PARAMETERS:
    Info-   same format as in LSFitLinearWC() subroutine.
            * Info>0    task is solved
            * Info<=0   an error occured:
                        -4 means inconvergence of internal SVD
                        -3 means inconsistent constraints
                        -1 means another errors in parameters passed
                           (N<=0, for example)
    B   -   barycentric interpolant.
    Rep -   report, same format as in LSFitLinearWC() subroutine.
            Following fields are set:
            * DBest         best value of the D parameter
            * RMSError      rms error on the (X,Y).
            * AvgError      average error on the (X,Y).
            * AvgRelError   average relative error on the non-zero Y
            * MaxError      maximum error
                            NON-WEIGHTED ERRORS ARE CALCULATED

IMPORTANT:
    this subroutine doesn't calculate task's condition number for K<>0.

SETTING CONSTRAINTS - DANGERS AND OPPORTUNITIES:

Setting constraints can lead  to undesired  results,  like ill-conditioned
behavior, or inconsistency being detected. From the other side,  it allows
us to improve quality of the fit. Here we summarize  our  experience  with
constrained barycentric interpolants:
* excessive  constraints  can  be  inconsistent.   Floater-Hormann   basis
  functions aren't as flexible as splines (although they are very smooth).
* the more evenly constraints are spread across [min(x),max(x)],  the more
  chances that they will be consistent
* the  greater  is  M (given  fixed  constraints),  the  more chances that
  constraints will be consistent
* in the general case, consistency of constraints IS NOT GUARANTEED.
* in the several special cases, however, we CAN guarantee consistency.
* one of this cases is constraints on the function  VALUES at the interval
  boundaries. Note that consustency of the  constraints  on  the  function
  DERIVATIVES is NOT guaranteed (you can use in such cases  cubic  splines
  which are more flexible).
* another  special  case  is ONE constraint on the function value (OR, but
  not AND, derivative) anywhere in the interval

Our final recommendation is to use constraints  WHEN  AND  ONLY  WHEN  you
can't solve your task without them. Anything beyond  special  cases  given
above is not guaranteed and may result in inconsistency.

  -- ALGLIB PROJECT --
     Copyright 18.08.2009 by Bochkanov Sergey
*************************************************************************/
void barycentricfitfloaterhormannwc(const real_1d_array &x, const real_1d_array &y, const real_1d_array &w, const ae_int_t n, const real_1d_array &xc, const real_1d_array &yc, const integer_1d_array &dc, const ae_int_t k, const ae_int_t m, ae_int_t &info, barycentricinterpolant &b, barycentricfitreport &rep)
{
    alglib_impl::ae_state _alglib_env_state;
    alglib_impl::ae_state_init(&_alglib_env_state);
    try
    {
        alglib_impl::barycentricfitfloaterhormannwc(const_cast<alglib_impl::ae_vector*>(x.c_ptr()), const_cast<alglib_impl::ae_vector*>(y.c_ptr()), const_cast<alglib_impl::ae_vector*>(w.c_ptr()), n, const_cast<alglib_impl::ae_vector*>(xc.c_ptr()), const_cast<alglib_impl::ae_vector*>(yc.c_ptr()), const_cast<alglib_impl::ae_vector*>(dc.c_ptr()), k, m, &info, const_cast<alglib_impl::barycentricinterpolant*>(b.c_ptr()), const_cast<alglib_impl::barycentricfitreport*>(rep.c_ptr()), &_alglib_env_state);
        alglib_impl::ae_state_clear(&_alglib_env_state);
        return;
    }
    catch(alglib_impl::ae_error_type)
    {
        throw ap_error(_alglib_env_state.error_msg);
    }
}


void smp_barycentricfitfloaterhormannwc(const real_1d_array &x, const real_1d_array &y, const real_1d_array &w, const ae_int_t n, const real_1d_array &xc, const real_1d_array &yc, const integer_1d_array &dc, const ae_int_t k, const ae_int_t m, ae_int_t &info, barycentricinterpolant &b, barycentricfitreport &rep)
{
    alglib_impl::ae_state _alglib_env_state;
    alglib_impl::ae_state_init(&_alglib_env_state);
    try
    {
        alglib_impl::_pexec_barycentricfitfloaterhormannwc(const_cast<alglib_impl::ae_vector*>(x.c_ptr()), const_cast<alglib_impl::ae_vector*>(y.c_ptr()), const_cast<alglib_impl::ae_vector*>(w.c_ptr()), n, const_cast<alglib_impl::ae_vector*>(xc.c_ptr()), const_cast<alglib_impl::ae_vector*>(yc.c_ptr()), const_cast<alglib_impl::ae_vector*>(dc.c_ptr()), k, m, &info, const_cast<alglib_impl::barycentricinterpolant*>(b.c_ptr()), const_cast<alglib_impl::barycentricfitreport*>(rep.c_ptr()), &_alglib_env_state);
        alglib_impl::ae_state_clear(&_alglib_env_state);
        return;
    }
    catch(alglib_impl::ae_error_type)
    {
        throw ap_error(_alglib_env_state.error_msg);
    }
}

/*************************************************************************
Rational least squares fitting using  Floater-Hormann  rational  functions
with optimal D chosen from [0,9].

Equidistant  grid  with M node on [min(x),max(x)]  is  used to build basis
functions. Different values of D are tried, optimal  D  (least  root  mean
square error) is chosen.  Task  is  linear, so linear least squares solver
is used. Complexity  of  this  computational  scheme is  O(N*M^2)  (mostly
dominated by the least squares solver).

COMMERCIAL EDITION OF ALGLIB:

  ! Commercial version of ALGLIB includes two  important  improvements  of
  ! this function, which can be used from C++ and C#:
  ! * Intel MKL support (lightweight Intel MKL is shipped with ALGLIB)
  ! * multithreading support
  !
  ! Intel MKL gives approximately constant  (with  respect  to  number  of
  ! worker threads) acceleration factor which depends on CPU  being  used,
  ! problem  size  and  "baseline"  ALGLIB  edition  which  is  used   for
  ! comparison.
  !
  ! Speed-up provided by multithreading greatly depends  on  problem  size
  ! - only large problems (number of coefficients is more than 500) can be
  ! efficiently multithreaded.
  !
  ! Generally, commercial ALGLIB is several times faster than  open-source
  ! generic C edition, and many times faster than open-source C# edition.
  !
  ! We recommend you to read 'Working with commercial version' section  of
  ! ALGLIB Reference Manual in order to find out how to  use  performance-
  ! related features provided by commercial edition of ALGLIB.

INPUT PARAMETERS:
    X   -   points, array[0..N-1].
    Y   -   function values, array[0..N-1].
    N   -   number of points, N>0.
    M   -   number of basis functions ( = number_of_nodes), M>=2.

OUTPUT PARAMETERS:
    Info-   same format as in LSFitLinearWC() subroutine.
            * Info>0    task is solved
            * Info<=0   an error occured:
                        -4 means inconvergence of internal SVD
                        -3 means inconsistent constraints
    B   -   barycentric interpolant.
    Rep -   report, same format as in LSFitLinearWC() subroutine.
            Following fields are set:
            * DBest         best value of the D parameter
            * RMSError      rms error on the (X,Y).
            * AvgError      average error on the (X,Y).
            * AvgRelError   average relative error on the non-zero Y
            * MaxError      maximum error
                            NON-WEIGHTED ERRORS ARE CALCULATED

  -- ALGLIB PROJECT --
     Copyright 18.08.2009 by Bochkanov Sergey
*************************************************************************/
void barycentricfitfloaterhormann(const real_1d_array &x, const real_1d_array &y, const ae_int_t n, const ae_int_t m, ae_int_t &info, barycentricinterpolant &b, barycentricfitreport &rep)
{
    alglib_impl::ae_state _alglib_env_state;
    alglib_impl::ae_state_init(&_alglib_env_state);
    try
    {
        alglib_impl::barycentricfitfloaterhormann(const_cast<alglib_impl::ae_vector*>(x.c_ptr()), const_cast<alglib_impl::ae_vector*>(y.c_ptr()), n, m, &info, const_cast<alglib_impl::barycentricinterpolant*>(b.c_ptr()), const_cast<alglib_impl::barycentricfitreport*>(rep.c_ptr()), &_alglib_env_state);
        alglib_impl::ae_state_clear(&_alglib_env_state);
        return;
    }
    catch(alglib_impl::ae_error_type)
    {
        throw ap_error(_alglib_env_state.error_msg);
    }
}


void smp_barycentricfitfloaterhormann(const real_1d_array &x, const real_1d_array &y, const ae_int_t n, const ae_int_t m, ae_int_t &info, barycentricinterpolant &b, barycentricfitreport &rep)
{
    alglib_impl::ae_state _alglib_env_state;
    alglib_impl::ae_state_init(&_alglib_env_state);
    try
    {
        alglib_impl::_pexec_barycentricfitfloaterhormann(const_cast<alglib_impl::ae_vector*>(x.c_ptr()), const_cast<alglib_impl::ae_vector*>(y.c_ptr()), n, m, &info, const_cast<alglib_impl::barycentricinterpolant*>(b.c_ptr()), const_cast<alglib_impl::barycentricfitreport*>(rep.c_ptr()), &_alglib_env_state);
        alglib_impl::ae_state_clear(&_alglib_env_state);
        return;
    }
    catch(alglib_impl::ae_error_type)
    {
        throw ap_error(_alglib_env_state.error_msg);
    }
}

/*************************************************************************
Fitting by penalized cubic spline.

Equidistant grid with M nodes on [min(x,xc),max(x,xc)] is  used  to  build
basis functions. Basis functions are cubic splines with  natural  boundary
conditions. Problem is regularized by  adding non-linearity penalty to the
usual least squares penalty function:

    S(x) = arg min { LS + P }, where
    LS   = SUM { w[i]^2*(y[i] - S(x[i]))^2 } - least squares penalty
    P    = C*10^rho*integral{ S''(x)^2*dx } - non-linearity penalty
    rho  - tunable constant given by user
    C    - automatically determined scale parameter,
           makes penalty invariant with respect to scaling of X, Y, W.

COMMERCIAL EDITION OF ALGLIB:

  ! Commercial version of ALGLIB includes two  important  improvements  of
  ! this function, which can be used from C++ and C#:
  ! * Intel MKL support (lightweight Intel MKL is shipped with ALGLIB)
  ! * multithreading support
  !
  ! Intel MKL gives approximately constant  (with  respect  to  number  of
  ! worker threads) acceleration factor which depends on CPU  being  used,
  ! problem  size  and  "baseline"  ALGLIB  edition  which  is  used   for
  ! comparison.
  !
  ! Speed-up provided by multithreading greatly depends  on  problem  size
  ! - only large problems (number of coefficients is more than 500) can be
  ! efficiently multithreaded.
  !
  ! Generally, commercial ALGLIB is several times faster than  open-source
  ! generic C edition, and many times faster than open-source C# edition.
  !
  ! We recommend you to read 'Working with commercial version' section  of
  ! ALGLIB Reference Manual in order to find out how to  use  performance-
  ! related features provided by commercial edition of ALGLIB.

INPUT PARAMETERS:
    X   -   points, array[0..N-1].
    Y   -   function values, array[0..N-1].
    N   -   number of points (optional):
            * N>0
            * if given, only first N elements of X/Y are processed
            * if not given, automatically determined from X/Y sizes
    M   -   number of basis functions ( = number_of_nodes), M>=4.
    Rho -   regularization  constant  passed   by   user.   It   penalizes
            nonlinearity in the regression spline. It  is  logarithmically
            scaled,  i.e.  actual  value  of  regularization  constant  is
            calculated as 10^Rho. It is automatically scaled so that:
            * Rho=2.0 corresponds to moderate amount of nonlinearity
            * generally, it should be somewhere in the [-8.0,+8.0]
            If you do not want to penalize nonlineary,
            pass small Rho. Values as low as -15 should work.

OUTPUT PARAMETERS:
    Info-   same format as in LSFitLinearWC() subroutine.
            * Info>0    task is solved
            * Info<=0   an error occured:
                        -4 means inconvergence of internal SVD or
                           Cholesky decomposition; problem may be
                           too ill-conditioned (very rare)
    S   -   spline interpolant.
    Rep -   Following fields are set:
            * RMSError      rms error on the (X,Y).
            * AvgError      average error on the (X,Y).
            * AvgRelError   average relative error on the non-zero Y
            * MaxError      maximum error
                            NON-WEIGHTED ERRORS ARE CALCULATED

IMPORTANT:
    this subroitine doesn't calculate task's condition number for K<>0.

NOTE 1: additional nodes are added to the spline outside  of  the  fitting
interval to force linearity when x<min(x,xc) or x>max(x,xc).  It  is  done
for consistency - we penalize non-linearity  at [min(x,xc),max(x,xc)],  so
it is natural to force linearity outside of this interval.

NOTE 2: function automatically sorts points,  so  caller may pass unsorted
array.

  -- ALGLIB PROJECT --
     Copyright 18.08.2009 by Bochkanov Sergey
*************************************************************************/
void spline1dfitpenalized(const real_1d_array &x, const real_1d_array &y, const ae_int_t n, const ae_int_t m, const double rho, ae_int_t &info, spline1dinterpolant &s, spline1dfitreport &rep)
{
    alglib_impl::ae_state _alglib_env_state;
    alglib_impl::ae_state_init(&_alglib_env_state);
    try
    {
        alglib_impl::spline1dfitpenalized(const_cast<alglib_impl::ae_vector*>(x.c_ptr()), const_cast<alglib_impl::ae_vector*>(y.c_ptr()), n, m, rho, &info, const_cast<alglib_impl::spline1dinterpolant*>(s.c_ptr()), const_cast<alglib_impl::spline1dfitreport*>(rep.c_ptr()), &_alglib_env_state);
        alglib_impl::ae_state_clear(&_alglib_env_state);
        return;
    }
    catch(alglib_impl::ae_error_type)
    {
        throw ap_error(_alglib_env_state.error_msg);
    }
}


void smp_spline1dfitpenalized(const real_1d_array &x, const real_1d_array &y, const ae_int_t n, const ae_int_t m, const double rho, ae_int_t &info, spline1dinterpolant &s, spline1dfitreport &rep)
{
    alglib_impl::ae_state _alglib_env_state;
    alglib_impl::ae_state_init(&_alglib_env_state);
    try
    {
        alglib_impl::_pexec_spline1dfitpenalized(const_cast<alglib_impl::ae_vector*>(x.c_ptr()), const_cast<alglib_impl::ae_vector*>(y.c_ptr()), n, m, rho, &info, const_cast<alglib_impl::spline1dinterpolant*>(s.c_ptr()), const_cast<alglib_impl::spline1dfitreport*>(rep.c_ptr()), &_alglib_env_state);
        alglib_impl::ae_state_clear(&_alglib_env_state);
        return;
    }
    catch(alglib_impl::ae_error_type)
    {
        throw ap_error(_alglib_env_state.error_msg);
    }
}

/*************************************************************************
Fitting by penalized cubic spline.

Equidistant grid with M nodes on [min(x,xc),max(x,xc)] is  used  to  build
basis functions. Basis functions are cubic splines with  natural  boundary
conditions. Problem is regularized by  adding non-linearity penalty to the
usual least squares penalty function:

    S(x) = arg min { LS + P }, where
    LS   = SUM { w[i]^2*(y[i] - S(x[i]))^2 } - least squares penalty
    P    = C*10^rho*integral{ S''(x)^2*dx } - non-linearity penalty
    rho  - tunable constant given by user
    C    - automatically determined scale parameter,
           makes penalty invariant with respect to scaling of X, Y, W.

COMMERCIAL EDITION OF ALGLIB:

  ! Commercial version of ALGLIB includes two  important  improvements  of
  ! this function, which can be used from C++ and C#:
  ! * Intel MKL support (lightweight Intel MKL is shipped with ALGLIB)
  ! * multithreading support
  !
  ! Intel MKL gives approximately constant  (with  respect  to  number  of
  ! worker threads) acceleration factor which depends on CPU  being  used,
  ! problem  size  and  "baseline"  ALGLIB  edition  which  is  used   for
  ! comparison.
  !
  ! Speed-up provided by multithreading greatly depends  on  problem  size
  ! - only large problems (number of coefficients is more than 500) can be
  ! efficiently multithreaded.
  !
  ! Generally, commercial ALGLIB is several times faster than  open-source
  ! generic C edition, and many times faster than open-source C# edition.
  !
  ! We recommend you to read 'Working with commercial version' section  of
  ! ALGLIB Reference Manual in order to find out how to  use  performance-
  ! related features provided by commercial edition of ALGLIB.

INPUT PARAMETERS:
    X   -   points, array[0..N-1].
    Y   -   function values, array[0..N-1].
    N   -   number of points (optional):
            * N>0
            * if given, only first N elements of X/Y are processed
            * if not given, automatically determined from X/Y sizes
    M   -   number of basis functions ( = number_of_nodes), M>=4.
    Rho -   regularization  constant  passed   by   user.   It   penalizes
            nonlinearity in the regression spline. It  is  logarithmically
            scaled,  i.e.  actual  value  of  regularization  constant  is
            calculated as 10^Rho. It is automatically scaled so that:
            * Rho=2.0 corresponds to moderate amount of nonlinearity
            * generally, it should be somewhere in the [-8.0,+8.0]
            If you do not want to penalize nonlineary,
            pass small Rho. Values as low as -15 should work.

OUTPUT PARAMETERS:
    Info-   same format as in LSFitLinearWC() subroutine.
            * Info>0    task is solved
            * Info<=0   an error occured:
                        -4 means inconvergence of internal SVD or
                           Cholesky decomposition; problem may be
                           too ill-conditioned (very rare)
    S   -   spline interpolant.
    Rep -   Following fields are set:
            * RMSError      rms error on the (X,Y).
            * AvgError      average error on the (X,Y).
            * AvgRelError   average relative error on the non-zero Y
            * MaxError      maximum error
                            NON-WEIGHTED ERRORS ARE CALCULATED

IMPORTANT:
    this subroitine doesn't calculate task's condition number for K<>0.

NOTE 1: additional nodes are added to the spline outside  of  the  fitting
interval to force linearity when x<min(x,xc) or x>max(x,xc).  It  is  done
for consistency - we penalize non-linearity  at [min(x,xc),max(x,xc)],  so
it is natural to force linearity outside of this interval.

NOTE 2: function automatically sorts points,  so  caller may pass unsorted
array.

  -- ALGLIB PROJECT --
     Copyright 18.08.2009 by Bochkanov Sergey
*************************************************************************/
void spline1dfitpenalized(const real_1d_array &x, const real_1d_array &y, const ae_int_t m, const double rho, ae_int_t &info, spline1dinterpolant &s, spline1dfitreport &rep)
{
    alglib_impl::ae_state _alglib_env_state;    
    ae_int_t n;
    if( (x.length()!=y.length()))
        throw ap_error("Error while calling 'spline1dfitpenalized': looks like one of arguments has wrong size");
    n = x.length();
    alglib_impl::ae_state_init(&_alglib_env_state);
    try
    {
        alglib_impl::spline1dfitpenalized(const_cast<alglib_impl::ae_vector*>(x.c_ptr()), const_cast<alglib_impl::ae_vector*>(y.c_ptr()), n, m, rho, &info, const_cast<alglib_impl::spline1dinterpolant*>(s.c_ptr()), const_cast<alglib_impl::spline1dfitreport*>(rep.c_ptr()), &_alglib_env_state);

        alglib_impl::ae_state_clear(&_alglib_env_state);
        return;
    }
    catch(alglib_impl::ae_error_type)
    {
        throw ap_error(_alglib_env_state.error_msg);
    }
}


void smp_spline1dfitpenalized(const real_1d_array &x, const real_1d_array &y, const ae_int_t m, const double rho, ae_int_t &info, spline1dinterpolant &s, spline1dfitreport &rep)
{
    alglib_impl::ae_state _alglib_env_state;    
    ae_int_t n;
    if( (x.length()!=y.length()))
        throw ap_error("Error while calling 'spline1dfitpenalized': looks like one of arguments has wrong size");
    n = x.length();
    alglib_impl::ae_state_init(&_alglib_env_state);
    try
    {
        alglib_impl::_pexec_spline1dfitpenalized(const_cast<alglib_impl::ae_vector*>(x.c_ptr()), const_cast<alglib_impl::ae_vector*>(y.c_ptr()), n, m, rho, &info, const_cast<alglib_impl::spline1dinterpolant*>(s.c_ptr()), const_cast<alglib_impl::spline1dfitreport*>(rep.c_ptr()), &_alglib_env_state);

        alglib_impl::ae_state_clear(&_alglib_env_state);
        return;
    }
    catch(alglib_impl::ae_error_type)
    {
        throw ap_error(_alglib_env_state.error_msg);
    }
}

/*************************************************************************
Weighted fitting by penalized cubic spline.

Equidistant grid with M nodes on [min(x,xc),max(x,xc)] is  used  to  build
basis functions. Basis functions are cubic splines with  natural  boundary
conditions. Problem is regularized by  adding non-linearity penalty to the
usual least squares penalty function:

    S(x) = arg min { LS + P }, where
    LS   = SUM { w[i]^2*(y[i] - S(x[i]))^2 } - least squares penalty
    P    = C*10^rho*integral{ S''(x)^2*dx } - non-linearity penalty
    rho  - tunable constant given by user
    C    - automatically determined scale parameter,
           makes penalty invariant with respect to scaling of X, Y, W.

COMMERCIAL EDITION OF ALGLIB:

  ! Commercial version of ALGLIB includes two  important  improvements  of
  ! this function, which can be used from C++ and C#:
  ! * Intel MKL support (lightweight Intel MKL is shipped with ALGLIB)
  ! * multithreading support
  !
  ! Intel MKL gives approximately constant  (with  respect  to  number  of
  ! worker threads) acceleration factor which depends on CPU  being  used,
  ! problem  size  and  "baseline"  ALGLIB  edition  which  is  used   for
  ! comparison.
  !
  ! Speed-up provided by multithreading greatly depends  on  problem  size
  ! - only large problems (number of coefficients is more than 500) can be
  ! efficiently multithreaded.
  !
  ! Generally, commercial ALGLIB is several times faster than  open-source
  ! generic C edition, and many times faster than open-source C# edition.
  !
  ! We recommend you to read 'Working with commercial version' section  of
  ! ALGLIB Reference Manual in order to find out how to  use  performance-
  ! related features provided by commercial edition of ALGLIB.

INPUT PARAMETERS:
    X   -   points, array[0..N-1].
    Y   -   function values, array[0..N-1].
    W   -   weights, array[0..N-1]
            Each summand in square  sum  of  approximation deviations from
            given  values  is  multiplied  by  the square of corresponding
            weight. Fill it by 1's if you don't  want  to  solve  weighted
            problem.
    N   -   number of points (optional):
            * N>0
            * if given, only first N elements of X/Y/W are processed
            * if not given, automatically determined from X/Y/W sizes
    M   -   number of basis functions ( = number_of_nodes), M>=4.
    Rho -   regularization  constant  passed   by   user.   It   penalizes
            nonlinearity in the regression spline. It  is  logarithmically
            scaled,  i.e.  actual  value  of  regularization  constant  is
            calculated as 10^Rho. It is automatically scaled so that:
            * Rho=2.0 corresponds to moderate amount of nonlinearity
            * generally, it should be somewhere in the [-8.0,+8.0]
            If you do not want to penalize nonlineary,
            pass small Rho. Values as low as -15 should work.

OUTPUT PARAMETERS:
    Info-   same format as in LSFitLinearWC() subroutine.
            * Info>0    task is solved
            * Info<=0   an error occured:
                        -4 means inconvergence of internal SVD or
                           Cholesky decomposition; problem may be
                           too ill-conditioned (very rare)
    S   -   spline interpolant.
    Rep -   Following fields are set:
            * RMSError      rms error on the (X,Y).
            * AvgError      average error on the (X,Y).
            * AvgRelError   average relative error on the non-zero Y
            * MaxError      maximum error
                            NON-WEIGHTED ERRORS ARE CALCULATED

IMPORTANT:
    this subroitine doesn't calculate task's condition number for K<>0.

NOTE 1: additional nodes are added to the spline outside  of  the  fitting
interval to force linearity when x<min(x,xc) or x>max(x,xc).  It  is  done
for consistency - we penalize non-linearity  at [min(x,xc),max(x,xc)],  so
it is natural to force linearity outside of this interval.

NOTE 2: function automatically sorts points,  so  caller may pass unsorted
array.

  -- ALGLIB PROJECT --
     Copyright 19.10.2010 by Bochkanov Sergey
*************************************************************************/
void spline1dfitpenalizedw(const real_1d_array &x, const real_1d_array &y, const real_1d_array &w, const ae_int_t n, const ae_int_t m, const double rho, ae_int_t &info, spline1dinterpolant &s, spline1dfitreport &rep)
{
    alglib_impl::ae_state _alglib_env_state;
    alglib_impl::ae_state_init(&_alglib_env_state);
    try
    {
        alglib_impl::spline1dfitpenalizedw(const_cast<alglib_impl::ae_vector*>(x.c_ptr()), const_cast<alglib_impl::ae_vector*>(y.c_ptr()), const_cast<alglib_impl::ae_vector*>(w.c_ptr()), n, m, rho, &info, const_cast<alglib_impl::spline1dinterpolant*>(s.c_ptr()), const_cast<alglib_impl::spline1dfitreport*>(rep.c_ptr()), &_alglib_env_state);
        alglib_impl::ae_state_clear(&_alglib_env_state);
        return;
    }
    catch(alglib_impl::ae_error_type)
    {
        throw ap_error(_alglib_env_state.error_msg);
    }
}


void smp_spline1dfitpenalizedw(const real_1d_array &x, const real_1d_array &y, const real_1d_array &w, const ae_int_t n, const ae_int_t m, const double rho, ae_int_t &info, spline1dinterpolant &s, spline1dfitreport &rep)
{
    alglib_impl::ae_state _alglib_env_state;
    alglib_impl::ae_state_init(&_alglib_env_state);
    try
    {
        alglib_impl::_pexec_spline1dfitpenalizedw(const_cast<alglib_impl::ae_vector*>(x.c_ptr()), const_cast<alglib_impl::ae_vector*>(y.c_ptr()), const_cast<alglib_impl::ae_vector*>(w.c_ptr()), n, m, rho, &info, const_cast<alglib_impl::spline1dinterpolant*>(s.c_ptr()), const_cast<alglib_impl::spline1dfitreport*>(rep.c_ptr()), &_alglib_env_state);
        alglib_impl::ae_state_clear(&_alglib_env_state);
        return;
    }
    catch(alglib_impl::ae_error_type)
    {
        throw ap_error(_alglib_env_state.error_msg);
    }
}

/*************************************************************************
Weighted fitting by penalized cubic spline.

Equidistant grid with M nodes on [min(x,xc),max(x,xc)] is  used  to  build
basis functions. Basis functions are cubic splines with  natural  boundary
conditions. Problem is regularized by  adding non-linearity penalty to the
usual least squares penalty function:

    S(x) = arg min { LS + P }, where
    LS   = SUM { w[i]^2*(y[i] - S(x[i]))^2 } - least squares penalty
    P    = C*10^rho*integral{ S''(x)^2*dx } - non-linearity penalty
    rho  - tunable constant given by user
    C    - automatically determined scale parameter,
           makes penalty invariant with respect to scaling of X, Y, W.

COMMERCIAL EDITION OF ALGLIB:

  ! Commercial version of ALGLIB includes two  important  improvements  of
  ! this function, which can be used from C++ and C#:
  ! * Intel MKL support (lightweight Intel MKL is shipped with ALGLIB)
  ! * multithreading support
  !
  ! Intel MKL gives approximately constant  (with  respect  to  number  of
  ! worker threads) acceleration factor which depends on CPU  being  used,
  ! problem  size  and  "baseline"  ALGLIB  edition  which  is  used   for
  ! comparison.
  !
  ! Speed-up provided by multithreading greatly depends  on  problem  size
  ! - only large problems (number of coefficients is more than 500) can be
  ! efficiently multithreaded.
  !
  ! Generally, commercial ALGLIB is several times faster than  open-source
  ! generic C edition, and many times faster than open-source C# edition.
  !
  ! We recommend you to read 'Working with commercial version' section  of
  ! ALGLIB Reference Manual in order to find out how to  use  performance-
  ! related features provided by commercial edition of ALGLIB.

INPUT PARAMETERS:
    X   -   points, array[0..N-1].
    Y   -   function values, array[0..N-1].
    W   -   weights, array[0..N-1]
            Each summand in square  sum  of  approximation deviations from
            given  values  is  multiplied  by  the square of corresponding
            weight. Fill it by 1's if you don't  want  to  solve  weighted
            problem.
    N   -   number of points (optional):
            * N>0
            * if given, only first N elements of X/Y/W are processed
            * if not given, automatically determined from X/Y/W sizes
    M   -   number of basis functions ( = number_of_nodes), M>=4.
    Rho -   regularization  constant  passed   by   user.   It   penalizes
            nonlinearity in the regression spline. It  is  logarithmically
            scaled,  i.e.  actual  value  of  regularization  constant  is
            calculated as 10^Rho. It is automatically scaled so that:
            * Rho=2.0 corresponds to moderate amount of nonlinearity
            * generally, it should be somewhere in the [-8.0,+8.0]
            If you do not want to penalize nonlineary,
            pass small Rho. Values as low as -15 should work.

OUTPUT PARAMETERS:
    Info-   same format as in LSFitLinearWC() subroutine.
            * Info>0    task is solved
            * Info<=0   an error occured:
                        -4 means inconvergence of internal SVD or
                           Cholesky decomposition; problem may be
                           too ill-conditioned (very rare)
    S   -   spline interpolant.
    Rep -   Following fields are set:
            * RMSError      rms error on the (X,Y).
            * AvgError      average error on the (X,Y).
            * AvgRelError   average relative error on the non-zero Y
            * MaxError      maximum error
                            NON-WEIGHTED ERRORS ARE CALCULATED

IMPORTANT:
    this subroitine doesn't calculate task's condition number for K<>0.

NOTE 1: additional nodes are added to the spline outside  of  the  fitting
interval to force linearity when x<min(x,xc) or x>max(x,xc).  It  is  done
for consistency - we penalize non-linearity  at [min(x,xc),max(x,xc)],  so
it is natural to force linearity outside of this interval.

NOTE 2: function automatically sorts points,  so  caller may pass unsorted
array.

  -- ALGLIB PROJECT --
     Copyright 19.10.2010 by Bochkanov Sergey
*************************************************************************/
void spline1dfitpenalizedw(const real_1d_array &x, const real_1d_array &y, const real_1d_array &w, const ae_int_t m, const double rho, ae_int_t &info, spline1dinterpolant &s, spline1dfitreport &rep)
{
    alglib_impl::ae_state _alglib_env_state;    
    ae_int_t n;
    if( (x.length()!=y.length()) || (x.length()!=w.length()))
        throw ap_error("Error while calling 'spline1dfitpenalizedw': looks like one of arguments has wrong size");
    n = x.length();
    alglib_impl::ae_state_init(&_alglib_env_state);
    try
    {
        alglib_impl::spline1dfitpenalizedw(const_cast<alglib_impl::ae_vector*>(x.c_ptr()), const_cast<alglib_impl::ae_vector*>(y.c_ptr()), const_cast<alglib_impl::ae_vector*>(w.c_ptr()), n, m, rho, &info, const_cast<alglib_impl::spline1dinterpolant*>(s.c_ptr()), const_cast<alglib_impl::spline1dfitreport*>(rep.c_ptr()), &_alglib_env_state);

        alglib_impl::ae_state_clear(&_alglib_env_state);
        return;
    }
    catch(alglib_impl::ae_error_type)
    {
        throw ap_error(_alglib_env_state.error_msg);
    }
}


void smp_spline1dfitpenalizedw(const real_1d_array &x, const real_1d_array &y, const real_1d_array &w, const ae_int_t m, const double rho, ae_int_t &info, spline1dinterpolant &s, spline1dfitreport &rep)
{
    alglib_impl::ae_state _alglib_env_state;    
    ae_int_t n;
    if( (x.length()!=y.length()) || (x.length()!=w.length()))
        throw ap_error("Error while calling 'spline1dfitpenalizedw': looks like one of arguments has wrong size");
    n = x.length();
    alglib_impl::ae_state_init(&_alglib_env_state);
    try
    {
        alglib_impl::_pexec_spline1dfitpenalizedw(const_cast<alglib_impl::ae_vector*>(x.c_ptr()), const_cast<alglib_impl::ae_vector*>(y.c_ptr()), const_cast<alglib_impl::ae_vector*>(w.c_ptr()), n, m, rho, &info, const_cast<alglib_impl::spline1dinterpolant*>(s.c_ptr()), const_cast<alglib_impl::spline1dfitreport*>(rep.c_ptr()), &_alglib_env_state);

        alglib_impl::ae_state_clear(&_alglib_env_state);
        return;
    }
    catch(alglib_impl::ae_error_type)
    {
        throw ap_error(_alglib_env_state.error_msg);
    }
}

/*************************************************************************
Weighted fitting by cubic  spline,  with constraints on function values or
derivatives.

Equidistant grid with M-2 nodes on [min(x,xc),max(x,xc)] is  used to build
basis functions. Basis functions are cubic splines with continuous  second
derivatives  and  non-fixed first  derivatives  at  interval  ends.  Small
regularizing term is used  when  solving  constrained  tasks  (to  improve
stability).

Task is linear, so linear least squares solver is used. Complexity of this
computational scheme is O(N*M^2), mostly dominated by least squares solver

SEE ALSO
    Spline1DFitHermiteWC()  -   fitting by Hermite splines (more flexible,
                                less smooth)
    Spline1DFitCubic()      -   "lightweight" fitting  by  cubic  splines,
                                without invididual weights and constraints

COMMERCIAL EDITION OF ALGLIB:

  ! Commercial version of ALGLIB includes two  important  improvements  of
  ! this function, which can be used from C++ and C#:
  ! * Intel MKL support (lightweight Intel MKL is shipped with ALGLIB)
  ! * multithreading support
  !
  ! Intel MKL gives approximately constant  (with  respect  to  number  of
  ! worker threads) acceleration factor which depends on CPU  being  used,
  ! problem  size  and  "baseline"  ALGLIB  edition  which  is  used   for
  ! comparison.
  !
  ! Speed-up provided by multithreading greatly depends  on  problem  size
  ! - only large problems (number of coefficients is more than 500) can be
  ! efficiently multithreaded.
  !
  ! Generally, commercial ALGLIB is several times faster than  open-source
  ! generic C edition, and many times faster than open-source C# edition.
  !
  ! We recommend you to read 'Working with commercial version' section  of
  ! ALGLIB Reference Manual in order to find out how to  use  performance-
  ! related features provided by commercial edition of ALGLIB.

INPUT PARAMETERS:
    X   -   points, array[0..N-1].
    Y   -   function values, array[0..N-1].
    W   -   weights, array[0..N-1]
            Each summand in square  sum  of  approximation deviations from
            given  values  is  multiplied  by  the square of corresponding
            weight. Fill it by 1's if you don't  want  to  solve  weighted
            task.
    N   -   number of points (optional):
            * N>0
            * if given, only first N elements of X/Y/W are processed
            * if not given, automatically determined from X/Y/W sizes
    XC  -   points where spline values/derivatives are constrained,
            array[0..K-1].
    YC  -   values of constraints, array[0..K-1]
    DC  -   array[0..K-1], types of constraints:
            * DC[i]=0   means that S(XC[i])=YC[i]
            * DC[i]=1   means that S'(XC[i])=YC[i]
            SEE BELOW FOR IMPORTANT INFORMATION ON CONSTRAINTS
    K   -   number of constraints (optional):
            * 0<=K<M.
            * K=0 means no constraints (XC/YC/DC are not used)
            * if given, only first K elements of XC/YC/DC are used
            * if not given, automatically determined from XC/YC/DC
    M   -   number of basis functions ( = number_of_nodes+2), M>=4.

OUTPUT PARAMETERS:
    Info-   same format as in LSFitLinearWC() subroutine.
            * Info>0    task is solved
            * Info<=0   an error occured:
                        -4 means inconvergence of internal SVD
                        -3 means inconsistent constraints
    S   -   spline interpolant.
    Rep -   report, same format as in LSFitLinearWC() subroutine.
            Following fields are set:
            * RMSError      rms error on the (X,Y).
            * AvgError      average error on the (X,Y).
            * AvgRelError   average relative error on the non-zero Y
            * MaxError      maximum error
                            NON-WEIGHTED ERRORS ARE CALCULATED

IMPORTANT:
    this subroitine doesn't calculate task's condition number for K<>0.


ORDER OF POINTS

Subroutine automatically sorts points, so caller may pass unsorted array.

SETTING CONSTRAINTS - DANGERS AND OPPORTUNITIES:

Setting constraints can lead  to undesired  results,  like ill-conditioned
behavior, or inconsistency being detected. From the other side,  it allows
us to improve quality of the fit. Here we summarize  our  experience  with
constrained regression splines:
* excessive constraints can be inconsistent. Splines are  piecewise  cubic
  functions, and it is easy to create an example, where  large  number  of
  constraints  concentrated  in  small  area will result in inconsistency.
  Just because spline is not flexible enough to satisfy all of  them.  And
  same constraints spread across the  [min(x),max(x)]  will  be  perfectly
  consistent.
* the more evenly constraints are spread across [min(x),max(x)],  the more
  chances that they will be consistent
* the  greater  is  M (given  fixed  constraints),  the  more chances that
  constraints will be consistent
* in the general case, consistency of constraints IS NOT GUARANTEED.
* in the several special cases, however, we CAN guarantee consistency.
* one of this cases is constraints  on  the  function  values  AND/OR  its
  derivatives at the interval boundaries.
* another  special  case  is ONE constraint on the function value (OR, but
  not AND, derivative) anywhere in the interval

Our final recommendation is to use constraints  WHEN  AND  ONLY  WHEN  you
can't solve your task without them. Anything beyond  special  cases  given
above is not guaranteed and may result in inconsistency.


  -- ALGLIB PROJECT --
     Copyright 18.08.2009 by Bochkanov Sergey
*************************************************************************/
void spline1dfitcubicwc(const real_1d_array &x, const real_1d_array &y, const real_1d_array &w, const ae_int_t n, const real_1d_array &xc, const real_1d_array &yc, const integer_1d_array &dc, const ae_int_t k, const ae_int_t m, ae_int_t &info, spline1dinterpolant &s, spline1dfitreport &rep)
{
    alglib_impl::ae_state _alglib_env_state;
    alglib_impl::ae_state_init(&_alglib_env_state);
    try
    {
        alglib_impl::spline1dfitcubicwc(const_cast<alglib_impl::ae_vector*>(x.c_ptr()), const_cast<alglib_impl::ae_vector*>(y.c_ptr()), const_cast<alglib_impl::ae_vector*>(w.c_ptr()), n, const_cast<alglib_impl::ae_vector*>(xc.c_ptr()), const_cast<alglib_impl::ae_vector*>(yc.c_ptr()), const_cast<alglib_impl::ae_vector*>(dc.c_ptr()), k, m, &info, const_cast<alglib_impl::spline1dinterpolant*>(s.c_ptr()), const_cast<alglib_impl::spline1dfitreport*>(rep.c_ptr()), &_alglib_env_state);
        alglib_impl::ae_state_clear(&_alglib_env_state);
        return;
    }
    catch(alglib_impl::ae_error_type)
    {
        throw ap_error(_alglib_env_state.error_msg);
    }
}


void smp_spline1dfitcubicwc(const real_1d_array &x, const real_1d_array &y, const real_1d_array &w, const ae_int_t n, const real_1d_array &xc, const real_1d_array &yc, const integer_1d_array &dc, const ae_int_t k, const ae_int_t m, ae_int_t &info, spline1dinterpolant &s, spline1dfitreport &rep)
{
    alglib_impl::ae_state _alglib_env_state;
    alglib_impl::ae_state_init(&_alglib_env_state);
    try
    {
        alglib_impl::_pexec_spline1dfitcubicwc(const_cast<alglib_impl::ae_vector*>(x.c_ptr()), const_cast<alglib_impl::ae_vector*>(y.c_ptr()), const_cast<alglib_impl::ae_vector*>(w.c_ptr()), n, const_cast<alglib_impl::ae_vector*>(xc.c_ptr()), const_cast<alglib_impl::ae_vector*>(yc.c_ptr()), const_cast<alglib_impl::ae_vector*>(dc.c_ptr()), k, m, &info, const_cast<alglib_impl::spline1dinterpolant*>(s.c_ptr()), const_cast<alglib_impl::spline1dfitreport*>(rep.c_ptr()), &_alglib_env_state);
        alglib_impl::ae_state_clear(&_alglib_env_state);
        return;
    }
    catch(alglib_impl::ae_error_type)
    {
        throw ap_error(_alglib_env_state.error_msg);
    }
}

/*************************************************************************
Weighted fitting by cubic  spline,  with constraints on function values or
derivatives.

Equidistant grid with M-2 nodes on [min(x,xc),max(x,xc)] is  used to build
basis functions. Basis functions are cubic splines with continuous  second
derivatives  and  non-fixed first  derivatives  at  interval  ends.  Small
regularizing term is used  when  solving  constrained  tasks  (to  improve
stability).

Task is linear, so linear least squares solver is used. Complexity of this
computational scheme is O(N*M^2), mostly dominated by least squares solver

SEE ALSO
    Spline1DFitHermiteWC()  -   fitting by Hermite splines (more flexible,
                                less smooth)
    Spline1DFitCubic()      -   "lightweight" fitting  by  cubic  splines,
                                without invididual weights and constraints

COMMERCIAL EDITION OF ALGLIB:

  ! Commercial version of ALGLIB includes two  important  improvements  of
  ! this function, which can be used from C++ and C#:
  ! * Intel MKL support (lightweight Intel MKL is shipped with ALGLIB)
  ! * multithreading support
  !
  ! Intel MKL gives approximately constant  (with  respect  to  number  of
  ! worker threads) acceleration factor which depends on CPU  being  used,
  ! problem  size  and  "baseline"  ALGLIB  edition  which  is  used   for
  ! comparison.
  !
  ! Speed-up provided by multithreading greatly depends  on  problem  size
  ! - only large problems (number of coefficients is more than 500) can be
  ! efficiently multithreaded.
  !
  ! Generally, commercial ALGLIB is several times faster than  open-source
  ! generic C edition, and many times faster than open-source C# edition.
  !
  ! We recommend you to read 'Working with commercial version' section  of
  ! ALGLIB Reference Manual in order to find out how to  use  performance-
  ! related features provided by commercial edition of ALGLIB.

INPUT PARAMETERS:
    X   -   points, array[0..N-1].
    Y   -   function values, array[0..N-1].
    W   -   weights, array[0..N-1]
            Each summand in square  sum  of  approximation deviations from
            given  values  is  multiplied  by  the square of corresponding
            weight. Fill it by 1's if you don't  want  to  solve  weighted
            task.
    N   -   number of points (optional):
            * N>0
            * if given, only first N elements of X/Y/W are processed
            * if not given, automatically determined from X/Y/W sizes
    XC  -   points where spline values/derivatives are constrained,
            array[0..K-1].
    YC  -   values of constraints, array[0..K-1]
    DC  -   array[0..K-1], types of constraints:
            * DC[i]=0   means that S(XC[i])=YC[i]
            * DC[i]=1   means that S'(XC[i])=YC[i]
            SEE BELOW FOR IMPORTANT INFORMATION ON CONSTRAINTS
    K   -   number of constraints (optional):
            * 0<=K<M.
            * K=0 means no constraints (XC/YC/DC are not used)
            * if given, only first K elements of XC/YC/DC are used
            * if not given, automatically determined from XC/YC/DC
    M   -   number of basis functions ( = number_of_nodes+2), M>=4.

OUTPUT PARAMETERS:
    Info-   same format as in LSFitLinearWC() subroutine.
            * Info>0    task is solved
            * Info<=0   an error occured:
                        -4 means inconvergence of internal SVD
                        -3 means inconsistent constraints
    S   -   spline interpolant.
    Rep -   report, same format as in LSFitLinearWC() subroutine.
            Following fields are set:
            * RMSError      rms error on the (X,Y).
            * AvgError      average error on the (X,Y).
            * AvgRelError   average relative error on the non-zero Y
            * MaxError      maximum error
                            NON-WEIGHTED ERRORS ARE CALCULATED

IMPORTANT:
    this subroitine doesn't calculate task's condition number for K<>0.


ORDER OF POINTS

Subroutine automatically sorts points, so caller may pass unsorted array.

SETTING CONSTRAINTS - DANGERS AND OPPORTUNITIES:

Setting constraints can lead  to undesired  results,  like ill-conditioned
behavior, or inconsistency being detected. From the other side,  it allows
us to improve quality of the fit. Here we summarize  our  experience  with
constrained regression splines:
* excessive constraints can be inconsistent. Splines are  piecewise  cubic
  functions, and it is easy to create an example, where  large  number  of
  constraints  concentrated  in  small  area will result in inconsistency.
  Just because spline is not flexible enough to satisfy all of  them.  And
  same constraints spread across the  [min(x),max(x)]  will  be  perfectly
  consistent.
* the more evenly constraints are spread across [min(x),max(x)],  the more
  chances that they will be consistent
* the  greater  is  M (given  fixed  constraints),  the  more chances that
  constraints will be consistent
* in the general case, consistency of constraints IS NOT GUARANTEED.
* in the several special cases, however, we CAN guarantee consistency.
* one of this cases is constraints  on  the  function  values  AND/OR  its
  derivatives at the interval boundaries.
* another  special  case  is ONE constraint on the function value (OR, but
  not AND, derivative) anywhere in the interval

Our final recommendation is to use constraints  WHEN  AND  ONLY  WHEN  you
can't solve your task without them. Anything beyond  special  cases  given
above is not guaranteed and may result in inconsistency.


  -- ALGLIB PROJECT --
     Copyright 18.08.2009 by Bochkanov Sergey
*************************************************************************/
void spline1dfitcubicwc(const real_1d_array &x, const real_1d_array &y, const real_1d_array &w, const real_1d_array &xc, const real_1d_array &yc, const integer_1d_array &dc, const ae_int_t m, ae_int_t &info, spline1dinterpolant &s, spline1dfitreport &rep)
{
    alglib_impl::ae_state _alglib_env_state;    
    ae_int_t n;
    ae_int_t k;
    if( (x.length()!=y.length()) || (x.length()!=w.length()))
        throw ap_error("Error while calling 'spline1dfitcubicwc': looks like one of arguments has wrong size");
    if( (xc.length()!=yc.length()) || (xc.length()!=dc.length()))
        throw ap_error("Error while calling 'spline1dfitcubicwc': looks like one of arguments has wrong size");
    n = x.length();
    k = xc.length();
    alglib_impl::ae_state_init(&_alglib_env_state);
    try
    {
        alglib_impl::spline1dfitcubicwc(const_cast<alglib_impl::ae_vector*>(x.c_ptr()), const_cast<alglib_impl::ae_vector*>(y.c_ptr()), const_cast<alglib_impl::ae_vector*>(w.c_ptr()), n, const_cast<alglib_impl::ae_vector*>(xc.c_ptr()), const_cast<alglib_impl::ae_vector*>(yc.c_ptr()), const_cast<alglib_impl::ae_vector*>(dc.c_ptr()), k, m, &info, const_cast<alglib_impl::spline1dinterpolant*>(s.c_ptr()), const_cast<alglib_impl::spline1dfitreport*>(rep.c_ptr()), &_alglib_env_state);

        alglib_impl::ae_state_clear(&_alglib_env_state);
        return;
    }
    catch(alglib_impl::ae_error_type)
    {
        throw ap_error(_alglib_env_state.error_msg);
    }
}


void smp_spline1dfitcubicwc(const real_1d_array &x, const real_1d_array &y, const real_1d_array &w, const real_1d_array &xc, const real_1d_array &yc, const integer_1d_array &dc, const ae_int_t m, ae_int_t &info, spline1dinterpolant &s, spline1dfitreport &rep)
{
    alglib_impl::ae_state _alglib_env_state;    
    ae_int_t n;
    ae_int_t k;
    if( (x.length()!=y.length()) || (x.length()!=w.length()))
        throw ap_error("Error while calling 'spline1dfitcubicwc': looks like one of arguments has wrong size");
    if( (xc.length()!=yc.length()) || (xc.length()!=dc.length()))
        throw ap_error("Error while calling 'spline1dfitcubicwc': looks like one of arguments has wrong size");
    n = x.length();
    k = xc.length();
    alglib_impl::ae_state_init(&_alglib_env_state);
    try
    {
        alglib_impl::_pexec_spline1dfitcubicwc(const_cast<alglib_impl::ae_vector*>(x.c_ptr()), const_cast<alglib_impl::ae_vector*>(y.c_ptr()), const_cast<alglib_impl::ae_vector*>(w.c_ptr()), n, const_cast<alglib_impl::ae_vector*>(xc.c_ptr()), const_cast<alglib_impl::ae_vector*>(yc.c_ptr()), const_cast<alglib_impl::ae_vector*>(dc.c_ptr()), k, m, &info, const_cast<alglib_impl::spline1dinterpolant*>(s.c_ptr()), const_cast<alglib_impl::spline1dfitreport*>(rep.c_ptr()), &_alglib_env_state);

        alglib_impl::ae_state_clear(&_alglib_env_state);
        return;
    }
    catch(alglib_impl::ae_error_type)
    {
        throw ap_error(_alglib_env_state.error_msg);
    }
}

/*************************************************************************
Weighted  fitting  by Hermite spline,  with constraints on function values
or first derivatives.

Equidistant grid with M nodes on [min(x,xc),max(x,xc)] is  used  to  build
basis functions. Basis functions are Hermite splines.  Small  regularizing
term is used when solving constrained tasks (to improve stability).

Task is linear, so linear least squares solver is used. Complexity of this
computational scheme is O(N*M^2), mostly dominated by least squares solver

SEE ALSO
    Spline1DFitCubicWC()    -   fitting by Cubic splines (less flexible,
                                more smooth)
    Spline1DFitHermite()    -   "lightweight" Hermite fitting, without
                                invididual weights and constraints

COMMERCIAL EDITION OF ALGLIB:

  ! Commercial version of ALGLIB includes two  important  improvements  of
  ! this function, which can be used from C++ and C#:
  ! * Intel MKL support (lightweight Intel MKL is shipped with ALGLIB)
  ! * multithreading support
  !
  ! Intel MKL gives approximately constant  (with  respect  to  number  of
  ! worker threads) acceleration factor which depends on CPU  being  used,
  ! problem  size  and  "baseline"  ALGLIB  edition  which  is  used   for
  ! comparison.
  !
  ! Speed-up provided by multithreading greatly depends  on  problem  size
  ! - only large problems (number of coefficients is more than 500) can be
  ! efficiently multithreaded.
  !
  ! Generally, commercial ALGLIB is several times faster than  open-source
  ! generic C edition, and many times faster than open-source C# edition.
  !
  ! We recommend you to read 'Working with commercial version' section  of
  ! ALGLIB Reference Manual in order to find out how to  use  performance-
  ! related features provided by commercial edition of ALGLIB.

INPUT PARAMETERS:
    X   -   points, array[0..N-1].
    Y   -   function values, array[0..N-1].
    W   -   weights, array[0..N-1]
            Each summand in square  sum  of  approximation deviations from
            given  values  is  multiplied  by  the square of corresponding
            weight. Fill it by 1's if you don't  want  to  solve  weighted
            task.
    N   -   number of points (optional):
            * N>0
            * if given, only first N elements of X/Y/W are processed
            * if not given, automatically determined from X/Y/W sizes
    XC  -   points where spline values/derivatives are constrained,
            array[0..K-1].
    YC  -   values of constraints, array[0..K-1]
    DC  -   array[0..K-1], types of constraints:
            * DC[i]=0   means that S(XC[i])=YC[i]
            * DC[i]=1   means that S'(XC[i])=YC[i]
            SEE BELOW FOR IMPORTANT INFORMATION ON CONSTRAINTS
    K   -   number of constraints (optional):
            * 0<=K<M.
            * K=0 means no constraints (XC/YC/DC are not used)
            * if given, only first K elements of XC/YC/DC are used
            * if not given, automatically determined from XC/YC/DC
    M   -   number of basis functions (= 2 * number of nodes),
            M>=4,
            M IS EVEN!

OUTPUT PARAMETERS:
    Info-   same format as in LSFitLinearW() subroutine:
            * Info>0    task is solved
            * Info<=0   an error occured:
                        -4 means inconvergence of internal SVD
                        -3 means inconsistent constraints
                        -2 means odd M was passed (which is not supported)
                        -1 means another errors in parameters passed
                           (N<=0, for example)
    S   -   spline interpolant.
    Rep -   report, same format as in LSFitLinearW() subroutine.
            Following fields are set:
            * RMSError      rms error on the (X,Y).
            * AvgError      average error on the (X,Y).
            * AvgRelError   average relative error on the non-zero Y
            * MaxError      maximum error
                            NON-WEIGHTED ERRORS ARE CALCULATED

IMPORTANT:
    this subroitine doesn't calculate task's condition number for K<>0.

IMPORTANT:
    this subroitine supports only even M's


ORDER OF POINTS

Subroutine automatically sorts points, so caller may pass unsorted array.

SETTING CONSTRAINTS - DANGERS AND OPPORTUNITIES:

Setting constraints can lead  to undesired  results,  like ill-conditioned
behavior, or inconsistency being detected. From the other side,  it allows
us to improve quality of the fit. Here we summarize  our  experience  with
constrained regression splines:
* excessive constraints can be inconsistent. Splines are  piecewise  cubic
  functions, and it is easy to create an example, where  large  number  of
  constraints  concentrated  in  small  area will result in inconsistency.
  Just because spline is not flexible enough to satisfy all of  them.  And
  same constraints spread across the  [min(x),max(x)]  will  be  perfectly
  consistent.
* the more evenly constraints are spread across [min(x),max(x)],  the more
  chances that they will be consistent
* the  greater  is  M (given  fixed  constraints),  the  more chances that
  constraints will be consistent
* in the general case, consistency of constraints is NOT GUARANTEED.
* in the several special cases, however, we can guarantee consistency.
* one of this cases is  M>=4  and   constraints  on   the  function  value
  (AND/OR its derivative) at the interval boundaries.
* another special case is M>=4  and  ONE  constraint on the function value
  (OR, BUT NOT AND, derivative) anywhere in [min(x),max(x)]

Our final recommendation is to use constraints  WHEN  AND  ONLY  when  you
can't solve your task without them. Anything beyond  special  cases  given
above is not guaranteed and may result in inconsistency.

  -- ALGLIB PROJECT --
     Copyright 18.08.2009 by Bochkanov Sergey
*************************************************************************/
void spline1dfithermitewc(const real_1d_array &x, const real_1d_array &y, const real_1d_array &w, const ae_int_t n, const real_1d_array &xc, const real_1d_array &yc, const integer_1d_array &dc, const ae_int_t k, const ae_int_t m, ae_int_t &info, spline1dinterpolant &s, spline1dfitreport &rep)
{
    alglib_impl::ae_state _alglib_env_state;
    alglib_impl::ae_state_init(&_alglib_env_state);
    try
    {
        alglib_impl::spline1dfithermitewc(const_cast<alglib_impl::ae_vector*>(x.c_ptr()), const_cast<alglib_impl::ae_vector*>(y.c_ptr()), const_cast<alglib_impl::ae_vector*>(w.c_ptr()), n, const_cast<alglib_impl::ae_vector*>(xc.c_ptr()), const_cast<alglib_impl::ae_vector*>(yc.c_ptr()), const_cast<alglib_impl::ae_vector*>(dc.c_ptr()), k, m, &info, const_cast<alglib_impl::spline1dinterpolant*>(s.c_ptr()), const_cast<alglib_impl::spline1dfitreport*>(rep.c_ptr()), &_alglib_env_state);
        alglib_impl::ae_state_clear(&_alglib_env_state);
        return;
    }
    catch(alglib_impl::ae_error_type)
    {
        throw ap_error(_alglib_env_state.error_msg);
    }
}


void smp_spline1dfithermitewc(const real_1d_array &x, const real_1d_array &y, const real_1d_array &w, const ae_int_t n, const real_1d_array &xc, const real_1d_array &yc, const integer_1d_array &dc, const ae_int_t k, const ae_int_t m, ae_int_t &info, spline1dinterpolant &s, spline1dfitreport &rep)
{
    alglib_impl::ae_state _alglib_env_state;
    alglib_impl::ae_state_init(&_alglib_env_state);
    try
    {
        alglib_impl::_pexec_spline1dfithermitewc(const_cast<alglib_impl::ae_vector*>(x.c_ptr()), const_cast<alglib_impl::ae_vector*>(y.c_ptr()), const_cast<alglib_impl::ae_vector*>(w.c_ptr()), n, const_cast<alglib_impl::ae_vector*>(xc.c_ptr()), const_cast<alglib_impl::ae_vector*>(yc.c_ptr()), const_cast<alglib_impl::ae_vector*>(dc.c_ptr()), k, m, &info, const_cast<alglib_impl::spline1dinterpolant*>(s.c_ptr()), const_cast<alglib_impl::spline1dfitreport*>(rep.c_ptr()), &_alglib_env_state);
        alglib_impl::ae_state_clear(&_alglib_env_state);
        return;
    }
    catch(alglib_impl::ae_error_type)
    {
        throw ap_error(_alglib_env_state.error_msg);
    }
}

/*************************************************************************
Weighted  fitting  by Hermite spline,  with constraints on function values
or first derivatives.

Equidistant grid with M nodes on [min(x,xc),max(x,xc)] is  used  to  build
basis functions. Basis functions are Hermite splines.  Small  regularizing
term is used when solving constrained tasks (to improve stability).

Task is linear, so linear least squares solver is used. Complexity of this
computational scheme is O(N*M^2), mostly dominated by least squares solver

SEE ALSO
    Spline1DFitCubicWC()    -   fitting by Cubic splines (less flexible,
                                more smooth)
    Spline1DFitHermite()    -   "lightweight" Hermite fitting, without
                                invididual weights and constraints

COMMERCIAL EDITION OF ALGLIB:

  ! Commercial version of ALGLIB includes two  important  improvements  of
  ! this function, which can be used from C++ and C#:
  ! * Intel MKL support (lightweight Intel MKL is shipped with ALGLIB)
  ! * multithreading support
  !
  ! Intel MKL gives approximately constant  (with  respect  to  number  of
  ! worker threads) acceleration factor which depends on CPU  being  used,
  ! problem  size  and  "baseline"  ALGLIB  edition  which  is  used   for
  ! comparison.
  !
  ! Speed-up provided by multithreading greatly depends  on  problem  size
  ! - only large problems (number of coefficients is more than 500) can be
  ! efficiently multithreaded.
  !
  ! Generally, commercial ALGLIB is several times faster than  open-source
  ! generic C edition, and many times faster than open-source C# edition.
  !
  ! We recommend you to read 'Working with commercial version' section  of
  ! ALGLIB Reference Manual in order to find out how to  use  performance-
  ! related features provided by commercial edition of ALGLIB.

INPUT PARAMETERS:
    X   -   points, array[0..N-1].
    Y   -   function values, array[0..N-1].
    W   -   weights, array[0..N-1]
            Each summand in square  sum  of  approximation deviations from
            given  values  is  multiplied  by  the square of corresponding
            weight. Fill it by 1's if you don't  want  to  solve  weighted
            task.
    N   -   number of points (optional):
            * N>0
            * if given, only first N elements of X/Y/W are processed
            * if not given, automatically determined from X/Y/W sizes
    XC  -   points where spline values/derivatives are constrained,
            array[0..K-1].
    YC  -   values of constraints, array[0..K-1]
    DC  -   array[0..K-1], types of constraints:
            * DC[i]=0   means that S(XC[i])=YC[i]
            * DC[i]=1   means that S'(XC[i])=YC[i]
            SEE BELOW FOR IMPORTANT INFORMATION ON CONSTRAINTS
    K   -   number of constraints (optional):
            * 0<=K<M.
            * K=0 means no constraints (XC/YC/DC are not used)
            * if given, only first K elements of XC/YC/DC are used
            * if not given, automatically determined from XC/YC/DC
    M   -   number of basis functions (= 2 * number of nodes),
            M>=4,
            M IS EVEN!

OUTPUT PARAMETERS:
    Info-   same format as in LSFitLinearW() subroutine:
            * Info>0    task is solved
            * Info<=0   an error occured:
                        -4 means inconvergence of internal SVD
                        -3 means inconsistent constraints
                        -2 means odd M was passed (which is not supported)
                        -1 means another errors in parameters passed
                           (N<=0, for example)
    S   -   spline interpolant.
    Rep -   report, same format as in LSFitLinearW() subroutine.
            Following fields are set:
            * RMSError      rms error on the (X,Y).
            * AvgError      average error on the (X,Y).
            * AvgRelError   average relative error on the non-zero Y
            * MaxError      maximum error
                            NON-WEIGHTED ERRORS ARE CALCULATED

IMPORTANT:
    this subroitine doesn't calculate task's condition number for K<>0.

IMPORTANT:
    this subroitine supports only even M's


ORDER OF POINTS

Subroutine automatically sorts points, so caller may pass unsorted array.

SETTING CONSTRAINTS - DANGERS AND OPPORTUNITIES:

Setting constraints can lead  to undesired  results,  like ill-conditioned
behavior, or inconsistency being detected. From the other side,  it allows
us to improve quality of the fit. Here we summarize  our  experience  with
constrained regression splines:
* excessive constraints can be inconsistent. Splines are  piecewise  cubic
  functions, and it is easy to create an example, where  large  number  of
  constraints  concentrated  in  small  area will result in inconsistency.
  Just because spline is not flexible enough to satisfy all of  them.  And
  same constraints spread across the  [min(x),max(x)]  will  be  perfectly
  consistent.
* the more evenly constraints are spread across [min(x),max(x)],  the more
  chances that they will be consistent
* the  greater  is  M (given  fixed  constraints),  the  more chances that
  constraints will be consistent
* in the general case, consistency of constraints is NOT GUARANTEED.
* in the several special cases, however, we can guarantee consistency.
* one of this cases is  M>=4  and   constraints  on   the  function  value
  (AND/OR its derivative) at the interval boundaries.
* another special case is M>=4  and  ONE  constraint on the function value
  (OR, BUT NOT AND, derivative) anywhere in [min(x),max(x)]

Our final recommendation is to use constraints  WHEN  AND  ONLY  when  you
can't solve your task without them. Anything beyond  special  cases  given
above is not guaranteed and may result in inconsistency.

  -- ALGLIB PROJECT --
     Copyright 18.08.2009 by Bochkanov Sergey
*************************************************************************/
void spline1dfithermitewc(const real_1d_array &x, const real_1d_array &y, const real_1d_array &w, const real_1d_array &xc, const real_1d_array &yc, const integer_1d_array &dc, const ae_int_t m, ae_int_t &info, spline1dinterpolant &s, spline1dfitreport &rep)
{
    alglib_impl::ae_state _alglib_env_state;    
    ae_int_t n;
    ae_int_t k;
    if( (x.length()!=y.length()) || (x.length()!=w.length()))
        throw ap_error("Error while calling 'spline1dfithermitewc': looks like one of arguments has wrong size");
    if( (xc.length()!=yc.length()) || (xc.length()!=dc.length()))
        throw ap_error("Error while calling 'spline1dfithermitewc': looks like one of arguments has wrong size");
    n = x.length();
    k = xc.length();
    alglib_impl::ae_state_init(&_alglib_env_state);
    try
    {
        alglib_impl::spline1dfithermitewc(const_cast<alglib_impl::ae_vector*>(x.c_ptr()), const_cast<alglib_impl::ae_vector*>(y.c_ptr()), const_cast<alglib_impl::ae_vector*>(w.c_ptr()), n, const_cast<alglib_impl::ae_vector*>(xc.c_ptr()), const_cast<alglib_impl::ae_vector*>(yc.c_ptr()), const_cast<alglib_impl::ae_vector*>(dc.c_ptr()), k, m, &info, const_cast<alglib_impl::spline1dinterpolant*>(s.c_ptr()), const_cast<alglib_impl::spline1dfitreport*>(rep.c_ptr()), &_alglib_env_state);

        alglib_impl::ae_state_clear(&_alglib_env_state);
        return;
    }
    catch(alglib_impl::ae_error_type)
    {
        throw ap_error(_alglib_env_state.error_msg);
    }
}


void smp_spline1dfithermitewc(const real_1d_array &x, const real_1d_array &y, const real_1d_array &w, const real_1d_array &xc, const real_1d_array &yc, const integer_1d_array &dc, const ae_int_t m, ae_int_t &info, spline1dinterpolant &s, spline1dfitreport &rep)
{
    alglib_impl::ae_state _alglib_env_state;    
    ae_int_t n;
    ae_int_t k;
    if( (x.length()!=y.length()) || (x.length()!=w.length()))
        throw ap_error("Error while calling 'spline1dfithermitewc': looks like one of arguments has wrong size");
    if( (xc.length()!=yc.length()) || (xc.length()!=dc.length()))
        throw ap_error("Error while calling 'spline1dfithermitewc': looks like one of arguments has wrong size");
    n = x.length();
    k = xc.length();
    alglib_impl::ae_state_init(&_alglib_env_state);
    try
    {
        alglib_impl::_pexec_spline1dfithermitewc(const_cast<alglib_impl::ae_vector*>(x.c_ptr()), const_cast<alglib_impl::ae_vector*>(y.c_ptr()), const_cast<alglib_impl::ae_vector*>(w.c_ptr()), n, const_cast<alglib_impl::ae_vector*>(xc.c_ptr()), const_cast<alglib_impl::ae_vector*>(yc.c_ptr()), const_cast<alglib_impl::ae_vector*>(dc.c_ptr()), k, m, &info, const_cast<alglib_impl::spline1dinterpolant*>(s.c_ptr()), const_cast<alglib_impl::spline1dfitreport*>(rep.c_ptr()), &_alglib_env_state);

        alglib_impl::ae_state_clear(&_alglib_env_state);
        return;
    }
    catch(alglib_impl::ae_error_type)
    {
        throw ap_error(_alglib_env_state.error_msg);
    }
}

/*************************************************************************
Least squares fitting by cubic spline.

This subroutine is "lightweight" alternative for more complex and feature-
rich Spline1DFitCubicWC().  See  Spline1DFitCubicWC() for more information
about subroutine parameters (we don't duplicate it here because of length)

COMMERCIAL EDITION OF ALGLIB:

  ! Commercial version of ALGLIB includes two  important  improvements  of
  ! this function, which can be used from C++ and C#:
  ! * Intel MKL support (lightweight Intel MKL is shipped with ALGLIB)
  ! * multithreading support
  !
  ! Intel MKL gives approximately constant  (with  respect  to  number  of
  ! worker threads) acceleration factor which depends on CPU  being  used,
  ! problem  size  and  "baseline"  ALGLIB  edition  which  is  used   for
  ! comparison.
  !
  ! Speed-up provided by multithreading greatly depends  on  problem  size
  ! - only large problems (number of coefficients is more than 500) can be
  ! efficiently multithreaded.
  !
  ! Generally, commercial ALGLIB is several times faster than  open-source
  ! generic C edition, and many times faster than open-source C# edition.
  !
  ! We recommend you to read 'Working with commercial version' section  of
  ! ALGLIB Reference Manual in order to find out how to  use  performance-
  ! related features provided by commercial edition of ALGLIB.

  -- ALGLIB PROJECT --
     Copyright 18.08.2009 by Bochkanov Sergey
*************************************************************************/
void spline1dfitcubic(const real_1d_array &x, const real_1d_array &y, const ae_int_t n, const ae_int_t m, ae_int_t &info, spline1dinterpolant &s, spline1dfitreport &rep)
{
    alglib_impl::ae_state _alglib_env_state;
    alglib_impl::ae_state_init(&_alglib_env_state);
    try
    {
        alglib_impl::spline1dfitcubic(const_cast<alglib_impl::ae_vector*>(x.c_ptr()), const_cast<alglib_impl::ae_vector*>(y.c_ptr()), n, m, &info, const_cast<alglib_impl::spline1dinterpolant*>(s.c_ptr()), const_cast<alglib_impl::spline1dfitreport*>(rep.c_ptr()), &_alglib_env_state);
        alglib_impl::ae_state_clear(&_alglib_env_state);
        return;
    }
    catch(alglib_impl::ae_error_type)
    {
        throw ap_error(_alglib_env_state.error_msg);
    }
}


void smp_spline1dfitcubic(const real_1d_array &x, const real_1d_array &y, const ae_int_t n, const ae_int_t m, ae_int_t &info, spline1dinterpolant &s, spline1dfitreport &rep)
{
    alglib_impl::ae_state _alglib_env_state;
    alglib_impl::ae_state_init(&_alglib_env_state);
    try
    {
        alglib_impl::_pexec_spline1dfitcubic(const_cast<alglib_impl::ae_vector*>(x.c_ptr()), const_cast<alglib_impl::ae_vector*>(y.c_ptr()), n, m, &info, const_cast<alglib_impl::spline1dinterpolant*>(s.c_ptr()), const_cast<alglib_impl::spline1dfitreport*>(rep.c_ptr()), &_alglib_env_state);
        alglib_impl::ae_state_clear(&_alglib_env_state);
        return;
    }
    catch(alglib_impl::ae_error_type)
    {
        throw ap_error(_alglib_env_state.error_msg);
    }
}

/*************************************************************************
Least squares fitting by cubic spline.

This subroutine is "lightweight" alternative for more complex and feature-
rich Spline1DFitCubicWC().  See  Spline1DFitCubicWC() for more information
about subroutine parameters (we don't duplicate it here because of length)

COMMERCIAL EDITION OF ALGLIB:

  ! Commercial version of ALGLIB includes two  important  improvements  of
  ! this function, which can be used from C++ and C#:
  ! * Intel MKL support (lightweight Intel MKL is shipped with ALGLIB)
  ! * multithreading support
  !
  ! Intel MKL gives approximately constant  (with  respect  to  number  of
  ! worker threads) acceleration factor which depends on CPU  being  used,
  ! problem  size  and  "baseline"  ALGLIB  edition  which  is  used   for
  ! comparison.
  !
  ! Speed-up provided by multithreading greatly depends  on  problem  size
  ! - only large problems (number of coefficients is more than 500) can be
  ! efficiently multithreaded.
  !
  ! Generally, commercial ALGLIB is several times faster than  open-source
  ! generic C edition, and many times faster than open-source C# edition.
  !
  ! We recommend you to read 'Working with commercial version' section  of
  ! ALGLIB Reference Manual in order to find out how to  use  performance-
  ! related features provided by commercial edition of ALGLIB.

  -- ALGLIB PROJECT --
     Copyright 18.08.2009 by Bochkanov Sergey
*************************************************************************/
void spline1dfitcubic(const real_1d_array &x, const real_1d_array &y, const ae_int_t m, ae_int_t &info, spline1dinterpolant &s, spline1dfitreport &rep)
{
    alglib_impl::ae_state _alglib_env_state;    
    ae_int_t n;
    if( (x.length()!=y.length()))
        throw ap_error("Error while calling 'spline1dfitcubic': looks like one of arguments has wrong size");
    n = x.length();
    alglib_impl::ae_state_init(&_alglib_env_state);
    try
    {
        alglib_impl::spline1dfitcubic(const_cast<alglib_impl::ae_vector*>(x.c_ptr()), const_cast<alglib_impl::ae_vector*>(y.c_ptr()), n, m, &info, const_cast<alglib_impl::spline1dinterpolant*>(s.c_ptr()), const_cast<alglib_impl::spline1dfitreport*>(rep.c_ptr()), &_alglib_env_state);

        alglib_impl::ae_state_clear(&_alglib_env_state);
        return;
    }
    catch(alglib_impl::ae_error_type)
    {
        throw ap_error(_alglib_env_state.error_msg);
    }
}


void smp_spline1dfitcubic(const real_1d_array &x, const real_1d_array &y, const ae_int_t m, ae_int_t &info, spline1dinterpolant &s, spline1dfitreport &rep)
{
    alglib_impl::ae_state _alglib_env_state;    
    ae_int_t n;
    if( (x.length()!=y.length()))
        throw ap_error("Error while calling 'spline1dfitcubic': looks like one of arguments has wrong size");
    n = x.length();
    alglib_impl::ae_state_init(&_alglib_env_state);
    try
    {
        alglib_impl::_pexec_spline1dfitcubic(const_cast<alglib_impl::ae_vector*>(x.c_ptr()), const_cast<alglib_impl::ae_vector*>(y.c_ptr()), n, m, &info, const_cast<alglib_impl::spline1dinterpolant*>(s.c_ptr()), const_cast<alglib_impl::spline1dfitreport*>(rep.c_ptr()), &_alglib_env_state);

        alglib_impl::ae_state_clear(&_alglib_env_state);
        return;
    }
    catch(alglib_impl::ae_error_type)
    {
        throw ap_error(_alglib_env_state.error_msg);
    }
}

/*************************************************************************
Least squares fitting by Hermite spline.

This subroutine is "lightweight" alternative for more complex and feature-
rich Spline1DFitHermiteWC().  See Spline1DFitHermiteWC()  description  for
more information about subroutine parameters (we don't duplicate  it  here
because of length).

COMMERCIAL EDITION OF ALGLIB:

  ! Commercial version of ALGLIB includes two  important  improvements  of
  ! this function, which can be used from C++ and C#:
  ! * Intel MKL support (lightweight Intel MKL is shipped with ALGLIB)
  ! * multithreading support
  !
  ! Intel MKL gives approximately constant  (with  respect  to  number  of
  ! worker threads) acceleration factor which depends on CPU  being  used,
  ! problem  size  and  "baseline"  ALGLIB  edition  which  is  used   for
  ! comparison.
  !
  ! Speed-up provided by multithreading greatly depends  on  problem  size
  ! - only large problems (number of coefficients is more than 500) can be
  ! efficiently multithreaded.
  !
  ! Generally, commercial ALGLIB is several times faster than  open-source
  ! generic C edition, and many times faster than open-source C# edition.
  !
  ! We recommend you to read 'Working with commercial version' section  of
  ! ALGLIB Reference Manual in order to find out how to  use  performance-
  ! related features provided by commercial edition of ALGLIB.

  -- ALGLIB PROJECT --
     Copyright 18.08.2009 by Bochkanov Sergey
*************************************************************************/
void spline1dfithermite(const real_1d_array &x, const real_1d_array &y, const ae_int_t n, const ae_int_t m, ae_int_t &info, spline1dinterpolant &s, spline1dfitreport &rep)
{
    alglib_impl::ae_state _alglib_env_state;
    alglib_impl::ae_state_init(&_alglib_env_state);
    try
    {
        alglib_impl::spline1dfithermite(const_cast<alglib_impl::ae_vector*>(x.c_ptr()), const_cast<alglib_impl::ae_vector*>(y.c_ptr()), n, m, &info, const_cast<alglib_impl::spline1dinterpolant*>(s.c_ptr()), const_cast<alglib_impl::spline1dfitreport*>(rep.c_ptr()), &_alglib_env_state);
        alglib_impl::ae_state_clear(&_alglib_env_state);
        return;
    }
    catch(alglib_impl::ae_error_type)
    {
        throw ap_error(_alglib_env_state.error_msg);
    }
}


void smp_spline1dfithermite(const real_1d_array &x, const real_1d_array &y, const ae_int_t n, const ae_int_t m, ae_int_t &info, spline1dinterpolant &s, spline1dfitreport &rep)
{
    alglib_impl::ae_state _alglib_env_state;
    alglib_impl::ae_state_init(&_alglib_env_state);
    try
    {
        alglib_impl::_pexec_spline1dfithermite(const_cast<alglib_impl::ae_vector*>(x.c_ptr()), const_cast<alglib_impl::ae_vector*>(y.c_ptr()), n, m, &info, const_cast<alglib_impl::spline1dinterpolant*>(s.c_ptr()), const_cast<alglib_impl::spline1dfitreport*>(rep.c_ptr()), &_alglib_env_state);
        alglib_impl::ae_state_clear(&_alglib_env_state);
        return;
    }
    catch(alglib_impl::ae_error_type)
    {
        throw ap_error(_alglib_env_state.error_msg);
    }
}

/*************************************************************************
Least squares fitting by Hermite spline.

This subroutine is "lightweight" alternative for more complex and feature-
rich Spline1DFitHermiteWC().  See Spline1DFitHermiteWC()  description  for
more information about subroutine parameters (we don't duplicate  it  here
because of length).

COMMERCIAL EDITION OF ALGLIB:

  ! Commercial version of ALGLIB includes two  important  improvements  of
  ! this function, which can be used from C++ and C#:
  ! * Intel MKL support (lightweight Intel MKL is shipped with ALGLIB)
  ! * multithreading support
  !
  ! Intel MKL gives approximately constant  (with  respect  to  number  of
  ! worker threads) acceleration factor which depends on CPU  being  used,
  ! problem  size  and  "baseline"  ALGLIB  edition  which  is  used   for
  ! comparison.
  !
  ! Speed-up provided by multithreading greatly depends  on  problem  size
  ! - only large problems (number of coefficients is more than 500) can be
  ! efficiently multithreaded.
  !
  ! Generally, commercial ALGLIB is several times faster than  open-source
  ! generic C edition, and many times faster than open-source C# edition.
  !
  ! We recommend you to read 'Working with commercial version' section  of
  ! ALGLIB Reference Manual in order to find out how to  use  performance-
  ! related features provided by commercial edition of ALGLIB.

  -- ALGLIB PROJECT --
     Copyright 18.08.2009 by Bochkanov Sergey
*************************************************************************/
void spline1dfithermite(const real_1d_array &x, const real_1d_array &y, const ae_int_t m, ae_int_t &info, spline1dinterpolant &s, spline1dfitreport &rep)
{
    alglib_impl::ae_state _alglib_env_state;    
    ae_int_t n;
    if( (x.length()!=y.length()))
        throw ap_error("Error while calling 'spline1dfithermite': looks like one of arguments has wrong size");
    n = x.length();
    alglib_impl::ae_state_init(&_alglib_env_state);
    try
    {
        alglib_impl::spline1dfithermite(const_cast<alglib_impl::ae_vector*>(x.c_ptr()), const_cast<alglib_impl::ae_vector*>(y.c_ptr()), n, m, &info, const_cast<alglib_impl::spline1dinterpolant*>(s.c_ptr()), const_cast<alglib_impl::spline1dfitreport*>(rep.c_ptr()), &_alglib_env_state);

        alglib_impl::ae_state_clear(&_alglib_env_state);
        return;
    }
    catch(alglib_impl::ae_error_type)
    {
        throw ap_error(_alglib_env_state.error_msg);
    }
}


void smp_spline1dfithermite(const real_1d_array &x, const real_1d_array &y, const ae_int_t m, ae_int_t &info, spline1dinterpolant &s, spline1dfitreport &rep)
{
    alglib_impl::ae_state _alglib_env_state;    
    ae_int_t n;
    if( (x.length()!=y.length()))
        throw ap_error("Error while calling 'spline1dfithermite': looks like one of arguments has wrong size");
    n = x.length();
    alglib_impl::ae_state_init(&_alglib_env_state);
    try
    {
        alglib_impl::_pexec_spline1dfithermite(const_cast<alglib_impl::ae_vector*>(x.c_ptr()), const_cast<alglib_impl::ae_vector*>(y.c_ptr()), n, m, &info, const_cast<alglib_impl::spline1dinterpolant*>(s.c_ptr()), const_cast<alglib_impl::spline1dfitreport*>(rep.c_ptr()), &_alglib_env_state);

        alglib_impl::ae_state_clear(&_alglib_env_state);
        return;
    }
    catch(alglib_impl::ae_error_type)
    {
        throw ap_error(_alglib_env_state.error_msg);
    }
}

/*************************************************************************
Weighted linear least squares fitting.

QR decomposition is used to reduce task to MxM, then triangular solver  or
SVD-based solver is used depending on condition number of the  system.  It
allows to maximize speed and retain decent accuracy.

IMPORTANT: if you want to perform  polynomial  fitting,  it  may  be  more
           convenient to use PolynomialFit() function. This function gives
           best  results  on  polynomial  problems  and  solves  numerical
           stability  issues  which  arise  when   you   fit   high-degree
           polynomials to your data.

COMMERCIAL EDITION OF ALGLIB:

  ! Commercial version of ALGLIB includes two  important  improvements  of
  ! this function, which can be used from C++ and C#:
  ! * Intel MKL support (lightweight Intel MKL is shipped with ALGLIB)
  ! * multithreading support
  !
  ! Intel MKL gives approximately constant  (with  respect  to  number  of
  ! worker threads) acceleration factor which depends on CPU  being  used,
  ! problem  size  and  "baseline"  ALGLIB  edition  which  is  used   for
  ! comparison.
  !
  ! Speed-up provided by multithreading greatly depends  on  problem  size
  ! - only large problems (number of coefficients is more than 500) can be
  ! efficiently multithreaded.
  !
  ! Generally, commercial ALGLIB is several times faster than  open-source
  ! generic C edition, and many times faster than open-source C# edition.
  !
  ! We recommend you to read 'Working with commercial version' section  of
  ! ALGLIB Reference Manual in order to find out how to  use  performance-
  ! related features provided by commercial edition of ALGLIB.

INPUT PARAMETERS:
    Y       -   array[0..N-1] Function values in  N  points.
    W       -   array[0..N-1]  Weights  corresponding to function  values.
                Each summand in square  sum  of  approximation  deviations
                from  given  values  is  multiplied  by  the   square   of
                corresponding weight.
    FMatrix -   a table of basis functions values, array[0..N-1, 0..M-1].
                FMatrix[I, J] - value of J-th basis function in I-th point.
    N       -   number of points used. N>=1.
    M       -   number of basis functions, M>=1.

OUTPUT PARAMETERS:
    Info    -   error code:
                * -4    internal SVD decomposition subroutine failed (very
                        rare and for degenerate systems only)
                * -1    incorrect N/M were specified
                *  1    task is solved
    C       -   decomposition coefficients, array[0..M-1]
    Rep     -   fitting report. Following fields are set:
                * Rep.TaskRCond     reciprocal of condition number
                * R2                non-adjusted coefficient of determination
                                    (non-weighted)
                * RMSError          rms error on the (X,Y).
                * AvgError          average error on the (X,Y).
                * AvgRelError       average relative error on the non-zero Y
                * MaxError          maximum error
                                    NON-WEIGHTED ERRORS ARE CALCULATED

ERRORS IN PARAMETERS

This  solver  also  calculates different kinds of errors in parameters and
fills corresponding fields of report:
* Rep.CovPar        covariance matrix for parameters, array[K,K].
* Rep.ErrPar        errors in parameters, array[K],
                    errpar = sqrt(diag(CovPar))
* Rep.ErrCurve      vector of fit errors - standard deviations of empirical
                    best-fit curve from "ideal" best-fit curve built  with
                    infinite number of samples, array[N].
                    errcurve = sqrt(diag(F*CovPar*F')),
                    where F is functions matrix.
* Rep.Noise         vector of per-point estimates of noise, array[N]

NOTE:       noise in the data is estimated as follows:
            * for fitting without user-supplied  weights  all  points  are
              assumed to have same level of noise, which is estimated from
              the data
            * for fitting with user-supplied weights we assume that  noise
              level in I-th point is inversely proportional to Ith weight.
              Coefficient of proportionality is estimated from the data.

NOTE:       we apply small amount of regularization when we invert squared
            Jacobian and calculate covariance matrix. It  guarantees  that
            algorithm won't divide by zero  during  inversion,  but  skews
            error estimates a bit (fractional error is about 10^-9).

            However, we believe that this difference is insignificant  for
            all practical purposes except for the situation when you  want
            to compare ALGLIB results with "reference"  implementation  up
            to the last significant digit.

NOTE:       covariance matrix is estimated using  correction  for  degrees
            of freedom (covariances are divided by N-M instead of dividing
            by N).

  -- ALGLIB --
     Copyright 17.08.2009 by Bochkanov Sergey
*************************************************************************/
void lsfitlinearw(const real_1d_array &y, const real_1d_array &w, const real_2d_array &fmatrix, const ae_int_t n, const ae_int_t m, ae_int_t &info, real_1d_array &c, lsfitreport &rep)
{
    alglib_impl::ae_state _alglib_env_state;
    alglib_impl::ae_state_init(&_alglib_env_state);
    try
    {
        alglib_impl::lsfitlinearw(const_cast<alglib_impl::ae_vector*>(y.c_ptr()), const_cast<alglib_impl::ae_vector*>(w.c_ptr()), const_cast<alglib_impl::ae_matrix*>(fmatrix.c_ptr()), n, m, &info, const_cast<alglib_impl::ae_vector*>(c.c_ptr()), const_cast<alglib_impl::lsfitreport*>(rep.c_ptr()), &_alglib_env_state);
        alglib_impl::ae_state_clear(&_alglib_env_state);
        return;
    }
    catch(alglib_impl::ae_error_type)
    {
        throw ap_error(_alglib_env_state.error_msg);
    }
}


void smp_lsfitlinearw(const real_1d_array &y, const real_1d_array &w, const real_2d_array &fmatrix, const ae_int_t n, const ae_int_t m, ae_int_t &info, real_1d_array &c, lsfitreport &rep)
{
    alglib_impl::ae_state _alglib_env_state;
    alglib_impl::ae_state_init(&_alglib_env_state);
    try
    {
        alglib_impl::_pexec_lsfitlinearw(const_cast<alglib_impl::ae_vector*>(y.c_ptr()), const_cast<alglib_impl::ae_vector*>(w.c_ptr()), const_cast<alglib_impl::ae_matrix*>(fmatrix.c_ptr()), n, m, &info, const_cast<alglib_impl::ae_vector*>(c.c_ptr()), const_cast<alglib_impl::lsfitreport*>(rep.c_ptr()), &_alglib_env_state);
        alglib_impl::ae_state_clear(&_alglib_env_state);
        return;
    }
    catch(alglib_impl::ae_error_type)
    {
        throw ap_error(_alglib_env_state.error_msg);
    }
}

/*************************************************************************
Weighted linear least squares fitting.

QR decomposition is used to reduce task to MxM, then triangular solver  or
SVD-based solver is used depending on condition number of the  system.  It
allows to maximize speed and retain decent accuracy.

IMPORTANT: if you want to perform  polynomial  fitting,  it  may  be  more
           convenient to use PolynomialFit() function. This function gives
           best  results  on  polynomial  problems  and  solves  numerical
           stability  issues  which  arise  when   you   fit   high-degree
           polynomials to your data.

COMMERCIAL EDITION OF ALGLIB:

  ! Commercial version of ALGLIB includes two  important  improvements  of
  ! this function, which can be used from C++ and C#:
  ! * Intel MKL support (lightweight Intel MKL is shipped with ALGLIB)
  ! * multithreading support
  !
  ! Intel MKL gives approximately constant  (with  respect  to  number  of
  ! worker threads) acceleration factor which depends on CPU  being  used,
  ! problem  size  and  "baseline"  ALGLIB  edition  which  is  used   for
  ! comparison.
  !
  ! Speed-up provided by multithreading greatly depends  on  problem  size
  ! - only large problems (number of coefficients is more than 500) can be
  ! efficiently multithreaded.
  !
  ! Generally, commercial ALGLIB is several times faster than  open-source
  ! generic C edition, and many times faster than open-source C# edition.
  !
  ! We recommend you to read 'Working with commercial version' section  of
  ! ALGLIB Reference Manual in order to find out how to  use  performance-
  ! related features provided by commercial edition of ALGLIB.

INPUT PARAMETERS:
    Y       -   array[0..N-1] Function values in  N  points.
    W       -   array[0..N-1]  Weights  corresponding to function  values.
                Each summand in square  sum  of  approximation  deviations
                from  given  values  is  multiplied  by  the   square   of
                corresponding weight.
    FMatrix -   a table of basis functions values, array[0..N-1, 0..M-1].
                FMatrix[I, J] - value of J-th basis function in I-th point.
    N       -   number of points used. N>=1.
    M       -   number of basis functions, M>=1.

OUTPUT PARAMETERS:
    Info    -   error code:
                * -4    internal SVD decomposition subroutine failed (very
                        rare and for degenerate systems only)
                * -1    incorrect N/M were specified
                *  1    task is solved
    C       -   decomposition coefficients, array[0..M-1]
    Rep     -   fitting report. Following fields are set:
                * Rep.TaskRCond     reciprocal of condition number
                * R2                non-adjusted coefficient of determination
                                    (non-weighted)
                * RMSError          rms error on the (X,Y).
                * AvgError          average error on the (X,Y).
                * AvgRelError       average relative error on the non-zero Y
                * MaxError          maximum error
                                    NON-WEIGHTED ERRORS ARE CALCULATED

ERRORS IN PARAMETERS

This  solver  also  calculates different kinds of errors in parameters and
fills corresponding fields of report:
* Rep.CovPar        covariance matrix for parameters, array[K,K].
* Rep.ErrPar        errors in parameters, array[K],
                    errpar = sqrt(diag(CovPar))
* Rep.ErrCurve      vector of fit errors - standard deviations of empirical
                    best-fit curve from "ideal" best-fit curve built  with
                    infinite number of samples, array[N].
                    errcurve = sqrt(diag(F*CovPar*F')),
                    where F is functions matrix.
* Rep.Noise         vector of per-point estimates of noise, array[N]

NOTE:       noise in the data is estimated as follows:
            * for fitting without user-supplied  weights  all  points  are
              assumed to have same level of noise, which is estimated from
              the data
            * for fitting with user-supplied weights we assume that  noise
              level in I-th point is inversely proportional to Ith weight.
              Coefficient of proportionality is estimated from the data.

NOTE:       we apply small amount of regularization when we invert squared
            Jacobian and calculate covariance matrix. It  guarantees  that
            algorithm won't divide by zero  during  inversion,  but  skews
            error estimates a bit (fractional error is about 10^-9).

            However, we believe that this difference is insignificant  for
            all practical purposes except for the situation when you  want
            to compare ALGLIB results with "reference"  implementation  up
            to the last significant digit.

NOTE:       covariance matrix is estimated using  correction  for  degrees
            of freedom (covariances are divided by N-M instead of dividing
            by N).

  -- ALGLIB --
     Copyright 17.08.2009 by Bochkanov Sergey
*************************************************************************/
void lsfitlinearw(const real_1d_array &y, const real_1d_array &w, const real_2d_array &fmatrix, ae_int_t &info, real_1d_array &c, lsfitreport &rep)
{
    alglib_impl::ae_state _alglib_env_state;    
    ae_int_t n;
    ae_int_t m;
    if( (y.length()!=w.length()) || (y.length()!=fmatrix.rows()))
        throw ap_error("Error while calling 'lsfitlinearw': looks like one of arguments has wrong size");
    n = y.length();
    m = fmatrix.cols();
    alglib_impl::ae_state_init(&_alglib_env_state);
    try
    {
        alglib_impl::lsfitlinearw(const_cast<alglib_impl::ae_vector*>(y.c_ptr()), const_cast<alglib_impl::ae_vector*>(w.c_ptr()), const_cast<alglib_impl::ae_matrix*>(fmatrix.c_ptr()), n, m, &info, const_cast<alglib_impl::ae_vector*>(c.c_ptr()), const_cast<alglib_impl::lsfitreport*>(rep.c_ptr()), &_alglib_env_state);

        alglib_impl::ae_state_clear(&_alglib_env_state);
        return;
    }
    catch(alglib_impl::ae_error_type)
    {
        throw ap_error(_alglib_env_state.error_msg);
    }
}


void smp_lsfitlinearw(const real_1d_array &y, const real_1d_array &w, const real_2d_array &fmatrix, ae_int_t &info, real_1d_array &c, lsfitreport &rep)
{
    alglib_impl::ae_state _alglib_env_state;    
    ae_int_t n;
    ae_int_t m;
    if( (y.length()!=w.length()) || (y.length()!=fmatrix.rows()))
        throw ap_error("Error while calling 'lsfitlinearw': looks like one of arguments has wrong size");
    n = y.length();
    m = fmatrix.cols();
    alglib_impl::ae_state_init(&_alglib_env_state);
    try
    {
        alglib_impl::_pexec_lsfitlinearw(const_cast<alglib_impl::ae_vector*>(y.c_ptr()), const_cast<alglib_impl::ae_vector*>(w.c_ptr()), const_cast<alglib_impl::ae_matrix*>(fmatrix.c_ptr()), n, m, &info, const_cast<alglib_impl::ae_vector*>(c.c_ptr()), const_cast<alglib_impl::lsfitreport*>(rep.c_ptr()), &_alglib_env_state);

        alglib_impl::ae_state_clear(&_alglib_env_state);
        return;
    }
    catch(alglib_impl::ae_error_type)
    {
        throw ap_error(_alglib_env_state.error_msg);
    }
}

/*************************************************************************
Weighted constained linear least squares fitting.

This  is  variation  of LSFitLinearW(), which searchs for min|A*x=b| given
that  K  additional  constaints  C*x=bc are satisfied. It reduces original
task to modified one: min|B*y-d| WITHOUT constraints,  then LSFitLinearW()
is called.

IMPORTANT: if you want to perform  polynomial  fitting,  it  may  be  more
           convenient to use PolynomialFit() function. This function gives
           best  results  on  polynomial  problems  and  solves  numerical
           stability  issues  which  arise  when   you   fit   high-degree
           polynomials to your data.

COMMERCIAL EDITION OF ALGLIB:

  ! Commercial version of ALGLIB includes two  important  improvements  of
  ! this function, which can be used from C++ and C#:
  ! * Intel MKL support (lightweight Intel MKL is shipped with ALGLIB)
  ! * multithreading support
  !
  ! Intel MKL gives approximately constant  (with  respect  to  number  of
  ! worker threads) acceleration factor which depends on CPU  being  used,
  ! problem  size  and  "baseline"  ALGLIB  edition  which  is  used   for
  ! comparison.
  !
  ! Speed-up provided by multithreading greatly depends  on  problem  size
  ! - only large problems (number of coefficients is more than 500) can be
  ! efficiently multithreaded.
  !
  ! Generally, commercial ALGLIB is several times faster than  open-source
  ! generic C edition, and many times faster than open-source C# edition.
  !
  ! We recommend you to read 'Working with commercial version' section  of
  ! ALGLIB Reference Manual in order to find out how to  use  performance-
  ! related features provided by commercial edition of ALGLIB.

INPUT PARAMETERS:
    Y       -   array[0..N-1] Function values in  N  points.
    W       -   array[0..N-1]  Weights  corresponding to function  values.
                Each summand in square  sum  of  approximation  deviations
                from  given  values  is  multiplied  by  the   square   of
                corresponding weight.
    FMatrix -   a table of basis functions values, array[0..N-1, 0..M-1].
                FMatrix[I,J] - value of J-th basis function in I-th point.
    CMatrix -   a table of constaints, array[0..K-1,0..M].
                I-th row of CMatrix corresponds to I-th linear constraint:
                CMatrix[I,0]*C[0] + ... + CMatrix[I,M-1]*C[M-1] = CMatrix[I,M]
    N       -   number of points used. N>=1.
    M       -   number of basis functions, M>=1.
    K       -   number of constraints, 0 <= K < M
                K=0 corresponds to absence of constraints.

OUTPUT PARAMETERS:
    Info    -   error code:
                * -4    internal SVD decomposition subroutine failed (very
                        rare and for degenerate systems only)
                * -3    either   too   many  constraints  (M   or   more),
                        degenerate  constraints   (some   constraints  are
                        repetead twice) or inconsistent  constraints  were
                        specified.
                *  1    task is solved
    C       -   decomposition coefficients, array[0..M-1]
    Rep     -   fitting report. Following fields are set:
                * R2                non-adjusted coefficient of determination
                                    (non-weighted)
                * RMSError          rms error on the (X,Y).
                * AvgError          average error on the (X,Y).
                * AvgRelError       average relative error on the non-zero Y
                * MaxError          maximum error
                                    NON-WEIGHTED ERRORS ARE CALCULATED

IMPORTANT:
    this subroitine doesn't calculate task's condition number for K<>0.

ERRORS IN PARAMETERS

This  solver  also  calculates different kinds of errors in parameters and
fills corresponding fields of report:
* Rep.CovPar        covariance matrix for parameters, array[K,K].
* Rep.ErrPar        errors in parameters, array[K],
                    errpar = sqrt(diag(CovPar))
* Rep.ErrCurve      vector of fit errors - standard deviations of empirical
                    best-fit curve from "ideal" best-fit curve built  with
                    infinite number of samples, array[N].
                    errcurve = sqrt(diag(F*CovPar*F')),
                    where F is functions matrix.
* Rep.Noise         vector of per-point estimates of noise, array[N]

IMPORTANT:  errors  in  parameters  are  calculated  without  taking  into
            account boundary/linear constraints! Presence  of  constraints
            changes distribution of errors, but there is no  easy  way  to
            account for constraints when you calculate covariance matrix.

NOTE:       noise in the data is estimated as follows:
            * for fitting without user-supplied  weights  all  points  are
              assumed to have same level of noise, which is estimated from
              the data
            * for fitting with user-supplied weights we assume that  noise
              level in I-th point is inversely proportional to Ith weight.
              Coefficient of proportionality is estimated from the data.

NOTE:       we apply small amount of regularization when we invert squared
            Jacobian and calculate covariance matrix. It  guarantees  that
            algorithm won't divide by zero  during  inversion,  but  skews
            error estimates a bit (fractional error is about 10^-9).

            However, we believe that this difference is insignificant  for
            all practical purposes except for the situation when you  want
            to compare ALGLIB results with "reference"  implementation  up
            to the last significant digit.

NOTE:       covariance matrix is estimated using  correction  for  degrees
            of freedom (covariances are divided by N-M instead of dividing
            by N).

  -- ALGLIB --
     Copyright 07.09.2009 by Bochkanov Sergey
*************************************************************************/
void lsfitlinearwc(const real_1d_array &y, const real_1d_array &w, const real_2d_array &fmatrix, const real_2d_array &cmatrix, const ae_int_t n, const ae_int_t m, const ae_int_t k, ae_int_t &info, real_1d_array &c, lsfitreport &rep)
{
    alglib_impl::ae_state _alglib_env_state;
    alglib_impl::ae_state_init(&_alglib_env_state);
    try
    {
        alglib_impl::lsfitlinearwc(const_cast<alglib_impl::ae_vector*>(y.c_ptr()), const_cast<alglib_impl::ae_vector*>(w.c_ptr()), const_cast<alglib_impl::ae_matrix*>(fmatrix.c_ptr()), const_cast<alglib_impl::ae_matrix*>(cmatrix.c_ptr()), n, m, k, &info, const_cast<alglib_impl::ae_vector*>(c.c_ptr()), const_cast<alglib_impl::lsfitreport*>(rep.c_ptr()), &_alglib_env_state);
        alglib_impl::ae_state_clear(&_alglib_env_state);
        return;
    }
    catch(alglib_impl::ae_error_type)
    {
        throw ap_error(_alglib_env_state.error_msg);
    }
}


void smp_lsfitlinearwc(const real_1d_array &y, const real_1d_array &w, const real_2d_array &fmatrix, const real_2d_array &cmatrix, const ae_int_t n, const ae_int_t m, const ae_int_t k, ae_int_t &info, real_1d_array &c, lsfitreport &rep)
{
    alglib_impl::ae_state _alglib_env_state;
    alglib_impl::ae_state_init(&_alglib_env_state);
    try
    {
        alglib_impl::_pexec_lsfitlinearwc(const_cast<alglib_impl::ae_vector*>(y.c_ptr()), const_cast<alglib_impl::ae_vector*>(w.c_ptr()), const_cast<alglib_impl::ae_matrix*>(fmatrix.c_ptr()), const_cast<alglib_impl::ae_matrix*>(cmatrix.c_ptr()), n, m, k, &info, const_cast<alglib_impl::ae_vector*>(c.c_ptr()), const_cast<alglib_impl::lsfitreport*>(rep.c_ptr()), &_alglib_env_state);
        alglib_impl::ae_state_clear(&_alglib_env_state);
        return;
    }
    catch(alglib_impl::ae_error_type)
    {
        throw ap_error(_alglib_env_state.error_msg);
    }
}

/*************************************************************************
Weighted constained linear least squares fitting.

This  is  variation  of LSFitLinearW(), which searchs for min|A*x=b| given
that  K  additional  constaints  C*x=bc are satisfied. It reduces original
task to modified one: min|B*y-d| WITHOUT constraints,  then LSFitLinearW()
is called.

IMPORTANT: if you want to perform  polynomial  fitting,  it  may  be  more
           convenient to use PolynomialFit() function. This function gives
           best  results  on  polynomial  problems  and  solves  numerical
           stability  issues  which  arise  when   you   fit   high-degree
           polynomials to your data.

COMMERCIAL EDITION OF ALGLIB:

  ! Commercial version of ALGLIB includes two  important  improvements  of
  ! this function, which can be used from C++ and C#:
  ! * Intel MKL support (lightweight Intel MKL is shipped with ALGLIB)
  ! * multithreading support
  !
  ! Intel MKL gives approximately constant  (with  respect  to  number  of
  ! worker threads) acceleration factor which depends on CPU  being  used,
  ! problem  size  and  "baseline"  ALGLIB  edition  which  is  used   for
  ! comparison.
  !
  ! Speed-up provided by multithreading greatly depends  on  problem  size
  ! - only large problems (number of coefficients is more than 500) can be
  ! efficiently multithreaded.
  !
  ! Generally, commercial ALGLIB is several times faster than  open-source
  ! generic C edition, and many times faster than open-source C# edition.
  !
  ! We recommend you to read 'Working with commercial version' section  of
  ! ALGLIB Reference Manual in order to find out how to  use  performance-
  ! related features provided by commercial edition of ALGLIB.

INPUT PARAMETERS:
    Y       -   array[0..N-1] Function values in  N  points.
    W       -   array[0..N-1]  Weights  corresponding to function  values.
                Each summand in square  sum  of  approximation  deviations
                from  given  values  is  multiplied  by  the   square   of
                corresponding weight.
    FMatrix -   a table of basis functions values, array[0..N-1, 0..M-1].
                FMatrix[I,J] - value of J-th basis function in I-th point.
    CMatrix -   a table of constaints, array[0..K-1,0..M].
                I-th row of CMatrix corresponds to I-th linear constraint:
                CMatrix[I,0]*C[0] + ... + CMatrix[I,M-1]*C[M-1] = CMatrix[I,M]
    N       -   number of points used. N>=1.
    M       -   number of basis functions, M>=1.
    K       -   number of constraints, 0 <= K < M
                K=0 corresponds to absence of constraints.

OUTPUT PARAMETERS:
    Info    -   error code:
                * -4    internal SVD decomposition subroutine failed (very
                        rare and for degenerate systems only)
                * -3    either   too   many  constraints  (M   or   more),
                        degenerate  constraints   (some   constraints  are
                        repetead twice) or inconsistent  constraints  were
                        specified.
                *  1    task is solved
    C       -   decomposition coefficients, array[0..M-1]
    Rep     -   fitting report. Following fields are set:
                * R2                non-adjusted coefficient of determination
                                    (non-weighted)
                * RMSError          rms error on the (X,Y).
                * AvgError          average error on the (X,Y).
                * AvgRelError       average relative error on the non-zero Y
                * MaxError          maximum error
                                    NON-WEIGHTED ERRORS ARE CALCULATED

IMPORTANT:
    this subroitine doesn't calculate task's condition number for K<>0.

ERRORS IN PARAMETERS

This  solver  also  calculates different kinds of errors in parameters and
fills corresponding fields of report:
* Rep.CovPar        covariance matrix for parameters, array[K,K].
* Rep.ErrPar        errors in parameters, array[K],
                    errpar = sqrt(diag(CovPar))
* Rep.ErrCurve      vector of fit errors - standard deviations of empirical
                    best-fit curve from "ideal" best-fit curve built  with
                    infinite number of samples, array[N].
                    errcurve = sqrt(diag(F*CovPar*F')),
                    where F is functions matrix.
* Rep.Noise         vector of per-point estimates of noise, array[N]

IMPORTANT:  errors  in  parameters  are  calculated  without  taking  into
            account boundary/linear constraints! Presence  of  constraints
            changes distribution of errors, but there is no  easy  way  to
            account for constraints when you calculate covariance matrix.

NOTE:       noise in the data is estimated as follows:
            * for fitting without user-supplied  weights  all  points  are
              assumed to have same level of noise, which is estimated from
              the data
            * for fitting with user-supplied weights we assume that  noise
              level in I-th point is inversely proportional to Ith weight.
              Coefficient of proportionality is estimated from the data.

NOTE:       we apply small amount of regularization when we invert squared
            Jacobian and calculate covariance matrix. It  guarantees  that
            algorithm won't divide by zero  during  inversion,  but  skews
            error estimates a bit (fractional error is about 10^-9).

            However, we believe that this difference is insignificant  for
            all practical purposes except for the situation when you  want
            to compare ALGLIB results with "reference"  implementation  up
            to the last significant digit.

NOTE:       covariance matrix is estimated using  correction  for  degrees
            of freedom (covariances are divided by N-M instead of dividing
            by N).

  -- ALGLIB --
     Copyright 07.09.2009 by Bochkanov Sergey
*************************************************************************/
void lsfitlinearwc(const real_1d_array &y, const real_1d_array &w, const real_2d_array &fmatrix, const real_2d_array &cmatrix, ae_int_t &info, real_1d_array &c, lsfitreport &rep)
{
    alglib_impl::ae_state _alglib_env_state;    
    ae_int_t n;
    ae_int_t m;
    ae_int_t k;
    if( (y.length()!=w.length()) || (y.length()!=fmatrix.rows()))
        throw ap_error("Error while calling 'lsfitlinearwc': looks like one of arguments has wrong size");
    if( (fmatrix.cols()!=cmatrix.cols()-1))
        throw ap_error("Error while calling 'lsfitlinearwc': looks like one of arguments has wrong size");
    n = y.length();
    m = fmatrix.cols();
    k = cmatrix.rows();
    alglib_impl::ae_state_init(&_alglib_env_state);
    try
    {
        alglib_impl::lsfitlinearwc(const_cast<alglib_impl::ae_vector*>(y.c_ptr()), const_cast<alglib_impl::ae_vector*>(w.c_ptr()), const_cast<alglib_impl::ae_matrix*>(fmatrix.c_ptr()), const_cast<alglib_impl::ae_matrix*>(cmatrix.c_ptr()), n, m, k, &info, const_cast<alglib_impl::ae_vector*>(c.c_ptr()), const_cast<alglib_impl::lsfitreport*>(rep.c_ptr()), &_alglib_env_state);

        alglib_impl::ae_state_clear(&_alglib_env_state);
        return;
    }
    catch(alglib_impl::ae_error_type)
    {
        throw ap_error(_alglib_env_state.error_msg);
    }
}


void smp_lsfitlinearwc(const real_1d_array &y, const real_1d_array &w, const real_2d_array &fmatrix, const real_2d_array &cmatrix, ae_int_t &info, real_1d_array &c, lsfitreport &rep)
{
    alglib_impl::ae_state _alglib_env_state;    
    ae_int_t n;
    ae_int_t m;
    ae_int_t k;
    if( (y.length()!=w.length()) || (y.length()!=fmatrix.rows()))
        throw ap_error("Error while calling 'lsfitlinearwc': looks like one of arguments has wrong size");
    if( (fmatrix.cols()!=cmatrix.cols()-1))
        throw ap_error("Error while calling 'lsfitlinearwc': looks like one of arguments has wrong size");
    n = y.length();
    m = fmatrix.cols();
    k = cmatrix.rows();
    alglib_impl::ae_state_init(&_alglib_env_state);
    try
    {
        alglib_impl::_pexec_lsfitlinearwc(const_cast<alglib_impl::ae_vector*>(y.c_ptr()), const_cast<alglib_impl::ae_vector*>(w.c_ptr()), const_cast<alglib_impl::ae_matrix*>(fmatrix.c_ptr()), const_cast<alglib_impl::ae_matrix*>(cmatrix.c_ptr()), n, m, k, &info, const_cast<alglib_impl::ae_vector*>(c.c_ptr()), const_cast<alglib_impl::lsfitreport*>(rep.c_ptr()), &_alglib_env_state);

        alglib_impl::ae_state_clear(&_alglib_env_state);
        return;
    }
    catch(alglib_impl::ae_error_type)
    {
        throw ap_error(_alglib_env_state.error_msg);
    }
}

/*************************************************************************
Linear least squares fitting.

QR decomposition is used to reduce task to MxM, then triangular solver  or
SVD-based solver is used depending on condition number of the  system.  It
allows to maximize speed and retain decent accuracy.

IMPORTANT: if you want to perform  polynomial  fitting,  it  may  be  more
           convenient to use PolynomialFit() function. This function gives
           best  results  on  polynomial  problems  and  solves  numerical
           stability  issues  which  arise  when   you   fit   high-degree
           polynomials to your data.

COMMERCIAL EDITION OF ALGLIB:

  ! Commercial version of ALGLIB includes two  important  improvements  of
  ! this function, which can be used from C++ and C#:
  ! * Intel MKL support (lightweight Intel MKL is shipped with ALGLIB)
  ! * multithreading support
  !
  ! Intel MKL gives approximately constant  (with  respect  to  number  of
  ! worker threads) acceleration factor which depends on CPU  being  used,
  ! problem  size  and  "baseline"  ALGLIB  edition  which  is  used   for
  ! comparison.
  !
  ! Speed-up provided by multithreading greatly depends  on  problem  size
  ! - only large problems (number of coefficients is more than 500) can be
  ! efficiently multithreaded.
  !
  ! Generally, commercial ALGLIB is several times faster than  open-source
  ! generic C edition, and many times faster than open-source C# edition.
  !
  ! We recommend you to read 'Working with commercial version' section  of
  ! ALGLIB Reference Manual in order to find out how to  use  performance-
  ! related features provided by commercial edition of ALGLIB.

INPUT PARAMETERS:
    Y       -   array[0..N-1] Function values in  N  points.
    FMatrix -   a table of basis functions values, array[0..N-1, 0..M-1].
                FMatrix[I, J] - value of J-th basis function in I-th point.
    N       -   number of points used. N>=1.
    M       -   number of basis functions, M>=1.

OUTPUT PARAMETERS:
    Info    -   error code:
                * -4    internal SVD decomposition subroutine failed (very
                        rare and for degenerate systems only)
                *  1    task is solved
    C       -   decomposition coefficients, array[0..M-1]
    Rep     -   fitting report. Following fields are set:
                * Rep.TaskRCond     reciprocal of condition number
                * R2                non-adjusted coefficient of determination
                                    (non-weighted)
                * RMSError          rms error on the (X,Y).
                * AvgError          average error on the (X,Y).
                * AvgRelError       average relative error on the non-zero Y
                * MaxError          maximum error
                                    NON-WEIGHTED ERRORS ARE CALCULATED

ERRORS IN PARAMETERS

This  solver  also  calculates different kinds of errors in parameters and
fills corresponding fields of report:
* Rep.CovPar        covariance matrix for parameters, array[K,K].
* Rep.ErrPar        errors in parameters, array[K],
                    errpar = sqrt(diag(CovPar))
* Rep.ErrCurve      vector of fit errors - standard deviations of empirical
                    best-fit curve from "ideal" best-fit curve built  with
                    infinite number of samples, array[N].
                    errcurve = sqrt(diag(F*CovPar*F')),
                    where F is functions matrix.
* Rep.Noise         vector of per-point estimates of noise, array[N]

NOTE:       noise in the data is estimated as follows:
            * for fitting without user-supplied  weights  all  points  are
              assumed to have same level of noise, which is estimated from
              the data
            * for fitting with user-supplied weights we assume that  noise
              level in I-th point is inversely proportional to Ith weight.
              Coefficient of proportionality is estimated from the data.

NOTE:       we apply small amount of regularization when we invert squared
            Jacobian and calculate covariance matrix. It  guarantees  that
            algorithm won't divide by zero  during  inversion,  but  skews
            error estimates a bit (fractional error is about 10^-9).

            However, we believe that this difference is insignificant  for
            all practical purposes except for the situation when you  want
            to compare ALGLIB results with "reference"  implementation  up
            to the last significant digit.

NOTE:       covariance matrix is estimated using  correction  for  degrees
            of freedom (covariances are divided by N-M instead of dividing
            by N).

  -- ALGLIB --
     Copyright 17.08.2009 by Bochkanov Sergey
*************************************************************************/
void lsfitlinear(const real_1d_array &y, const real_2d_array &fmatrix, const ae_int_t n, const ae_int_t m, ae_int_t &info, real_1d_array &c, lsfitreport &rep)
{
    alglib_impl::ae_state _alglib_env_state;
    alglib_impl::ae_state_init(&_alglib_env_state);
    try
    {
        alglib_impl::lsfitlinear(const_cast<alglib_impl::ae_vector*>(y.c_ptr()), const_cast<alglib_impl::ae_matrix*>(fmatrix.c_ptr()), n, m, &info, const_cast<alglib_impl::ae_vector*>(c.c_ptr()), const_cast<alglib_impl::lsfitreport*>(rep.c_ptr()), &_alglib_env_state);
        alglib_impl::ae_state_clear(&_alglib_env_state);
        return;
    }
    catch(alglib_impl::ae_error_type)
    {
        throw ap_error(_alglib_env_state.error_msg);
    }
}


void smp_lsfitlinear(const real_1d_array &y, const real_2d_array &fmatrix, const ae_int_t n, const ae_int_t m, ae_int_t &info, real_1d_array &c, lsfitreport &rep)
{
    alglib_impl::ae_state _alglib_env_state;
    alglib_impl::ae_state_init(&_alglib_env_state);
    try
    {
        alglib_impl::_pexec_lsfitlinear(const_cast<alglib_impl::ae_vector*>(y.c_ptr()), const_cast<alglib_impl::ae_matrix*>(fmatrix.c_ptr()), n, m, &info, const_cast<alglib_impl::ae_vector*>(c.c_ptr()), const_cast<alglib_impl::lsfitreport*>(rep.c_ptr()), &_alglib_env_state);
        alglib_impl::ae_state_clear(&_alglib_env_state);
        return;
    }
    catch(alglib_impl::ae_error_type)
    {
        throw ap_error(_alglib_env_state.error_msg);
    }
}

/*************************************************************************
Linear least squares fitting.

QR decomposition is used to reduce task to MxM, then triangular solver  or
SVD-based solver is used depending on condition number of the  system.  It
allows to maximize speed and retain decent accuracy.

IMPORTANT: if you want to perform  polynomial  fitting,  it  may  be  more
           convenient to use PolynomialFit() function. This function gives
           best  results  on  polynomial  problems  and  solves  numerical
           stability  issues  which  arise  when   you   fit   high-degree
           polynomials to your data.

COMMERCIAL EDITION OF ALGLIB:

  ! Commercial version of ALGLIB includes two  important  improvements  of
  ! this function, which can be used from C++ and C#:
  ! * Intel MKL support (lightweight Intel MKL is shipped with ALGLIB)
  ! * multithreading support
  !
  ! Intel MKL gives approximately constant  (with  respect  to  number  of
  ! worker threads) acceleration factor which depends on CPU  being  used,
  ! problem  size  and  "baseline"  ALGLIB  edition  which  is  used   for
  ! comparison.
  !
  ! Speed-up provided by multithreading greatly depends  on  problem  size
  ! - only large problems (number of coefficients is more than 500) can be
  ! efficiently multithreaded.
  !
  ! Generally, commercial ALGLIB is several times faster than  open-source
  ! generic C edition, and many times faster than open-source C# edition.
  !
  ! We recommend you to read 'Working with commercial version' section  of
  ! ALGLIB Reference Manual in order to find out how to  use  performance-
  ! related features provided by commercial edition of ALGLIB.

INPUT PARAMETERS:
    Y       -   array[0..N-1] Function values in  N  points.
    FMatrix -   a table of basis functions values, array[0..N-1, 0..M-1].
                FMatrix[I, J] - value of J-th basis function in I-th point.
    N       -   number of points used. N>=1.
    M       -   number of basis functions, M>=1.

OUTPUT PARAMETERS:
    Info    -   error code:
                * -4    internal SVD decomposition subroutine failed (very
                        rare and for degenerate systems only)
                *  1    task is solved
    C       -   decomposition coefficients, array[0..M-1]
    Rep     -   fitting report. Following fields are set:
                * Rep.TaskRCond     reciprocal of condition number
                * R2                non-adjusted coefficient of determination
                                    (non-weighted)
                * RMSError          rms error on the (X,Y).
                * AvgError          average error on the (X,Y).
                * AvgRelError       average relative error on the non-zero Y
                * MaxError          maximum error
                                    NON-WEIGHTED ERRORS ARE CALCULATED

ERRORS IN PARAMETERS

This  solver  also  calculates different kinds of errors in parameters and
fills corresponding fields of report:
* Rep.CovPar        covariance matrix for parameters, array[K,K].
* Rep.ErrPar        errors in parameters, array[K],
                    errpar = sqrt(diag(CovPar))
* Rep.ErrCurve      vector of fit errors - standard deviations of empirical
                    best-fit curve from "ideal" best-fit curve built  with
                    infinite number of samples, array[N].
                    errcurve = sqrt(diag(F*CovPar*F')),
                    where F is functions matrix.
* Rep.Noise         vector of per-point estimates of noise, array[N]

NOTE:       noise in the data is estimated as follows:
            * for fitting without user-supplied  weights  all  points  are
              assumed to have same level of noise, which is estimated from
              the data
            * for fitting with user-supplied weights we assume that  noise
              level in I-th point is inversely proportional to Ith weight.
              Coefficient of proportionality is estimated from the data.

NOTE:       we apply small amount of regularization when we invert squared
            Jacobian and calculate covariance matrix. It  guarantees  that
            algorithm won't divide by zero  during  inversion,  but  skews
            error estimates a bit (fractional error is about 10^-9).

            However, we believe that this difference is insignificant  for
            all practical purposes except for the situation when you  want
            to compare ALGLIB results with "reference"  implementation  up
            to the last significant digit.

NOTE:       covariance matrix is estimated using  correction  for  degrees
            of freedom (covariances are divided by N-M instead of dividing
            by N).

  -- ALGLIB --
     Copyright 17.08.2009 by Bochkanov Sergey
*************************************************************************/
void lsfitlinear(const real_1d_array &y, const real_2d_array &fmatrix, ae_int_t &info, real_1d_array &c, lsfitreport &rep)
{
    alglib_impl::ae_state _alglib_env_state;    
    ae_int_t n;
    ae_int_t m;
    if( (y.length()!=fmatrix.rows()))
        throw ap_error("Error while calling 'lsfitlinear': looks like one of arguments has wrong size");
    n = y.length();
    m = fmatrix.cols();
    alglib_impl::ae_state_init(&_alglib_env_state);
    try
    {
        alglib_impl::lsfitlinear(const_cast<alglib_impl::ae_vector*>(y.c_ptr()), const_cast<alglib_impl::ae_matrix*>(fmatrix.c_ptr()), n, m, &info, const_cast<alglib_impl::ae_vector*>(c.c_ptr()), const_cast<alglib_impl::lsfitreport*>(rep.c_ptr()), &_alglib_env_state);

        alglib_impl::ae_state_clear(&_alglib_env_state);
        return;
    }
    catch(alglib_impl::ae_error_type)
    {
        throw ap_error(_alglib_env_state.error_msg);
    }
}


void smp_lsfitlinear(const real_1d_array &y, const real_2d_array &fmatrix, ae_int_t &info, real_1d_array &c, lsfitreport &rep)
{
    alglib_impl::ae_state _alglib_env_state;    
    ae_int_t n;
    ae_int_t m;
    if( (y.length()!=fmatrix.rows()))
        throw ap_error("Error while calling 'lsfitlinear': looks like one of arguments has wrong size");
    n = y.length();
    m = fmatrix.cols();
    alglib_impl::ae_state_init(&_alglib_env_state);
    try
    {
        alglib_impl::_pexec_lsfitlinear(const_cast<alglib_impl::ae_vector*>(y.c_ptr()), const_cast<alglib_impl::ae_matrix*>(fmatrix.c_ptr()), n, m, &info, const_cast<alglib_impl::ae_vector*>(c.c_ptr()), const_cast<alglib_impl::lsfitreport*>(rep.c_ptr()), &_alglib_env_state);

        alglib_impl::ae_state_clear(&_alglib_env_state);
        return;
    }
    catch(alglib_impl::ae_error_type)
    {
        throw ap_error(_alglib_env_state.error_msg);
    }
}

/*************************************************************************
Constained linear least squares fitting.

This  is  variation  of LSFitLinear(),  which searchs for min|A*x=b| given
that  K  additional  constaints  C*x=bc are satisfied. It reduces original
task to modified one: min|B*y-d| WITHOUT constraints,  then  LSFitLinear()
is called.

IMPORTANT: if you want to perform  polynomial  fitting,  it  may  be  more
           convenient to use PolynomialFit() function. This function gives
           best  results  on  polynomial  problems  and  solves  numerical
           stability  issues  which  arise  when   you   fit   high-degree
           polynomials to your data.

COMMERCIAL EDITION OF ALGLIB:

  ! Commercial version of ALGLIB includes two  important  improvements  of
  ! this function, which can be used from C++ and C#:
  ! * Intel MKL support (lightweight Intel MKL is shipped with ALGLIB)
  ! * multithreading support
  !
  ! Intel MKL gives approximately constant  (with  respect  to  number  of
  ! worker threads) acceleration factor which depends on CPU  being  used,
  ! problem  size  and  "baseline"  ALGLIB  edition  which  is  used   for
  ! comparison.
  !
  ! Speed-up provided by multithreading greatly depends  on  problem  size
  ! - only large problems (number of coefficients is more than 500) can be
  ! efficiently multithreaded.
  !
  ! Generally, commercial ALGLIB is several times faster than  open-source
  ! generic C edition, and many times faster than open-source C# edition.
  !
  ! We recommend you to read 'Working with commercial version' section  of
  ! ALGLIB Reference Manual in order to find out how to  use  performance-
  ! related features provided by commercial edition of ALGLIB.

INPUT PARAMETERS:
    Y       -   array[0..N-1] Function values in  N  points.
    FMatrix -   a table of basis functions values, array[0..N-1, 0..M-1].
                FMatrix[I,J] - value of J-th basis function in I-th point.
    CMatrix -   a table of constaints, array[0..K-1,0..M].
                I-th row of CMatrix corresponds to I-th linear constraint:
                CMatrix[I,0]*C[0] + ... + CMatrix[I,M-1]*C[M-1] = CMatrix[I,M]
    N       -   number of points used. N>=1.
    M       -   number of basis functions, M>=1.
    K       -   number of constraints, 0 <= K < M
                K=0 corresponds to absence of constraints.

OUTPUT PARAMETERS:
    Info    -   error code:
                * -4    internal SVD decomposition subroutine failed (very
                        rare and for degenerate systems only)
                * -3    either   too   many  constraints  (M   or   more),
                        degenerate  constraints   (some   constraints  are
                        repetead twice) or inconsistent  constraints  were
                        specified.
                *  1    task is solved
    C       -   decomposition coefficients, array[0..M-1]
    Rep     -   fitting report. Following fields are set:
                * R2                non-adjusted coefficient of determination
                                    (non-weighted)
                * RMSError          rms error on the (X,Y).
                * AvgError          average error on the (X,Y).
                * AvgRelError       average relative error on the non-zero Y
                * MaxError          maximum error
                                    NON-WEIGHTED ERRORS ARE CALCULATED

IMPORTANT:
    this subroitine doesn't calculate task's condition number for K<>0.

ERRORS IN PARAMETERS

This  solver  also  calculates different kinds of errors in parameters and
fills corresponding fields of report:
* Rep.CovPar        covariance matrix for parameters, array[K,K].
* Rep.ErrPar        errors in parameters, array[K],
                    errpar = sqrt(diag(CovPar))
* Rep.ErrCurve      vector of fit errors - standard deviations of empirical
                    best-fit curve from "ideal" best-fit curve built  with
                    infinite number of samples, array[N].
                    errcurve = sqrt(diag(F*CovPar*F')),
                    where F is functions matrix.
* Rep.Noise         vector of per-point estimates of noise, array[N]

IMPORTANT:  errors  in  parameters  are  calculated  without  taking  into
            account boundary/linear constraints! Presence  of  constraints
            changes distribution of errors, but there is no  easy  way  to
            account for constraints when you calculate covariance matrix.

NOTE:       noise in the data is estimated as follows:
            * for fitting without user-supplied  weights  all  points  are
              assumed to have same level of noise, which is estimated from
              the data
            * for fitting with user-supplied weights we assume that  noise
              level in I-th point is inversely proportional to Ith weight.
              Coefficient of proportionality is estimated from the data.

NOTE:       we apply small amount of regularization when we invert squared
            Jacobian and calculate covariance matrix. It  guarantees  that
            algorithm won't divide by zero  during  inversion,  but  skews
            error estimates a bit (fractional error is about 10^-9).

            However, we believe that this difference is insignificant  for
            all practical purposes except for the situation when you  want
            to compare ALGLIB results with "reference"  implementation  up
            to the last significant digit.

NOTE:       covariance matrix is estimated using  correction  for  degrees
            of freedom (covariances are divided by N-M instead of dividing
            by N).

  -- ALGLIB --
     Copyright 07.09.2009 by Bochkanov Sergey
*************************************************************************/
void lsfitlinearc(const real_1d_array &y, const real_2d_array &fmatrix, const real_2d_array &cmatrix, const ae_int_t n, const ae_int_t m, const ae_int_t k, ae_int_t &info, real_1d_array &c, lsfitreport &rep)
{
    alglib_impl::ae_state _alglib_env_state;
    alglib_impl::ae_state_init(&_alglib_env_state);
    try
    {
        alglib_impl::lsfitlinearc(const_cast<alglib_impl::ae_vector*>(y.c_ptr()), const_cast<alglib_impl::ae_matrix*>(fmatrix.c_ptr()), const_cast<alglib_impl::ae_matrix*>(cmatrix.c_ptr()), n, m, k, &info, const_cast<alglib_impl::ae_vector*>(c.c_ptr()), const_cast<alglib_impl::lsfitreport*>(rep.c_ptr()), &_alglib_env_state);
        alglib_impl::ae_state_clear(&_alglib_env_state);
        return;
    }
    catch(alglib_impl::ae_error_type)
    {
        throw ap_error(_alglib_env_state.error_msg);
    }
}


void smp_lsfitlinearc(const real_1d_array &y, const real_2d_array &fmatrix, const real_2d_array &cmatrix, const ae_int_t n, const ae_int_t m, const ae_int_t k, ae_int_t &info, real_1d_array &c, lsfitreport &rep)
{
    alglib_impl::ae_state _alglib_env_state;
    alglib_impl::ae_state_init(&_alglib_env_state);
    try
    {
        alglib_impl::_pexec_lsfitlinearc(const_cast<alglib_impl::ae_vector*>(y.c_ptr()), const_cast<alglib_impl::ae_matrix*>(fmatrix.c_ptr()), const_cast<alglib_impl::ae_matrix*>(cmatrix.c_ptr()), n, m, k, &info, const_cast<alglib_impl::ae_vector*>(c.c_ptr()), const_cast<alglib_impl::lsfitreport*>(rep.c_ptr()), &_alglib_env_state);
        alglib_impl::ae_state_clear(&_alglib_env_state);
        return;
    }
    catch(alglib_impl::ae_error_type)
    {
        throw ap_error(_alglib_env_state.error_msg);
    }
}

/*************************************************************************
Constained linear least squares fitting.

This  is  variation  of LSFitLinear(),  which searchs for min|A*x=b| given
that  K  additional  constaints  C*x=bc are satisfied. It reduces original
task to modified one: min|B*y-d| WITHOUT constraints,  then  LSFitLinear()
is called.

IMPORTANT: if you want to perform  polynomial  fitting,  it  may  be  more
           convenient to use PolynomialFit() function. This function gives
           best  results  on  polynomial  problems  and  solves  numerical
           stability  issues  which  arise  when   you   fit   high-degree
           polynomials to your data.

COMMERCIAL EDITION OF ALGLIB:

  ! Commercial version of ALGLIB includes two  important  improvements  of
  ! this function, which can be used from C++ and C#:
  ! * Intel MKL support (lightweight Intel MKL is shipped with ALGLIB)
  ! * multithreading support
  !
  ! Intel MKL gives approximately constant  (with  respect  to  number  of
  ! worker threads) acceleration factor which depends on CPU  being  used,
  ! problem  size  and  "baseline"  ALGLIB  edition  which  is  used   for
  ! comparison.
  !
  ! Speed-up provided by multithreading greatly depends  on  problem  size
  ! - only large problems (number of coefficients is more than 500) can be
  ! efficiently multithreaded.
  !
  ! Generally, commercial ALGLIB is several times faster than  open-source
  ! generic C edition, and many times faster than open-source C# edition.
  !
  ! We recommend you to read 'Working with commercial version' section  of
  ! ALGLIB Reference Manual in order to find out how to  use  performance-
  ! related features provided by commercial edition of ALGLIB.

INPUT PARAMETERS:
    Y       -   array[0..N-1] Function values in  N  points.
    FMatrix -   a table of basis functions values, array[0..N-1, 0..M-1].
                FMatrix[I,J] - value of J-th basis function in I-th point.
    CMatrix -   a table of constaints, array[0..K-1,0..M].
                I-th row of CMatrix corresponds to I-th linear constraint:
                CMatrix[I,0]*C[0] + ... + CMatrix[I,M-1]*C[M-1] = CMatrix[I,M]
    N       -   number of points used. N>=1.
    M       -   number of basis functions, M>=1.
    K       -   number of constraints, 0 <= K < M
                K=0 corresponds to absence of constraints.

OUTPUT PARAMETERS:
    Info    -   error code:
                * -4    internal SVD decomposition subroutine failed (very
                        rare and for degenerate systems only)
                * -3    either   too   many  constraints  (M   or   more),
                        degenerate  constraints   (some   constraints  are
                        repetead twice) or inconsistent  constraints  were
                        specified.
                *  1    task is solved
    C       -   decomposition coefficients, array[0..M-1]
    Rep     -   fitting report. Following fields are set:
                * R2                non-adjusted coefficient of determination
                                    (non-weighted)
                * RMSError          rms error on the (X,Y).
                * AvgError          average error on the (X,Y).
                * AvgRelError       average relative error on the non-zero Y
                * MaxError          maximum error
                                    NON-WEIGHTED ERRORS ARE CALCULATED

IMPORTANT:
    this subroitine doesn't calculate task's condition number for K<>0.

ERRORS IN PARAMETERS

This  solver  also  calculates different kinds of errors in parameters and
fills corresponding fields of report:
* Rep.CovPar        covariance matrix for parameters, array[K,K].
* Rep.ErrPar        errors in parameters, array[K],
                    errpar = sqrt(diag(CovPar))
* Rep.ErrCurve      vector of fit errors - standard deviations of empirical
                    best-fit curve from "ideal" best-fit curve built  with
                    infinite number of samples, array[N].
                    errcurve = sqrt(diag(F*CovPar*F')),
                    where F is functions matrix.
* Rep.Noise         vector of per-point estimates of noise, array[N]

IMPORTANT:  errors  in  parameters  are  calculated  without  taking  into
            account boundary/linear constraints! Presence  of  constraints
            changes distribution of errors, but there is no  easy  way  to
            account for constraints when you calculate covariance matrix.

NOTE:       noise in the data is estimated as follows:
            * for fitting without user-supplied  weights  all  points  are
              assumed to have same level of noise, which is estimated from
              the data
            * for fitting with user-supplied weights we assume that  noise
              level in I-th point is inversely proportional to Ith weight.
              Coefficient of proportionality is estimated from the data.

NOTE:       we apply small amount of regularization when we invert squared
            Jacobian and calculate covariance matrix. It  guarantees  that
            algorithm won't divide by zero  during  inversion,  but  skews
            error estimates a bit (fractional error is about 10^-9).

            However, we believe that this difference is insignificant  for
            all practical purposes except for the situation when you  want
            to compare ALGLIB results with "reference"  implementation  up
            to the last significant digit.

NOTE:       covariance matrix is estimated using  correction  for  degrees
            of freedom (covariances are divided by N-M instead of dividing
            by N).

  -- ALGLIB --
     Copyright 07.09.2009 by Bochkanov Sergey
*************************************************************************/
void lsfitlinearc(const real_1d_array &y, const real_2d_array &fmatrix, const real_2d_array &cmatrix, ae_int_t &info, real_1d_array &c, lsfitreport &rep)
{
    alglib_impl::ae_state _alglib_env_state;    
    ae_int_t n;
    ae_int_t m;
    ae_int_t k;
    if( (y.length()!=fmatrix.rows()))
        throw ap_error("Error while calling 'lsfitlinearc': looks like one of arguments has wrong size");
    if( (fmatrix.cols()!=cmatrix.cols()-1))
        throw ap_error("Error while calling 'lsfitlinearc': looks like one of arguments has wrong size");
    n = y.length();
    m = fmatrix.cols();
    k = cmatrix.rows();
    alglib_impl::ae_state_init(&_alglib_env_state);
    try
    {
        alglib_impl::lsfitlinearc(const_cast<alglib_impl::ae_vector*>(y.c_ptr()), const_cast<alglib_impl::ae_matrix*>(fmatrix.c_ptr()), const_cast<alglib_impl::ae_matrix*>(cmatrix.c_ptr()), n, m, k, &info, const_cast<alglib_impl::ae_vector*>(c.c_ptr()), const_cast<alglib_impl::lsfitreport*>(rep.c_ptr()), &_alglib_env_state);

        alglib_impl::ae_state_clear(&_alglib_env_state);
        return;
    }
    catch(alglib_impl::ae_error_type)
    {
        throw ap_error(_alglib_env_state.error_msg);
    }
}


void smp_lsfitlinearc(const real_1d_array &y, const real_2d_array &fmatrix, const real_2d_array &cmatrix, ae_int_t &info, real_1d_array &c, lsfitreport &rep)
{
    alglib_impl::ae_state _alglib_env_state;    
    ae_int_t n;
    ae_int_t m;
    ae_int_t k;
    if( (y.length()!=fmatrix.rows()))
        throw ap_error("Error while calling 'lsfitlinearc': looks like one of arguments has wrong size");
    if( (fmatrix.cols()!=cmatrix.cols()-1))
        throw ap_error("Error while calling 'lsfitlinearc': looks like one of arguments has wrong size");
    n = y.length();
    m = fmatrix.cols();
    k = cmatrix.rows();
    alglib_impl::ae_state_init(&_alglib_env_state);
    try
    {
        alglib_impl::_pexec_lsfitlinearc(const_cast<alglib_impl::ae_vector*>(y.c_ptr()), const_cast<alglib_impl::ae_matrix*>(fmatrix.c_ptr()), const_cast<alglib_impl::ae_matrix*>(cmatrix.c_ptr()), n, m, k, &info, const_cast<alglib_impl::ae_vector*>(c.c_ptr()), const_cast<alglib_impl::lsfitreport*>(rep.c_ptr()), &_alglib_env_state);

        alglib_impl::ae_state_clear(&_alglib_env_state);
        return;
    }
    catch(alglib_impl::ae_error_type)
    {
        throw ap_error(_alglib_env_state.error_msg);
    }
}

/*************************************************************************
Weighted nonlinear least squares fitting using function values only.

Combination of numerical differentiation and secant updates is used to
obtain function Jacobian.

Nonlinear task min(F(c)) is solved, where

    F(c) = (w[0]*(f(c,x[0])-y[0]))^2 + ... + (w[n-1]*(f(c,x[n-1])-y[n-1]))^2,

    * N is a number of points,
    * M is a dimension of a space points belong to,
    * K is a dimension of a space of parameters being fitted,
    * w is an N-dimensional vector of weight coefficients,
    * x is a set of N points, each of them is an M-dimensional vector,
    * c is a K-dimensional vector of parameters being fitted

This subroutine uses only f(c,x[i]).

INPUT PARAMETERS:
    X       -   array[0..N-1,0..M-1], points (one row = one point)
    Y       -   array[0..N-1], function values.
    W       -   weights, array[0..N-1]
    C       -   array[0..K-1], initial approximation to the solution,
    N       -   number of points, N>1
    M       -   dimension of space
    K       -   number of parameters being fitted
    DiffStep-   numerical differentiation step;
                should not be very small or large;
                large = loss of accuracy
                small = growth of round-off errors

OUTPUT PARAMETERS:
    State   -   structure which stores algorithm state

  -- ALGLIB --
     Copyright 18.10.2008 by Bochkanov Sergey
*************************************************************************/
void lsfitcreatewf(const real_2d_array &x, const real_1d_array &y, const real_1d_array &w, const real_1d_array &c, const ae_int_t n, const ae_int_t m, const ae_int_t k, const double diffstep, lsfitstate &state)
{
    alglib_impl::ae_state _alglib_env_state;
    alglib_impl::ae_state_init(&_alglib_env_state);
    try
    {
        alglib_impl::lsfitcreatewf(const_cast<alglib_impl::ae_matrix*>(x.c_ptr()), const_cast<alglib_impl::ae_vector*>(y.c_ptr()), const_cast<alglib_impl::ae_vector*>(w.c_ptr()), const_cast<alglib_impl::ae_vector*>(c.c_ptr()), n, m, k, diffstep, const_cast<alglib_impl::lsfitstate*>(state.c_ptr()), &_alglib_env_state);
        alglib_impl::ae_state_clear(&_alglib_env_state);
        return;
    }
    catch(alglib_impl::ae_error_type)
    {
        throw ap_error(_alglib_env_state.error_msg);
    }
}

/*************************************************************************
Weighted nonlinear least squares fitting using function values only.

Combination of numerical differentiation and secant updates is used to
obtain function Jacobian.

Nonlinear task min(F(c)) is solved, where

    F(c) = (w[0]*(f(c,x[0])-y[0]))^2 + ... + (w[n-1]*(f(c,x[n-1])-y[n-1]))^2,

    * N is a number of points,
    * M is a dimension of a space points belong to,
    * K is a dimension of a space of parameters being fitted,
    * w is an N-dimensional vector of weight coefficients,
    * x is a set of N points, each of them is an M-dimensional vector,
    * c is a K-dimensional vector of parameters being fitted

This subroutine uses only f(c,x[i]).

INPUT PARAMETERS:
    X       -   array[0..N-1,0..M-1], points (one row = one point)
    Y       -   array[0..N-1], function values.
    W       -   weights, array[0..N-1]
    C       -   array[0..K-1], initial approximation to the solution,
    N       -   number of points, N>1
    M       -   dimension of space
    K       -   number of parameters being fitted
    DiffStep-   numerical differentiation step;
                should not be very small or large;
                large = loss of accuracy
                small = growth of round-off errors

OUTPUT PARAMETERS:
    State   -   structure which stores algorithm state

  -- ALGLIB --
     Copyright 18.10.2008 by Bochkanov Sergey
*************************************************************************/
void lsfitcreatewf(const real_2d_array &x, const real_1d_array &y, const real_1d_array &w, const real_1d_array &c, const double diffstep, lsfitstate &state)
{
    alglib_impl::ae_state _alglib_env_state;    
    ae_int_t n;
    ae_int_t m;
    ae_int_t k;
    if( (x.rows()!=y.length()) || (x.rows()!=w.length()))
        throw ap_error("Error while calling 'lsfitcreatewf': looks like one of arguments has wrong size");
    n = x.rows();
    m = x.cols();
    k = c.length();
    alglib_impl::ae_state_init(&_alglib_env_state);
    try
    {
        alglib_impl::lsfitcreatewf(const_cast<alglib_impl::ae_matrix*>(x.c_ptr()), const_cast<alglib_impl::ae_vector*>(y.c_ptr()), const_cast<alglib_impl::ae_vector*>(w.c_ptr()), const_cast<alglib_impl::ae_vector*>(c.c_ptr()), n, m, k, diffstep, const_cast<alglib_impl::lsfitstate*>(state.c_ptr()), &_alglib_env_state);

        alglib_impl::ae_state_clear(&_alglib_env_state);
        return;
    }
    catch(alglib_impl::ae_error_type)
    {
        throw ap_error(_alglib_env_state.error_msg);
    }
}

/*************************************************************************
Nonlinear least squares fitting using function values only.

Combination of numerical differentiation and secant updates is used to
obtain function Jacobian.

Nonlinear task min(F(c)) is solved, where

    F(c) = (f(c,x[0])-y[0])^2 + ... + (f(c,x[n-1])-y[n-1])^2,

    * N is a number of points,
    * M is a dimension of a space points belong to,
    * K is a dimension of a space of parameters being fitted,
    * w is an N-dimensional vector of weight coefficients,
    * x is a set of N points, each of them is an M-dimensional vector,
    * c is a K-dimensional vector of parameters being fitted

This subroutine uses only f(c,x[i]).

INPUT PARAMETERS:
    X       -   array[0..N-1,0..M-1], points (one row = one point)
    Y       -   array[0..N-1], function values.
    C       -   array[0..K-1], initial approximation to the solution,
    N       -   number of points, N>1
    M       -   dimension of space
    K       -   number of parameters being fitted
    DiffStep-   numerical differentiation step;
                should not be very small or large;
                large = loss of accuracy
                small = growth of round-off errors

OUTPUT PARAMETERS:
    State   -   structure which stores algorithm state

  -- ALGLIB --
     Copyright 18.10.2008 by Bochkanov Sergey
*************************************************************************/
void lsfitcreatef(const real_2d_array &x, const real_1d_array &y, const real_1d_array &c, const ae_int_t n, const ae_int_t m, const ae_int_t k, const double diffstep, lsfitstate &state)
{
    alglib_impl::ae_state _alglib_env_state;
    alglib_impl::ae_state_init(&_alglib_env_state);
    try
    {
        alglib_impl::lsfitcreatef(const_cast<alglib_impl::ae_matrix*>(x.c_ptr()), const_cast<alglib_impl::ae_vector*>(y.c_ptr()), const_cast<alglib_impl::ae_vector*>(c.c_ptr()), n, m, k, diffstep, const_cast<alglib_impl::lsfitstate*>(state.c_ptr()), &_alglib_env_state);
        alglib_impl::ae_state_clear(&_alglib_env_state);
        return;
    }
    catch(alglib_impl::ae_error_type)
    {
        throw ap_error(_alglib_env_state.error_msg);
    }
}

/*************************************************************************
Nonlinear least squares fitting using function values only.

Combination of numerical differentiation and secant updates is used to
obtain function Jacobian.

Nonlinear task min(F(c)) is solved, where

    F(c) = (f(c,x[0])-y[0])^2 + ... + (f(c,x[n-1])-y[n-1])^2,

    * N is a number of points,
    * M is a dimension of a space points belong to,
    * K is a dimension of a space of parameters being fitted,
    * w is an N-dimensional vector of weight coefficients,
    * x is a set of N points, each of them is an M-dimensional vector,
    * c is a K-dimensional vector of parameters being fitted

This subroutine uses only f(c,x[i]).

INPUT PARAMETERS:
    X       -   array[0..N-1,0..M-1], points (one row = one point)
    Y       -   array[0..N-1], function values.
    C       -   array[0..K-1], initial approximation to the solution,
    N       -   number of points, N>1
    M       -   dimension of space
    K       -   number of parameters being fitted
    DiffStep-   numerical differentiation step;
                should not be very small or large;
                large = loss of accuracy
                small = growth of round-off errors

OUTPUT PARAMETERS:
    State   -   structure which stores algorithm state

  -- ALGLIB --
     Copyright 18.10.2008 by Bochkanov Sergey
*************************************************************************/
void lsfitcreatef(const real_2d_array &x, const real_1d_array &y, const real_1d_array &c, const double diffstep, lsfitstate &state)
{
    alglib_impl::ae_state _alglib_env_state;    
    ae_int_t n;
    ae_int_t m;
    ae_int_t k;
    if( (x.rows()!=y.length()))
        throw ap_error("Error while calling 'lsfitcreatef': looks like one of arguments has wrong size");
    n = x.rows();
    m = x.cols();
    k = c.length();
    alglib_impl::ae_state_init(&_alglib_env_state);
    try
    {
        alglib_impl::lsfitcreatef(const_cast<alglib_impl::ae_matrix*>(x.c_ptr()), const_cast<alglib_impl::ae_vector*>(y.c_ptr()), const_cast<alglib_impl::ae_vector*>(c.c_ptr()), n, m, k, diffstep, const_cast<alglib_impl::lsfitstate*>(state.c_ptr()), &_alglib_env_state);

        alglib_impl::ae_state_clear(&_alglib_env_state);
        return;
    }
    catch(alglib_impl::ae_error_type)
    {
        throw ap_error(_alglib_env_state.error_msg);
    }
}

/*************************************************************************
Weighted nonlinear least squares fitting using gradient only.

Nonlinear task min(F(c)) is solved, where

    F(c) = (w[0]*(f(c,x[0])-y[0]))^2 + ... + (w[n-1]*(f(c,x[n-1])-y[n-1]))^2,

    * N is a number of points,
    * M is a dimension of a space points belong to,
    * K is a dimension of a space of parameters being fitted,
    * w is an N-dimensional vector of weight coefficients,
    * x is a set of N points, each of them is an M-dimensional vector,
    * c is a K-dimensional vector of parameters being fitted

This subroutine uses only f(c,x[i]) and its gradient.

INPUT PARAMETERS:
    X       -   array[0..N-1,0..M-1], points (one row = one point)
    Y       -   array[0..N-1], function values.
    W       -   weights, array[0..N-1]
    C       -   array[0..K-1], initial approximation to the solution,
    N       -   number of points, N>1
    M       -   dimension of space
    K       -   number of parameters being fitted
    CheapFG -   boolean flag, which is:
                * True  if both function and gradient calculation complexity
                        are less than O(M^2).  An improved  algorithm  can
                        be  used  which corresponds  to  FGJ  scheme  from
                        MINLM unit.
                * False otherwise.
                        Standard Jacibian-bases  Levenberg-Marquardt  algo
                        will be used (FJ scheme).

OUTPUT PARAMETERS:
    State   -   structure which stores algorithm state

See also:
    LSFitResults
    LSFitCreateFG (fitting without weights)
    LSFitCreateWFGH (fitting using Hessian)
    LSFitCreateFGH (fitting using Hessian, without weights)

  -- ALGLIB --
     Copyright 17.08.2009 by Bochkanov Sergey
*************************************************************************/
void lsfitcreatewfg(const real_2d_array &x, const real_1d_array &y, const real_1d_array &w, const real_1d_array &c, const ae_int_t n, const ae_int_t m, const ae_int_t k, const bool cheapfg, lsfitstate &state)
{
    alglib_impl::ae_state _alglib_env_state;
    alglib_impl::ae_state_init(&_alglib_env_state);
    try
    {
        alglib_impl::lsfitcreatewfg(const_cast<alglib_impl::ae_matrix*>(x.c_ptr()), const_cast<alglib_impl::ae_vector*>(y.c_ptr()), const_cast<alglib_impl::ae_vector*>(w.c_ptr()), const_cast<alglib_impl::ae_vector*>(c.c_ptr()), n, m, k, cheapfg, const_cast<alglib_impl::lsfitstate*>(state.c_ptr()), &_alglib_env_state);
        alglib_impl::ae_state_clear(&_alglib_env_state);
        return;
    }
    catch(alglib_impl::ae_error_type)
    {
        throw ap_error(_alglib_env_state.error_msg);
    }
}

/*************************************************************************
Weighted nonlinear least squares fitting using gradient only.

Nonlinear task min(F(c)) is solved, where

    F(c) = (w[0]*(f(c,x[0])-y[0]))^2 + ... + (w[n-1]*(f(c,x[n-1])-y[n-1]))^2,

    * N is a number of points,
    * M is a dimension of a space points belong to,
    * K is a dimension of a space of parameters being fitted,
    * w is an N-dimensional vector of weight coefficients,
    * x is a set of N points, each of them is an M-dimensional vector,
    * c is a K-dimensional vector of parameters being fitted

This subroutine uses only f(c,x[i]) and its gradient.

INPUT PARAMETERS:
    X       -   array[0..N-1,0..M-1], points (one row = one point)
    Y       -   array[0..N-1], function values.
    W       -   weights, array[0..N-1]
    C       -   array[0..K-1], initial approximation to the solution,
    N       -   number of points, N>1
    M       -   dimension of space
    K       -   number of parameters being fitted
    CheapFG -   boolean flag, which is:
                * True  if both function and gradient calculation complexity
                        are less than O(M^2).  An improved  algorithm  can
                        be  used  which corresponds  to  FGJ  scheme  from
                        MINLM unit.
                * False otherwise.
                        Standard Jacibian-bases  Levenberg-Marquardt  algo
                        will be used (FJ scheme).

OUTPUT PARAMETERS:
    State   -   structure which stores algorithm state

See also:
    LSFitResults
    LSFitCreateFG (fitting without weights)
    LSFitCreateWFGH (fitting using Hessian)
    LSFitCreateFGH (fitting using Hessian, without weights)

  -- ALGLIB --
     Copyright 17.08.2009 by Bochkanov Sergey
*************************************************************************/
void lsfitcreatewfg(const real_2d_array &x, const real_1d_array &y, const real_1d_array &w, const real_1d_array &c, const bool cheapfg, lsfitstate &state)
{
    alglib_impl::ae_state _alglib_env_state;    
    ae_int_t n;
    ae_int_t m;
    ae_int_t k;
    if( (x.rows()!=y.length()) || (x.rows()!=w.length()))
        throw ap_error("Error while calling 'lsfitcreatewfg': looks like one of arguments has wrong size");
    n = x.rows();
    m = x.cols();
    k = c.length();
    alglib_impl::ae_state_init(&_alglib_env_state);
    try
    {
        alglib_impl::lsfitcreatewfg(const_cast<alglib_impl::ae_matrix*>(x.c_ptr()), const_cast<alglib_impl::ae_vector*>(y.c_ptr()), const_cast<alglib_impl::ae_vector*>(w.c_ptr()), const_cast<alglib_impl::ae_vector*>(c.c_ptr()), n, m, k, cheapfg, const_cast<alglib_impl::lsfitstate*>(state.c_ptr()), &_alglib_env_state);

        alglib_impl::ae_state_clear(&_alglib_env_state);
        return;
    }
    catch(alglib_impl::ae_error_type)
    {
        throw ap_error(_alglib_env_state.error_msg);
    }
}

/*************************************************************************
Nonlinear least squares fitting using gradient only, without individual
weights.

Nonlinear task min(F(c)) is solved, where

    F(c) = ((f(c,x[0])-y[0]))^2 + ... + ((f(c,x[n-1])-y[n-1]))^2,

    * N is a number of points,
    * M is a dimension of a space points belong to,
    * K is a dimension of a space of parameters being fitted,
    * x is a set of N points, each of them is an M-dimensional vector,
    * c is a K-dimensional vector of parameters being fitted

This subroutine uses only f(c,x[i]) and its gradient.

INPUT PARAMETERS:
    X       -   array[0..N-1,0..M-1], points (one row = one point)
    Y       -   array[0..N-1], function values.
    C       -   array[0..K-1], initial approximation to the solution,
    N       -   number of points, N>1
    M       -   dimension of space
    K       -   number of parameters being fitted
    CheapFG -   boolean flag, which is:
                * True  if both function and gradient calculation complexity
                        are less than O(M^2).  An improved  algorithm  can
                        be  used  which corresponds  to  FGJ  scheme  from
                        MINLM unit.
                * False otherwise.
                        Standard Jacibian-bases  Levenberg-Marquardt  algo
                        will be used (FJ scheme).

OUTPUT PARAMETERS:
    State   -   structure which stores algorithm state

  -- ALGLIB --
     Copyright 17.08.2009 by Bochkanov Sergey
*************************************************************************/
void lsfitcreatefg(const real_2d_array &x, const real_1d_array &y, const real_1d_array &c, const ae_int_t n, const ae_int_t m, const ae_int_t k, const bool cheapfg, lsfitstate &state)
{
    alglib_impl::ae_state _alglib_env_state;
    alglib_impl::ae_state_init(&_alglib_env_state);
    try
    {
        alglib_impl::lsfitcreatefg(const_cast<alglib_impl::ae_matrix*>(x.c_ptr()), const_cast<alglib_impl::ae_vector*>(y.c_ptr()), const_cast<alglib_impl::ae_vector*>(c.c_ptr()), n, m, k, cheapfg, const_cast<alglib_impl::lsfitstate*>(state.c_ptr()), &_alglib_env_state);
        alglib_impl::ae_state_clear(&_alglib_env_state);
        return;
    }
    catch(alglib_impl::ae_error_type)
    {
        throw ap_error(_alglib_env_state.error_msg);
    }
}

/*************************************************************************
Nonlinear least squares fitting using gradient only, without individual
weights.

Nonlinear task min(F(c)) is solved, where

    F(c) = ((f(c,x[0])-y[0]))^2 + ... + ((f(c,x[n-1])-y[n-1]))^2,

    * N is a number of points,
    * M is a dimension of a space points belong to,
    * K is a dimension of a space of parameters being fitted,
    * x is a set of N points, each of them is an M-dimensional vector,
    * c is a K-dimensional vector of parameters being fitted

This subroutine uses only f(c,x[i]) and its gradient.

INPUT PARAMETERS:
    X       -   array[0..N-1,0..M-1], points (one row = one point)
    Y       -   array[0..N-1], function values.
    C       -   array[0..K-1], initial approximation to the solution,
    N       -   number of points, N>1
    M       -   dimension of space
    K       -   number of parameters being fitted
    CheapFG -   boolean flag, which is:
                * True  if both function and gradient calculation complexity
                        are less than O(M^2).  An improved  algorithm  can
                        be  used  which corresponds  to  FGJ  scheme  from
                        MINLM unit.
                * False otherwise.
                        Standard Jacibian-bases  Levenberg-Marquardt  algo
                        will be used (FJ scheme).

OUTPUT PARAMETERS:
    State   -   structure which stores algorithm state

  -- ALGLIB --
     Copyright 17.08.2009 by Bochkanov Sergey
*************************************************************************/
void lsfitcreatefg(const real_2d_array &x, const real_1d_array &y, const real_1d_array &c, const bool cheapfg, lsfitstate &state)
{
    alglib_impl::ae_state _alglib_env_state;    
    ae_int_t n;
    ae_int_t m;
    ae_int_t k;
    if( (x.rows()!=y.length()))
        throw ap_error("Error while calling 'lsfitcreatefg': looks like one of arguments has wrong size");
    n = x.rows();
    m = x.cols();
    k = c.length();
    alglib_impl::ae_state_init(&_alglib_env_state);
    try
    {
        alglib_impl::lsfitcreatefg(const_cast<alglib_impl::ae_matrix*>(x.c_ptr()), const_cast<alglib_impl::ae_vector*>(y.c_ptr()), const_cast<alglib_impl::ae_vector*>(c.c_ptr()), n, m, k, cheapfg, const_cast<alglib_impl::lsfitstate*>(state.c_ptr()), &_alglib_env_state);

        alglib_impl::ae_state_clear(&_alglib_env_state);
        return;
    }
    catch(alglib_impl::ae_error_type)
    {
        throw ap_error(_alglib_env_state.error_msg);
    }
}

/*************************************************************************
Weighted nonlinear least squares fitting using gradient/Hessian.

Nonlinear task min(F(c)) is solved, where

    F(c) = (w[0]*(f(c,x[0])-y[0]))^2 + ... + (w[n-1]*(f(c,x[n-1])-y[n-1]))^2,

    * N is a number of points,
    * M is a dimension of a space points belong to,
    * K is a dimension of a space of parameters being fitted,
    * w is an N-dimensional vector of weight coefficients,
    * x is a set of N points, each of them is an M-dimensional vector,
    * c is a K-dimensional vector of parameters being fitted

This subroutine uses f(c,x[i]), its gradient and its Hessian.

INPUT PARAMETERS:
    X       -   array[0..N-1,0..M-1], points (one row = one point)
    Y       -   array[0..N-1], function values.
    W       -   weights, array[0..N-1]
    C       -   array[0..K-1], initial approximation to the solution,
    N       -   number of points, N>1
    M       -   dimension of space
    K       -   number of parameters being fitted

OUTPUT PARAMETERS:
    State   -   structure which stores algorithm state

  -- ALGLIB --
     Copyright 17.08.2009 by Bochkanov Sergey
*************************************************************************/
void lsfitcreatewfgh(const real_2d_array &x, const real_1d_array &y, const real_1d_array &w, const real_1d_array &c, const ae_int_t n, const ae_int_t m, const ae_int_t k, lsfitstate &state)
{
    alglib_impl::ae_state _alglib_env_state;
    alglib_impl::ae_state_init(&_alglib_env_state);
    try
    {
        alglib_impl::lsfitcreatewfgh(const_cast<alglib_impl::ae_matrix*>(x.c_ptr()), const_cast<alglib_impl::ae_vector*>(y.c_ptr()), const_cast<alglib_impl::ae_vector*>(w.c_ptr()), const_cast<alglib_impl::ae_vector*>(c.c_ptr()), n, m, k, const_cast<alglib_impl::lsfitstate*>(state.c_ptr()), &_alglib_env_state);
        alglib_impl::ae_state_clear(&_alglib_env_state);
        return;
    }
    catch(alglib_impl::ae_error_type)
    {
        throw ap_error(_alglib_env_state.error_msg);
    }
}

/*************************************************************************
Weighted nonlinear least squares fitting using gradient/Hessian.

Nonlinear task min(F(c)) is solved, where

    F(c) = (w[0]*(f(c,x[0])-y[0]))^2 + ... + (w[n-1]*(f(c,x[n-1])-y[n-1]))^2,

    * N is a number of points,
    * M is a dimension of a space points belong to,
    * K is a dimension of a space of parameters being fitted,
    * w is an N-dimensional vector of weight coefficients,
    * x is a set of N points, each of them is an M-dimensional vector,
    * c is a K-dimensional vector of parameters being fitted

This subroutine uses f(c,x[i]), its gradient and its Hessian.

INPUT PARAMETERS:
    X       -   array[0..N-1,0..M-1], points (one row = one point)
    Y       -   array[0..N-1], function values.
    W       -   weights, array[0..N-1]
    C       -   array[0..K-1], initial approximation to the solution,
    N       -   number of points, N>1
    M       -   dimension of space
    K       -   number of parameters being fitted

OUTPUT PARAMETERS:
    State   -   structure which stores algorithm state

  -- ALGLIB --
     Copyright 17.08.2009 by Bochkanov Sergey
*************************************************************************/
void lsfitcreatewfgh(const real_2d_array &x, const real_1d_array &y, const real_1d_array &w, const real_1d_array &c, lsfitstate &state)
{
    alglib_impl::ae_state _alglib_env_state;    
    ae_int_t n;
    ae_int_t m;
    ae_int_t k;
    if( (x.rows()!=y.length()) || (x.rows()!=w.length()))
        throw ap_error("Error while calling 'lsfitcreatewfgh': looks like one of arguments has wrong size");
    n = x.rows();
    m = x.cols();
    k = c.length();
    alglib_impl::ae_state_init(&_alglib_env_state);
    try
    {
        alglib_impl::lsfitcreatewfgh(const_cast<alglib_impl::ae_matrix*>(x.c_ptr()), const_cast<alglib_impl::ae_vector*>(y.c_ptr()), const_cast<alglib_impl::ae_vector*>(w.c_ptr()), const_cast<alglib_impl::ae_vector*>(c.c_ptr()), n, m, k, const_cast<alglib_impl::lsfitstate*>(state.c_ptr()), &_alglib_env_state);

        alglib_impl::ae_state_clear(&_alglib_env_state);
        return;
    }
    catch(alglib_impl::ae_error_type)
    {
        throw ap_error(_alglib_env_state.error_msg);
    }
}

/*************************************************************************
Nonlinear least squares fitting using gradient/Hessian, without individial
weights.

Nonlinear task min(F(c)) is solved, where

    F(c) = ((f(c,x[0])-y[0]))^2 + ... + ((f(c,x[n-1])-y[n-1]))^2,

    * N is a number of points,
    * M is a dimension of a space points belong to,
    * K is a dimension of a space of parameters being fitted,
    * x is a set of N points, each of them is an M-dimensional vector,
    * c is a K-dimensional vector of parameters being fitted

This subroutine uses f(c,x[i]), its gradient and its Hessian.

INPUT PARAMETERS:
    X       -   array[0..N-1,0..M-1], points (one row = one point)
    Y       -   array[0..N-1], function values.
    C       -   array[0..K-1], initial approximation to the solution,
    N       -   number of points, N>1
    M       -   dimension of space
    K       -   number of parameters being fitted

OUTPUT PARAMETERS:
    State   -   structure which stores algorithm state


  -- ALGLIB --
     Copyright 17.08.2009 by Bochkanov Sergey
*************************************************************************/
void lsfitcreatefgh(const real_2d_array &x, const real_1d_array &y, const real_1d_array &c, const ae_int_t n, const ae_int_t m, const ae_int_t k, lsfitstate &state)
{
    alglib_impl::ae_state _alglib_env_state;
    alglib_impl::ae_state_init(&_alglib_env_state);
    try
    {
        alglib_impl::lsfitcreatefgh(const_cast<alglib_impl::ae_matrix*>(x.c_ptr()), const_cast<alglib_impl::ae_vector*>(y.c_ptr()), const_cast<alglib_impl::ae_vector*>(c.c_ptr()), n, m, k, const_cast<alglib_impl::lsfitstate*>(state.c_ptr()), &_alglib_env_state);
        alglib_impl::ae_state_clear(&_alglib_env_state);
        return;
    }
    catch(alglib_impl::ae_error_type)
    {
        throw ap_error(_alglib_env_state.error_msg);
    }
}

/*************************************************************************
Nonlinear least squares fitting using gradient/Hessian, without individial
weights.

Nonlinear task min(F(c)) is solved, where

    F(c) = ((f(c,x[0])-y[0]))^2 + ... + ((f(c,x[n-1])-y[n-1]))^2,

    * N is a number of points,
    * M is a dimension of a space points belong to,
    * K is a dimension of a space of parameters being fitted,
    * x is a set of N points, each of them is an M-dimensional vector,
    * c is a K-dimensional vector of parameters being fitted

This subroutine uses f(c,x[i]), its gradient and its Hessian.

INPUT PARAMETERS:
    X       -   array[0..N-1,0..M-1], points (one row = one point)
    Y       -   array[0..N-1], function values.
    C       -   array[0..K-1], initial approximation to the solution,
    N       -   number of points, N>1
    M       -   dimension of space
    K       -   number of parameters being fitted

OUTPUT PARAMETERS:
    State   -   structure which stores algorithm state


  -- ALGLIB --
     Copyright 17.08.2009 by Bochkanov Sergey
*************************************************************************/
void lsfitcreatefgh(const real_2d_array &x, const real_1d_array &y, const real_1d_array &c, lsfitstate &state)
{
    alglib_impl::ae_state _alglib_env_state;    
    ae_int_t n;
    ae_int_t m;
    ae_int_t k;
    if( (x.rows()!=y.length()))
        throw ap_error("Error while calling 'lsfitcreatefgh': looks like one of arguments has wrong size");
    n = x.rows();
    m = x.cols();
    k = c.length();
    alglib_impl::ae_state_init(&_alglib_env_state);
    try
    {
        alglib_impl::lsfitcreatefgh(const_cast<alglib_impl::ae_matrix*>(x.c_ptr()), const_cast<alglib_impl::ae_vector*>(y.c_ptr()), const_cast<alglib_impl::ae_vector*>(c.c_ptr()), n, m, k, const_cast<alglib_impl::lsfitstate*>(state.c_ptr()), &_alglib_env_state);

        alglib_impl::ae_state_clear(&_alglib_env_state);
        return;
    }
    catch(alglib_impl::ae_error_type)
    {
        throw ap_error(_alglib_env_state.error_msg);
    }
}

/*************************************************************************
Stopping conditions for nonlinear least squares fitting.

INPUT PARAMETERS:
    State   -   structure which stores algorithm state
    EpsF    -   stopping criterion. Algorithm stops if
                |F(k+1)-F(k)| <= EpsF*max{|F(k)|, |F(k+1)|, 1}
    EpsX    -   >=0
                The subroutine finishes its work if  on  k+1-th  iteration
                the condition |v|<=EpsX is fulfilled, where:
                * |.| means Euclidian norm
                * v - scaled step vector, v[i]=dx[i]/s[i]
                * dx - ste pvector, dx=X(k+1)-X(k)
                * s - scaling coefficients set by LSFitSetScale()
    MaxIts  -   maximum number of iterations. If MaxIts=0, the  number  of
                iterations   is    unlimited.   Only   Levenberg-Marquardt
                iterations  are  counted  (L-BFGS/CG  iterations  are  NOT
                counted because their cost is very low compared to that of
                LM).

NOTE

Passing EpsF=0, EpsX=0 and MaxIts=0 (simultaneously) will lead to automatic
stopping criterion selection (according to the scheme used by MINLM unit).


  -- ALGLIB --
     Copyright 17.08.2009 by Bochkanov Sergey
*************************************************************************/
void lsfitsetcond(const lsfitstate &state, const double epsf, const double epsx, const ae_int_t maxits)
{
    alglib_impl::ae_state _alglib_env_state;
    alglib_impl::ae_state_init(&_alglib_env_state);
    try
    {
        alglib_impl::lsfitsetcond(const_cast<alglib_impl::lsfitstate*>(state.c_ptr()), epsf, epsx, maxits, &_alglib_env_state);
        alglib_impl::ae_state_clear(&_alglib_env_state);
        return;
    }
    catch(alglib_impl::ae_error_type)
    {
        throw ap_error(_alglib_env_state.error_msg);
    }
}

/*************************************************************************
This function sets maximum step length

INPUT PARAMETERS:
    State   -   structure which stores algorithm state
    StpMax  -   maximum step length, >=0. Set StpMax to 0.0,  if you don't
                want to limit step length.

Use this subroutine when you optimize target function which contains exp()
or  other  fast  growing  functions,  and optimization algorithm makes too
large  steps  which  leads  to overflow. This function allows us to reject
steps  that  are  too  large  (and  therefore  expose  us  to the possible
overflow) without actually calculating function value at the x+stp*d.

NOTE: non-zero StpMax leads to moderate  performance  degradation  because
intermediate  step  of  preconditioned L-BFGS optimization is incompatible
with limits on step size.

  -- ALGLIB --
     Copyright 02.04.2010 by Bochkanov Sergey
*************************************************************************/
void lsfitsetstpmax(const lsfitstate &state, const double stpmax)
{
    alglib_impl::ae_state _alglib_env_state;
    alglib_impl::ae_state_init(&_alglib_env_state);
    try
    {
        alglib_impl::lsfitsetstpmax(const_cast<alglib_impl::lsfitstate*>(state.c_ptr()), stpmax, &_alglib_env_state);
        alglib_impl::ae_state_clear(&_alglib_env_state);
        return;
    }
    catch(alglib_impl::ae_error_type)
    {
        throw ap_error(_alglib_env_state.error_msg);
    }
}

/*************************************************************************
This function turns on/off reporting.

INPUT PARAMETERS:
    State   -   structure which stores algorithm state
    NeedXRep-   whether iteration reports are needed or not

When reports are needed, State.C (current parameters) and State.F (current
value of fitting function) are reported.


  -- ALGLIB --
     Copyright 15.08.2010 by Bochkanov Sergey
*************************************************************************/
void lsfitsetxrep(const lsfitstate &state, const bool needxrep)
{
    alglib_impl::ae_state _alglib_env_state;
    alglib_impl::ae_state_init(&_alglib_env_state);
    try
    {
        alglib_impl::lsfitsetxrep(const_cast<alglib_impl::lsfitstate*>(state.c_ptr()), needxrep, &_alglib_env_state);
        alglib_impl::ae_state_clear(&_alglib_env_state);
        return;
    }
    catch(alglib_impl::ae_error_type)
    {
        throw ap_error(_alglib_env_state.error_msg);
    }
}

/*************************************************************************
This function sets scaling coefficients for underlying optimizer.

ALGLIB optimizers use scaling matrices to test stopping  conditions  (step
size and gradient are scaled before comparison with tolerances).  Scale of
the I-th variable is a translation invariant measure of:
a) "how large" the variable is
b) how large the step should be to make significant changes in the function

Generally, scale is NOT considered to be a form of preconditioner.  But LM
optimizer is unique in that it uses scaling matrix both  in  the  stopping
condition tests and as Marquardt damping factor.

Proper scaling is very important for the algorithm performance. It is less
important for the quality of results, but still has some influence (it  is
easier  to  converge  when  variables  are  properly  scaled, so premature
stopping is possible when very badly scalled variables are  combined  with
relaxed stopping conditions).

INPUT PARAMETERS:
    State   -   structure stores algorithm state
    S       -   array[N], non-zero scaling coefficients
                S[i] may be negative, sign doesn't matter.

  -- ALGLIB --
     Copyright 14.01.2011 by Bochkanov Sergey
*************************************************************************/
void lsfitsetscale(const lsfitstate &state, const real_1d_array &s)
{
    alglib_impl::ae_state _alglib_env_state;
    alglib_impl::ae_state_init(&_alglib_env_state);
    try
    {
        alglib_impl::lsfitsetscale(const_cast<alglib_impl::lsfitstate*>(state.c_ptr()), const_cast<alglib_impl::ae_vector*>(s.c_ptr()), &_alglib_env_state);
        alglib_impl::ae_state_clear(&_alglib_env_state);
        return;
    }
    catch(alglib_impl::ae_error_type)
    {
        throw ap_error(_alglib_env_state.error_msg);
    }
}

/*************************************************************************
This function sets boundary constraints for underlying optimizer

Boundary constraints are inactive by default (after initial creation).
They are preserved until explicitly turned off with another SetBC() call.

INPUT PARAMETERS:
    State   -   structure stores algorithm state
    BndL    -   lower bounds, array[K].
                If some (all) variables are unbounded, you may specify
                very small number or -INF (latter is recommended because
                it will allow solver to use better algorithm).
    BndU    -   upper bounds, array[K].
                If some (all) variables are unbounded, you may specify
                very large number or +INF (latter is recommended because
                it will allow solver to use better algorithm).

NOTE 1: it is possible to specify BndL[i]=BndU[i]. In this case I-th
variable will be "frozen" at X[i]=BndL[i]=BndU[i].

NOTE 2: unlike other constrained optimization algorithms, this solver  has
following useful properties:
* bound constraints are always satisfied exactly
* function is evaluated only INSIDE area specified by bound constraints

  -- ALGLIB --
     Copyright 14.01.2011 by Bochkanov Sergey
*************************************************************************/
void lsfitsetbc(const lsfitstate &state, const real_1d_array &bndl, const real_1d_array &bndu)
{
    alglib_impl::ae_state _alglib_env_state;
    alglib_impl::ae_state_init(&_alglib_env_state);
    try
    {
        alglib_impl::lsfitsetbc(const_cast<alglib_impl::lsfitstate*>(state.c_ptr()), const_cast<alglib_impl::ae_vector*>(bndl.c_ptr()), const_cast<alglib_impl::ae_vector*>(bndu.c_ptr()), &_alglib_env_state);
        alglib_impl::ae_state_clear(&_alglib_env_state);
        return;
    }
    catch(alglib_impl::ae_error_type)
    {
        throw ap_error(_alglib_env_state.error_msg);
    }
}

/*************************************************************************
This function provides reverse communication interface
Reverse communication interface is not documented or recommended to use.
See below for functions which provide better documented API
*************************************************************************/
bool lsfititeration(const lsfitstate &state)
{
    alglib_impl::ae_state _alglib_env_state;
    alglib_impl::ae_state_init(&_alglib_env_state);
    try
    {
        ae_bool result = alglib_impl::lsfititeration(const_cast<alglib_impl::lsfitstate*>(state.c_ptr()), &_alglib_env_state);
        alglib_impl::ae_state_clear(&_alglib_env_state);
        return *(reinterpret_cast<bool*>(&result));
    }
    catch(alglib_impl::ae_error_type)
    {
        throw ap_error(_alglib_env_state.error_msg);
    }
}


void lsfitfit(lsfitstate &state,
    void (*func)(const real_1d_array &c, const real_1d_array &x, double &func, void *ptr),
    void  (*rep)(const real_1d_array &c, double func, void *ptr), 
    void *ptr)
{
    alglib_impl::ae_state _alglib_env_state;
    if( func==NULL )
        throw ap_error("ALGLIB: error in 'lsfitfit()' (func is NULL)");
    alglib_impl::ae_state_init(&_alglib_env_state);
    try
    {
        while( alglib_impl::lsfititeration(state.c_ptr(), &_alglib_env_state) )
        {
            if( state.needf )
            {
                func(state.c, state.x, state.f, ptr);
                continue;
            }
            if( state.xupdated )
            {
                if( rep!=NULL )
                    rep(state.c, state.f, ptr);
                continue;
            }
            throw ap_error("ALGLIB: error in 'lsfitfit' (some derivatives were not provided?)");
        }
        alglib_impl::ae_state_clear(&_alglib_env_state);
    }
    catch(alglib_impl::ae_error_type)
    {
        throw ap_error(_alglib_env_state.error_msg);
    }
}


void lsfitfit(lsfitstate &state,
    void (*func)(const real_1d_array &c, const real_1d_array &x, double &func, void *ptr),
    void (*grad)(const real_1d_array &c, const real_1d_array &x, double &func, real_1d_array &grad, void *ptr),
    void  (*rep)(const real_1d_array &c, double func, void *ptr), 
    void *ptr)
{
    alglib_impl::ae_state _alglib_env_state;
    if( func==NULL )
        throw ap_error("ALGLIB: error in 'lsfitfit()' (func is NULL)");
    if( grad==NULL )
        throw ap_error("ALGLIB: error in 'lsfitfit()' (grad is NULL)");
    alglib_impl::ae_state_init(&_alglib_env_state);
    try
    {
        while( alglib_impl::lsfititeration(state.c_ptr(), &_alglib_env_state) )
        {
            if( state.needf )
            {
                func(state.c, state.x, state.f, ptr);
                continue;
            }
            if( state.needfg )
            {
                grad(state.c, state.x, state.f, state.g, ptr);
                continue;
            }
            if( state.xupdated )
            {
                if( rep!=NULL )
                    rep(state.c, state.f, ptr);
                continue;
            }
            throw ap_error("ALGLIB: error in 'lsfitfit' (some derivatives were not provided?)");
        }
        alglib_impl::ae_state_clear(&_alglib_env_state);
    }
    catch(alglib_impl::ae_error_type)
    {
        throw ap_error(_alglib_env_state.error_msg);
    }
}


void lsfitfit(lsfitstate &state,
    void (*func)(const real_1d_array &c, const real_1d_array &x, double &func, void *ptr),
    void (*grad)(const real_1d_array &c, const real_1d_array &x, double &func, real_1d_array &grad, void *ptr),
    void (*hess)(const real_1d_array &c, const real_1d_array &x, double &func, real_1d_array &grad, real_2d_array &hess, void *ptr),
    void  (*rep)(const real_1d_array &c, double func, void *ptr), 
    void *ptr)
{
    alglib_impl::ae_state _alglib_env_state;
    if( func==NULL )
        throw ap_error("ALGLIB: error in 'lsfitfit()' (func is NULL)");
    if( grad==NULL )
        throw ap_error("ALGLIB: error in 'lsfitfit()' (grad is NULL)");
    if( hess==NULL )
        throw ap_error("ALGLIB: error in 'lsfitfit()' (hess is NULL)");
    alglib_impl::ae_state_init(&_alglib_env_state);
    try
    {
        while( alglib_impl::lsfititeration(state.c_ptr(), &_alglib_env_state) )
        {
            if( state.needf )
            {
                func(state.c, state.x, state.f, ptr);
                continue;
            }
            if( state.needfg )
            {
                grad(state.c, state.x, state.f, state.g, ptr);
                continue;
            }
            if( state.needfgh )
            {
                hess(state.c, state.x, state.f, state.g, state.h, ptr);
                continue;
            }
            if( state.xupdated )
            {
                if( rep!=NULL )
                    rep(state.c, state.f, ptr);
                continue;
            }
            throw ap_error("ALGLIB: error in 'lsfitfit' (some derivatives were not provided?)");
        }
        alglib_impl::ae_state_clear(&_alglib_env_state);
    }
    catch(alglib_impl::ae_error_type)
    {
        throw ap_error(_alglib_env_state.error_msg);
    }
}


/*************************************************************************
Nonlinear least squares fitting results.

Called after return from LSFitFit().

INPUT PARAMETERS:
    State   -   algorithm state

OUTPUT PARAMETERS:
    Info    -   completion code:
                    * -7    gradient verification failed.
                            See LSFitSetGradientCheck() for more information.
                    *  1    relative function improvement is no more than
                            EpsF.
                    *  2    relative step is no more than EpsX.
                    *  4    gradient norm is no more than EpsG
                    *  5    MaxIts steps was taken
                    *  7    stopping conditions are too stringent,
                            further improvement is impossible
    C       -   array[0..K-1], solution
    Rep     -   optimization report. On success following fields are set:
                * R2                non-adjusted coefficient of determination
                                    (non-weighted)
                * RMSError          rms error on the (X,Y).
                * AvgError          average error on the (X,Y).
                * AvgRelError       average relative error on the non-zero Y
                * MaxError          maximum error
                                    NON-WEIGHTED ERRORS ARE CALCULATED
                * WRMSError         weighted rms error on the (X,Y).

ERRORS IN PARAMETERS

This  solver  also  calculates different kinds of errors in parameters and
fills corresponding fields of report:
* Rep.CovPar        covariance matrix for parameters, array[K,K].
* Rep.ErrPar        errors in parameters, array[K],
                    errpar = sqrt(diag(CovPar))
* Rep.ErrCurve      vector of fit errors - standard deviations of empirical
                    best-fit curve from "ideal" best-fit curve built  with
                    infinite number of samples, array[N].
                    errcurve = sqrt(diag(J*CovPar*J')),
                    where J is Jacobian matrix.
* Rep.Noise         vector of per-point estimates of noise, array[N]

IMPORTANT:  errors  in  parameters  are  calculated  without  taking  into
            account boundary/linear constraints! Presence  of  constraints
            changes distribution of errors, but there is no  easy  way  to
            account for constraints when you calculate covariance matrix.

NOTE:       noise in the data is estimated as follows:
            * for fitting without user-supplied  weights  all  points  are
              assumed to have same level of noise, which is estimated from
              the data
            * for fitting with user-supplied weights we assume that  noise
              level in I-th point is inversely proportional to Ith weight.
              Coefficient of proportionality is estimated from the data.

NOTE:       we apply small amount of regularization when we invert squared
            Jacobian and calculate covariance matrix. It  guarantees  that
            algorithm won't divide by zero  during  inversion,  but  skews
            error estimates a bit (fractional error is about 10^-9).

            However, we believe that this difference is insignificant  for
            all practical purposes except for the situation when you  want
            to compare ALGLIB results with "reference"  implementation  up
            to the last significant digit.

NOTE:       covariance matrix is estimated using  correction  for  degrees
            of freedom (covariances are divided by N-M instead of dividing
            by N).

  -- ALGLIB --
     Copyright 17.08.2009 by Bochkanov Sergey
*************************************************************************/
void lsfitresults(const lsfitstate &state, ae_int_t &info, real_1d_array &c, lsfitreport &rep)
{
    alglib_impl::ae_state _alglib_env_state;
    alglib_impl::ae_state_init(&_alglib_env_state);
    try
    {
        alglib_impl::lsfitresults(const_cast<alglib_impl::lsfitstate*>(state.c_ptr()), &info, const_cast<alglib_impl::ae_vector*>(c.c_ptr()), const_cast<alglib_impl::lsfitreport*>(rep.c_ptr()), &_alglib_env_state);
        alglib_impl::ae_state_clear(&_alglib_env_state);
        return;
    }
    catch(alglib_impl::ae_error_type)
    {
        throw ap_error(_alglib_env_state.error_msg);
    }
}

/*************************************************************************
This  subroutine  turns  on  verification  of  the  user-supplied analytic
gradient:
* user calls this subroutine before fitting begins
* LSFitFit() is called
* prior to actual fitting, for  each  point  in  data  set  X_i  and  each
  component  of  parameters  being  fited C_j algorithm performs following
  steps:
  * two trial steps are made to C_j-TestStep*S[j] and C_j+TestStep*S[j],
    where C_j is j-th parameter and S[j] is a scale of j-th parameter
  * if needed, steps are bounded with respect to constraints on C[]
  * F(X_i|C) is evaluated at these trial points
  * we perform one more evaluation in the middle point of the interval
  * we  build  cubic  model using function values and derivatives at trial
    points and we compare its prediction with actual value in  the  middle
    point
  * in case difference between prediction and actual value is higher  than
    some predetermined threshold, algorithm stops with completion code -7;
    Rep.VarIdx is set to index of the parameter with incorrect derivative.
* after verification is over, algorithm proceeds to the actual optimization.

NOTE 1: verification needs N*K (points count * parameters count)  gradient
        evaluations. It is very costly and you should use it only for  low
        dimensional  problems,  when  you  want  to  be  sure  that you've
        correctly calculated analytic derivatives. You should not  use  it
        in the production code  (unless  you  want  to  check  derivatives
        provided by some third party).

NOTE 2: you  should  carefully  choose  TestStep. Value which is too large
        (so large that function behaviour is significantly non-cubic) will
        lead to false alarms. You may use  different  step  for  different
        parameters by means of setting scale with LSFitSetScale().

NOTE 3: this function may lead to false positives. In case it reports that
        I-th  derivative was calculated incorrectly, you may decrease test
        step  and  try  one  more  time  - maybe your function changes too
        sharply  and  your  step  is  too  large for such rapidly chanding
        function.

NOTE 4: this function works only for optimizers created with LSFitCreateWFG()
        or LSFitCreateFG() constructors.

INPUT PARAMETERS:
    State       -   structure used to store algorithm state
    TestStep    -   verification step:
                    * TestStep=0 turns verification off
                    * TestStep>0 activates verification

  -- ALGLIB --
     Copyright 15.06.2012 by Bochkanov Sergey
*************************************************************************/
void lsfitsetgradientcheck(const lsfitstate &state, const double teststep)
{
    alglib_impl::ae_state _alglib_env_state;
    alglib_impl::ae_state_init(&_alglib_env_state);
    try
    {
        alglib_impl::lsfitsetgradientcheck(const_cast<alglib_impl::lsfitstate*>(state.c_ptr()), teststep, &_alglib_env_state);
        alglib_impl::ae_state_clear(&_alglib_env_state);
        return;
    }
    catch(alglib_impl::ae_error_type)
    {
        throw ap_error(_alglib_env_state.error_msg);
    }
}

/*************************************************************************
Parametric spline inteprolant: 2-dimensional curve.

You should not try to access its members directly - use PSpline2XXXXXXXX()
functions instead.
*************************************************************************/
_pspline2interpolant_owner::_pspline2interpolant_owner()
{
    p_struct = (alglib_impl::pspline2interpolant*)alglib_impl::ae_malloc(sizeof(alglib_impl::pspline2interpolant), NULL);
    if( p_struct==NULL )
        throw ap_error("ALGLIB: malloc error");
    alglib_impl::_pspline2interpolant_init(p_struct, NULL);
}

_pspline2interpolant_owner::_pspline2interpolant_owner(const _pspline2interpolant_owner &rhs)
{
    p_struct = (alglib_impl::pspline2interpolant*)alglib_impl::ae_malloc(sizeof(alglib_impl::pspline2interpolant), NULL);
    if( p_struct==NULL )
        throw ap_error("ALGLIB: malloc error");
    alglib_impl::_pspline2interpolant_init_copy(p_struct, const_cast<alglib_impl::pspline2interpolant*>(rhs.p_struct), NULL);
}

_pspline2interpolant_owner& _pspline2interpolant_owner::operator=(const _pspline2interpolant_owner &rhs)
{
    if( this==&rhs )
        return *this;
    alglib_impl::_pspline2interpolant_clear(p_struct);
    alglib_impl::_pspline2interpolant_init_copy(p_struct, const_cast<alglib_impl::pspline2interpolant*>(rhs.p_struct), NULL);
    return *this;
}

_pspline2interpolant_owner::~_pspline2interpolant_owner()
{
    alglib_impl::_pspline2interpolant_clear(p_struct);
    ae_free(p_struct);
}

alglib_impl::pspline2interpolant* _pspline2interpolant_owner::c_ptr()
{
    return p_struct;
}

alglib_impl::pspline2interpolant* _pspline2interpolant_owner::c_ptr() const
{
    return const_cast<alglib_impl::pspline2interpolant*>(p_struct);
}
pspline2interpolant::pspline2interpolant() : _pspline2interpolant_owner() 
{
}

pspline2interpolant::pspline2interpolant(const pspline2interpolant &rhs):_pspline2interpolant_owner(rhs) 
{
}

pspline2interpolant& pspline2interpolant::operator=(const pspline2interpolant &rhs)
{
    if( this==&rhs )
        return *this;
    _pspline2interpolant_owner::operator=(rhs);
    return *this;
}

pspline2interpolant::~pspline2interpolant()
{
}


/*************************************************************************
Parametric spline inteprolant: 3-dimensional curve.

You should not try to access its members directly - use PSpline3XXXXXXXX()
functions instead.
*************************************************************************/
_pspline3interpolant_owner::_pspline3interpolant_owner()
{
    p_struct = (alglib_impl::pspline3interpolant*)alglib_impl::ae_malloc(sizeof(alglib_impl::pspline3interpolant), NULL);
    if( p_struct==NULL )
        throw ap_error("ALGLIB: malloc error");
    alglib_impl::_pspline3interpolant_init(p_struct, NULL);
}

_pspline3interpolant_owner::_pspline3interpolant_owner(const _pspline3interpolant_owner &rhs)
{
    p_struct = (alglib_impl::pspline3interpolant*)alglib_impl::ae_malloc(sizeof(alglib_impl::pspline3interpolant), NULL);
    if( p_struct==NULL )
        throw ap_error("ALGLIB: malloc error");
    alglib_impl::_pspline3interpolant_init_copy(p_struct, const_cast<alglib_impl::pspline3interpolant*>(rhs.p_struct), NULL);
}

_pspline3interpolant_owner& _pspline3interpolant_owner::operator=(const _pspline3interpolant_owner &rhs)
{
    if( this==&rhs )
        return *this;
    alglib_impl::_pspline3interpolant_clear(p_struct);
    alglib_impl::_pspline3interpolant_init_copy(p_struct, const_cast<alglib_impl::pspline3interpolant*>(rhs.p_struct), NULL);
    return *this;
}

_pspline3interpolant_owner::~_pspline3interpolant_owner()
{
    alglib_impl::_pspline3interpolant_clear(p_struct);
    ae_free(p_struct);
}

alglib_impl::pspline3interpolant* _pspline3interpolant_owner::c_ptr()
{
    return p_struct;
}

alglib_impl::pspline3interpolant* _pspline3interpolant_owner::c_ptr() const
{
    return const_cast<alglib_impl::pspline3interpolant*>(p_struct);
}
[truncated: 907,699 more chars]
