# Supplementary material for: High-Order Spatial Simulation Using Legendre-Like Orthogonal Splines
Source: Math Geosci. 2018 May 17;50(7):753–80. doi: 10.1007/s11004-018-9741-2 (PMC6411132; doi:10.1007/s11004-018-9741-2)
Supplement: Supplementary file 1 — Supplementary material 1 (ZIP 1854 kb) [file 11004_2018_9741_MOESM1_ESM.zip › HOSIM_CODE - Copy/HOSIM_SOURCE/alglib/optimization.cpp]

/*************************************************************************
ALGLIB 3.9.0 (source code generated 2014-12-11)
Copyright (c) Sergey Bochkanov (ALGLIB project).

>>> SOURCE LICENSE >>>
This program is free software; you can redistribute it and/or modify
it under the terms of the GNU General Public License as published by
the Free Software Foundation (www.fsf.org); either version 2 of the 
License, or (at your option) any later version.

This program is distributed in the hope that it will be useful,
but WITHOUT ANY WARRANTY; without even the implied warranty of
MERCHANTABILITY or FITNESS FOR A PARTICULAR PURPOSE.  See the
GNU General Public License for more details.

A copy of the GNU General Public License is available at
http://www.fsf.org/licensing/licenses
>>> END OF LICENSE >>>
*************************************************************************/
#include "stdafx.h"
#include "optimization.h"

// disable some irrelevant warnings
#if (AE_COMPILER==AE_MSVC)
#pragma warning(disable:4100)
#pragma warning(disable:4127)
#pragma warning(disable:4702)
#pragma warning(disable:4996)
#endif
using namespace std;

/////////////////////////////////////////////////////////////////////////
//
// THIS SECTION CONTAINS IMPLEMENTATION OF C++ INTERFACE
//
/////////////////////////////////////////////////////////////////////////
namespace alglib
{


/*************************************************************************
This object stores state of the nonlinear CG optimizer.

You should use ALGLIB functions to work with this object.
*************************************************************************/
_mincgstate_owner::_mincgstate_owner()
{
    p_struct = (alglib_impl::mincgstate*)alglib_impl::ae_malloc(sizeof(alglib_impl::mincgstate), NULL);
    if( p_struct==NULL )
        throw ap_error("ALGLIB: malloc error");
    alglib_impl::_mincgstate_init(p_struct, NULL);
}

_mincgstate_owner::_mincgstate_owner(const _mincgstate_owner &rhs)
{
    p_struct = (alglib_impl::mincgstate*)alglib_impl::ae_malloc(sizeof(alglib_impl::mincgstate), NULL);
    if( p_struct==NULL )
        throw ap_error("ALGLIB: malloc error");
    alglib_impl::_mincgstate_init_copy(p_struct, const_cast<alglib_impl::mincgstate*>(rhs.p_struct), NULL);
}

_mincgstate_owner& _mincgstate_owner::operator=(const _mincgstate_owner &rhs)
{
    if( this==&rhs )
        return *this;
    alglib_impl::_mincgstate_clear(p_struct);
    alglib_impl::_mincgstate_init_copy(p_struct, const_cast<alglib_impl::mincgstate*>(rhs.p_struct), NULL);
    return *this;
}

_mincgstate_owner::~_mincgstate_owner()
{
    alglib_impl::_mincgstate_clear(p_struct);
    ae_free(p_struct);
}

alglib_impl::mincgstate* _mincgstate_owner::c_ptr()
{
    return p_struct;
}

alglib_impl::mincgstate* _mincgstate_owner::c_ptr() const
{
    return const_cast<alglib_impl::mincgstate*>(p_struct);
}
mincgstate::mincgstate() : _mincgstate_owner() ,needf(p_struct->needf),needfg(p_struct->needfg),xupdated(p_struct->xupdated),f(p_struct->f),g(&p_struct->g),x(&p_struct->x)
{
}

mincgstate::mincgstate(const mincgstate &rhs):_mincgstate_owner(rhs) ,needf(p_struct->needf),needfg(p_struct->needfg),xupdated(p_struct->xupdated),f(p_struct->f),g(&p_struct->g),x(&p_struct->x)
{
}

mincgstate& mincgstate::operator=(const mincgstate &rhs)
{
    if( this==&rhs )
        return *this;
    _mincgstate_owner::operator=(rhs);
    return *this;
}

mincgstate::~mincgstate()
{
}


/*************************************************************************
This structure stores optimization report:
* IterationsCount           total number of inner iterations
* NFEV                      number of gradient evaluations
* TerminationType           termination type (see below)

TERMINATION CODES

TerminationType field contains completion code, which can be:
  -8    internal integrity control detected  infinite  or  NAN  values  in
        function/gradient. Abnormal termination signalled.
  -7    gradient verification failed.
        See MinCGSetGradientCheck() for more information.
   1    relative function improvement is no more than EpsF.
   2    relative step is no more than EpsX.
   4    gradient norm is no more than EpsG
   5    MaxIts steps was taken
   7    stopping conditions are too stringent,
        further improvement is impossible,
        X contains best point found so far.
   8    terminated by user who called mincgrequesttermination(). X contains
        point which was "current accepted" when  termination  request  was
        submitted.

Other fields of this structure are not documented and should not be used!
*************************************************************************/
_mincgreport_owner::_mincgreport_owner()
{
    p_struct = (alglib_impl::mincgreport*)alglib_impl::ae_malloc(sizeof(alglib_impl::mincgreport), NULL);
    if( p_struct==NULL )
        throw ap_error("ALGLIB: malloc error");
    alglib_impl::_mincgreport_init(p_struct, NULL);
}

_mincgreport_owner::_mincgreport_owner(const _mincgreport_owner &rhs)
{
    p_struct = (alglib_impl::mincgreport*)alglib_impl::ae_malloc(sizeof(alglib_impl::mincgreport), NULL);
    if( p_struct==NULL )
        throw ap_error("ALGLIB: malloc error");
    alglib_impl::_mincgreport_init_copy(p_struct, const_cast<alglib_impl::mincgreport*>(rhs.p_struct), NULL);
}

_mincgreport_owner& _mincgreport_owner::operator=(const _mincgreport_owner &rhs)
{
    if( this==&rhs )
        return *this;
    alglib_impl::_mincgreport_clear(p_struct);
    alglib_impl::_mincgreport_init_copy(p_struct, const_cast<alglib_impl::mincgreport*>(rhs.p_struct), NULL);
    return *this;
}

_mincgreport_owner::~_mincgreport_owner()
{
    alglib_impl::_mincgreport_clear(p_struct);
    ae_free(p_struct);
}

alglib_impl::mincgreport* _mincgreport_owner::c_ptr()
{
    return p_struct;
}

alglib_impl::mincgreport* _mincgreport_owner::c_ptr() const
{
    return const_cast<alglib_impl::mincgreport*>(p_struct);
}
mincgreport::mincgreport() : _mincgreport_owner() ,iterationscount(p_struct->iterationscount),nfev(p_struct->nfev),varidx(p_struct->varidx),terminationtype(p_struct->terminationtype)
{
}

mincgreport::mincgreport(const mincgreport &rhs):_mincgreport_owner(rhs) ,iterationscount(p_struct->iterationscount),nfev(p_struct->nfev),varidx(p_struct->varidx),terminationtype(p_struct->terminationtype)
{
}

mincgreport& mincgreport::operator=(const mincgreport &rhs)
{
    if( this==&rhs )
        return *this;
    _mincgreport_owner::operator=(rhs);
    return *this;
}

mincgreport::~mincgreport()
{
}

/*************************************************************************
        NONLINEAR CONJUGATE GRADIENT METHOD

DESCRIPTION:
The subroutine minimizes function F(x) of N arguments by using one of  the
nonlinear conjugate gradient methods.

These CG methods are globally convergent (even on non-convex functions) as
long as grad(f) is Lipschitz continuous in  a  some  neighborhood  of  the
L = { x : f(x)<=f(x0) }.


REQUIREMENTS:
Algorithm will request following information during its operation:
* function value F and its gradient G (simultaneously) at given point X


USAGE:
1. User initializes algorithm state with MinCGCreate() call
2. User tunes solver parameters with MinCGSetCond(), MinCGSetStpMax() and
   other functions
3. User calls MinCGOptimize() function which takes algorithm  state   and
   pointer (delegate, etc.) to callback function which calculates F/G.
4. User calls MinCGResults() to get solution
5. Optionally, user may call MinCGRestartFrom() to solve another  problem
   with same N but another starting point and/or another function.
   MinCGRestartFrom() allows to reuse already initialized structure.


INPUT PARAMETERS:
    N       -   problem dimension, N>0:
                * if given, only leading N elements of X are used
                * if not given, automatically determined from size of X
    X       -   starting point, array[0..N-1].

OUTPUT PARAMETERS:
    State   -   structure which stores algorithm state

  -- ALGLIB --
     Copyright 25.03.2010 by Bochkanov Sergey
*************************************************************************/
void mincgcreate(const ae_int_t n, const real_1d_array &x, mincgstate &state)
{
    alglib_impl::ae_state _alglib_env_state;
    alglib_impl::ae_state_init(&_alglib_env_state);
    try
    {
        alglib_impl::mincgcreate(n, const_cast<alglib_impl::ae_vector*>(x.c_ptr()), const_cast<alglib_impl::mincgstate*>(state.c_ptr()), &_alglib_env_state);
        alglib_impl::ae_state_clear(&_alglib_env_state);
        return;
    }
    catch(alglib_impl::ae_error_type)
    {
        throw ap_error(_alglib_env_state.error_msg);
    }
}

/*************************************************************************
        NONLINEAR CONJUGATE GRADIENT METHOD

DESCRIPTION:
The subroutine minimizes function F(x) of N arguments by using one of  the
nonlinear conjugate gradient methods.

These CG methods are globally convergent (even on non-convex functions) as
long as grad(f) is Lipschitz continuous in  a  some  neighborhood  of  the
L = { x : f(x)<=f(x0) }.


REQUIREMENTS:
Algorithm will request following information during its operation:
* function value F and its gradient G (simultaneously) at given point X


USAGE:
1. User initializes algorithm state with MinCGCreate() call
2. User tunes solver parameters with MinCGSetCond(), MinCGSetStpMax() and
   other functions
3. User calls MinCGOptimize() function which takes algorithm  state   and
   pointer (delegate, etc.) to callback function which calculates F/G.
4. User calls MinCGResults() to get solution
5. Optionally, user may call MinCGRestartFrom() to solve another  problem
   with same N but another starting point and/or another function.
   MinCGRestartFrom() allows to reuse already initialized structure.


INPUT PARAMETERS:
    N       -   problem dimension, N>0:
                * if given, only leading N elements of X are used
                * if not given, automatically determined from size of X
    X       -   starting point, array[0..N-1].

OUTPUT PARAMETERS:
    State   -   structure which stores algorithm state

  -- ALGLIB --
     Copyright 25.03.2010 by Bochkanov Sergey
*************************************************************************/
void mincgcreate(const real_1d_array &x, mincgstate &state)
{
    alglib_impl::ae_state _alglib_env_state;    
    ae_int_t n;

    n = x.length();
    alglib_impl::ae_state_init(&_alglib_env_state);
    try
    {
        alglib_impl::mincgcreate(n, const_cast<alglib_impl::ae_vector*>(x.c_ptr()), const_cast<alglib_impl::mincgstate*>(state.c_ptr()), &_alglib_env_state);

        alglib_impl::ae_state_clear(&_alglib_env_state);
        return;
    }
    catch(alglib_impl::ae_error_type)
    {
        throw ap_error(_alglib_env_state.error_msg);
    }
}

/*************************************************************************
The subroutine is finite difference variant of MinCGCreate(). It uses
finite differences in order to differentiate target function.

Description below contains information which is specific to this function
only. We recommend to read comments on MinCGCreate() in order to get more
information about creation of CG optimizer.

INPUT PARAMETERS:
    N       -   problem dimension, N>0:
                * if given, only leading N elements of X are used
                * if not given, automatically determined from size of X
    X       -   starting point, array[0..N-1].
    DiffStep-   differentiation step, >0

OUTPUT PARAMETERS:
    State   -   structure which stores algorithm state

NOTES:
1. algorithm uses 4-point central formula for differentiation.
2. differentiation step along I-th axis is equal to DiffStep*S[I] where
   S[] is scaling vector which can be set by MinCGSetScale() call.
3. we recommend you to use moderate values of  differentiation  step.  Too
   large step will result in too large truncation  errors, while too small
   step will result in too large numerical  errors.  1.0E-6  can  be  good
   value to start with.
4. Numerical  differentiation  is   very   inefficient  -   one   gradient
   calculation needs 4*N function evaluations. This function will work for
   any N - either small (1...10), moderate (10...100) or  large  (100...).
   However, performance penalty will be too severe for any N's except  for
   small ones.
   We should also say that code which relies on numerical  differentiation
   is  less  robust  and  precise.  L-BFGS  needs  exact  gradient values.
   Imprecise  gradient may slow down  convergence,  especially  on  highly
   nonlinear problems.
   Thus  we  recommend to use this function for fast prototyping on small-
   dimensional problems only, and to implement analytical gradient as soon
   as possible.

  -- ALGLIB --
     Copyright 16.05.2011 by Bochkanov Sergey
*************************************************************************/
void mincgcreatef(const ae_int_t n, const real_1d_array &x, const double diffstep, mincgstate &state)
{
    alglib_impl::ae_state _alglib_env_state;
    alglib_impl::ae_state_init(&_alglib_env_state);
    try
    {
        alglib_impl::mincgcreatef(n, const_cast<alglib_impl::ae_vector*>(x.c_ptr()), diffstep, const_cast<alglib_impl::mincgstate*>(state.c_ptr()), &_alglib_env_state);
        alglib_impl::ae_state_clear(&_alglib_env_state);
        return;
    }
    catch(alglib_impl::ae_error_type)
    {
        throw ap_error(_alglib_env_state.error_msg);
    }
}

/*************************************************************************
The subroutine is finite difference variant of MinCGCreate(). It uses
finite differences in order to differentiate target function.

Description below contains information which is specific to this function
only. We recommend to read comments on MinCGCreate() in order to get more
information about creation of CG optimizer.

INPUT PARAMETERS:
    N       -   problem dimension, N>0:
                * if given, only leading N elements of X are used
                * if not given, automatically determined from size of X
    X       -   starting point, array[0..N-1].
    DiffStep-   differentiation step, >0

OUTPUT PARAMETERS:
    State   -   structure which stores algorithm state

NOTES:
1. algorithm uses 4-point central formula for differentiation.
2. differentiation step along I-th axis is equal to DiffStep*S[I] where
   S[] is scaling vector which can be set by MinCGSetScale() call.
3. we recommend you to use moderate values of  differentiation  step.  Too
   large step will result in too large truncation  errors, while too small
   step will result in too large numerical  errors.  1.0E-6  can  be  good
   value to start with.
4. Numerical  differentiation  is   very   inefficient  -   one   gradient
   calculation needs 4*N function evaluations. This function will work for
   any N - either small (1...10), moderate (10...100) or  large  (100...).
   However, performance penalty will be too severe for any N's except  for
   small ones.
   We should also say that code which relies on numerical  differentiation
   is  less  robust  and  precise.  L-BFGS  needs  exact  gradient values.
   Imprecise  gradient may slow down  convergence,  especially  on  highly
   nonlinear problems.
   Thus  we  recommend to use this function for fast prototyping on small-
   dimensional problems only, and to implement analytical gradient as soon
   as possible.

  -- ALGLIB --
     Copyright 16.05.2011 by Bochkanov Sergey
*************************************************************************/
void mincgcreatef(const real_1d_array &x, const double diffstep, mincgstate &state)
{
    alglib_impl::ae_state _alglib_env_state;    
    ae_int_t n;

    n = x.length();
    alglib_impl::ae_state_init(&_alglib_env_state);
    try
    {
        alglib_impl::mincgcreatef(n, const_cast<alglib_impl::ae_vector*>(x.c_ptr()), diffstep, const_cast<alglib_impl::mincgstate*>(state.c_ptr()), &_alglib_env_state);

        alglib_impl::ae_state_clear(&_alglib_env_state);
        return;
    }
    catch(alglib_impl::ae_error_type)
    {
        throw ap_error(_alglib_env_state.error_msg);
    }
}

/*************************************************************************
This function sets stopping conditions for CG optimization algorithm.

INPUT PARAMETERS:
    State   -   structure which stores algorithm state
    EpsG    -   >=0
                The  subroutine  finishes  its  work   if   the  condition
                |v|<EpsG is satisfied, where:
                * |.| means Euclidian norm
                * v - scaled gradient vector, v[i]=g[i]*s[i]
                * g - gradient
                * s - scaling coefficients set by MinCGSetScale()
    EpsF    -   >=0
                The  subroutine  finishes  its work if on k+1-th iteration
                the  condition  |F(k+1)-F(k)|<=EpsF*max{|F(k)|,|F(k+1)|,1}
                is satisfied.
    EpsX    -   >=0
                The subroutine finishes its work if  on  k+1-th  iteration
                the condition |v|<=EpsX is fulfilled, where:
                * |.| means Euclidian norm
                * v - scaled step vector, v[i]=dx[i]/s[i]
                * dx - ste pvector, dx=X(k+1)-X(k)
                * s - scaling coefficients set by MinCGSetScale()
    MaxIts  -   maximum number of iterations. If MaxIts=0, the  number  of
                iterations is unlimited.

Passing EpsG=0, EpsF=0, EpsX=0 and MaxIts=0 (simultaneously) will lead to
automatic stopping criterion selection (small EpsX).

  -- ALGLIB --
     Copyright 02.04.2010 by Bochkanov Sergey
*************************************************************************/
void mincgsetcond(const mincgstate &state, const double epsg, const double epsf, const double epsx, const ae_int_t maxits)
{
    alglib_impl::ae_state _alglib_env_state;
    alglib_impl::ae_state_init(&_alglib_env_state);
    try
    {
        alglib_impl::mincgsetcond(const_cast<alglib_impl::mincgstate*>(state.c_ptr()), epsg, epsf, epsx, maxits, &_alglib_env_state);
        alglib_impl::ae_state_clear(&_alglib_env_state);
        return;
    }
    catch(alglib_impl::ae_error_type)
    {
        throw ap_error(_alglib_env_state.error_msg);
    }
}

/*************************************************************************
This function sets scaling coefficients for CG optimizer.

ALGLIB optimizers use scaling matrices to test stopping  conditions  (step
size and gradient are scaled before comparison with tolerances).  Scale of
the I-th variable is a translation invariant measure of:
a) "how large" the variable is
b) how large the step should be to make significant changes in the function

Scaling is also used by finite difference variant of CG optimizer  -  step
along I-th axis is equal to DiffStep*S[I].

In   most   optimizers  (and  in  the  CG  too)  scaling is NOT a form  of
preconditioning. It just  affects  stopping  conditions.  You  should  set
preconditioner by separate call to one of the MinCGSetPrec...() functions.

There  is  special  preconditioning  mode, however,  which  uses   scaling
coefficients to form diagonal preconditioning matrix. You  can  turn  this
mode on, if you want.   But  you should understand that scaling is not the
same thing as preconditioning - these are two different, although  related
forms of tuning solver.

INPUT PARAMETERS:
    State   -   structure stores algorithm state
    S       -   array[N], non-zero scaling coefficients
                S[i] may be negative, sign doesn't matter.

  -- ALGLIB --
     Copyright 14.01.2011 by Bochkanov Sergey
*************************************************************************/
void mincgsetscale(const mincgstate &state, const real_1d_array &s)
{
    alglib_impl::ae_state _alglib_env_state;
    alglib_impl::ae_state_init(&_alglib_env_state);
    try
    {
        alglib_impl::mincgsetscale(const_cast<alglib_impl::mincgstate*>(state.c_ptr()), const_cast<alglib_impl::ae_vector*>(s.c_ptr()), &_alglib_env_state);
        alglib_impl::ae_state_clear(&_alglib_env_state);
        return;
    }
    catch(alglib_impl::ae_error_type)
    {
        throw ap_error(_alglib_env_state.error_msg);
    }
}

/*************************************************************************
This function turns on/off reporting.

INPUT PARAMETERS:
    State   -   structure which stores algorithm state
    NeedXRep-   whether iteration reports are needed or not

If NeedXRep is True, algorithm will call rep() callback function if  it is
provided to MinCGOptimize().

  -- ALGLIB --
     Copyright 02.04.2010 by Bochkanov Sergey
*************************************************************************/
void mincgsetxrep(const mincgstate &state, const bool needxrep)
{
    alglib_impl::ae_state _alglib_env_state;
    alglib_impl::ae_state_init(&_alglib_env_state);
    try
    {
        alglib_impl::mincgsetxrep(const_cast<alglib_impl::mincgstate*>(state.c_ptr()), needxrep, &_alglib_env_state);
        alglib_impl::ae_state_clear(&_alglib_env_state);
        return;
    }
    catch(alglib_impl::ae_error_type)
    {
        throw ap_error(_alglib_env_state.error_msg);
    }
}

/*************************************************************************
This function sets CG algorithm.

INPUT PARAMETERS:
    State   -   structure which stores algorithm state
    CGType  -   algorithm type:
                * -1    automatic selection of the best algorithm
                * 0     DY (Dai and Yuan) algorithm
                * 1     Hybrid DY-HS algorithm

  -- ALGLIB --
     Copyright 02.04.2010 by Bochkanov Sergey
*************************************************************************/
void mincgsetcgtype(const mincgstate &state, const ae_int_t cgtype)
{
    alglib_impl::ae_state _alglib_env_state;
    alglib_impl::ae_state_init(&_alglib_env_state);
    try
    {
        alglib_impl::mincgsetcgtype(const_cast<alglib_impl::mincgstate*>(state.c_ptr()), cgtype, &_alglib_env_state);
        alglib_impl::ae_state_clear(&_alglib_env_state);
        return;
    }
    catch(alglib_impl::ae_error_type)
    {
        throw ap_error(_alglib_env_state.error_msg);
    }
}

/*************************************************************************
This function sets maximum step length

INPUT PARAMETERS:
    State   -   structure which stores algorithm state
    StpMax  -   maximum step length, >=0. Set StpMax to 0.0,  if you don't
                want to limit step length.

Use this subroutine when you optimize target function which contains exp()
or  other  fast  growing  functions,  and optimization algorithm makes too
large  steps  which  leads  to overflow. This function allows us to reject
steps  that  are  too  large  (and  therefore  expose  us  to the possible
overflow) without actually calculating function value at the x+stp*d.

  -- ALGLIB --
     Copyright 02.04.2010 by Bochkanov Sergey
*************************************************************************/
void mincgsetstpmax(const mincgstate &state, const double stpmax)
{
    alglib_impl::ae_state _alglib_env_state;
    alglib_impl::ae_state_init(&_alglib_env_state);
    try
    {
        alglib_impl::mincgsetstpmax(const_cast<alglib_impl::mincgstate*>(state.c_ptr()), stpmax, &_alglib_env_state);
        alglib_impl::ae_state_clear(&_alglib_env_state);
        return;
    }
    catch(alglib_impl::ae_error_type)
    {
        throw ap_error(_alglib_env_state.error_msg);
    }
}

/*************************************************************************
This function allows to suggest initial step length to the CG algorithm.

Suggested  step  length  is used as starting point for the line search. It
can be useful when you have  badly  scaled  problem,  i.e.  when  ||grad||
(which is used as initial estimate for the first step) is many  orders  of
magnitude different from the desired step.

Line search  may  fail  on  such problems without good estimate of initial
step length. Imagine, for example, problem with ||grad||=10^50 and desired
step equal to 0.1 Line  search function will use 10^50  as  initial  step,
then  it  will  decrease step length by 2 (up to 20 attempts) and will get
10^44, which is still too large.

This function allows us to tell than line search should  be  started  from
some moderate step length, like 1.0, so algorithm will be able  to  detect
desired step length in a several searches.

Default behavior (when no step is suggested) is to use preconditioner,  if
it is available, to generate initial estimate of step length.

This function influences only first iteration of algorithm. It  should  be
called between MinCGCreate/MinCGRestartFrom() call and MinCGOptimize call.
Suggested step is ignored if you have preconditioner.

INPUT PARAMETERS:
    State   -   structure used to store algorithm state.
    Stp     -   initial estimate of the step length.
                Can be zero (no estimate).

  -- ALGLIB --
     Copyright 30.07.2010 by Bochkanov Sergey
*************************************************************************/
void mincgsuggeststep(const mincgstate &state, const double stp)
{
    alglib_impl::ae_state _alglib_env_state;
    alglib_impl::ae_state_init(&_alglib_env_state);
    try
    {
        alglib_impl::mincgsuggeststep(const_cast<alglib_impl::mincgstate*>(state.c_ptr()), stp, &_alglib_env_state);
        alglib_impl::ae_state_clear(&_alglib_env_state);
        return;
    }
    catch(alglib_impl::ae_error_type)
    {
        throw ap_error(_alglib_env_state.error_msg);
    }
}

/*************************************************************************
Modification of the preconditioner: preconditioning is turned off.

INPUT PARAMETERS:
    State   -   structure which stores algorithm state

NOTE:  you  can  change  preconditioner  "on  the  fly",  during algorithm
iterations.

  -- ALGLIB --
     Copyright 13.10.2010 by Bochkanov Sergey
*************************************************************************/
void mincgsetprecdefault(const mincgstate &state)
{
    alglib_impl::ae_state _alglib_env_state;
    alglib_impl::ae_state_init(&_alglib_env_state);
    try
    {
        alglib_impl::mincgsetprecdefault(const_cast<alglib_impl::mincgstate*>(state.c_ptr()), &_alglib_env_state);
        alglib_impl::ae_state_clear(&_alglib_env_state);
        return;
    }
    catch(alglib_impl::ae_error_type)
    {
        throw ap_error(_alglib_env_state.error_msg);
    }
}

/*************************************************************************
Modification  of  the  preconditioner:  diagonal of approximate Hessian is
used.

INPUT PARAMETERS:
    State   -   structure which stores algorithm state
    D       -   diagonal of the approximate Hessian, array[0..N-1],
                (if larger, only leading N elements are used).

NOTE:  you  can  change  preconditioner  "on  the  fly",  during algorithm
iterations.

NOTE 2: D[i] should be positive. Exception will be thrown otherwise.

NOTE 3: you should pass diagonal of approximate Hessian - NOT ITS INVERSE.

  -- ALGLIB --
     Copyright 13.10.2010 by Bochkanov Sergey
*************************************************************************/
void mincgsetprecdiag(const mincgstate &state, const real_1d_array &d)
{
    alglib_impl::ae_state _alglib_env_state;
    alglib_impl::ae_state_init(&_alglib_env_state);
    try
    {
        alglib_impl::mincgsetprecdiag(const_cast<alglib_impl::mincgstate*>(state.c_ptr()), const_cast<alglib_impl::ae_vector*>(d.c_ptr()), &_alglib_env_state);
        alglib_impl::ae_state_clear(&_alglib_env_state);
        return;
    }
    catch(alglib_impl::ae_error_type)
    {
        throw ap_error(_alglib_env_state.error_msg);
    }
}

/*************************************************************************
Modification of the preconditioner: scale-based diagonal preconditioning.

This preconditioning mode can be useful when you  don't  have  approximate
diagonal of Hessian, but you know that your  variables  are  badly  scaled
(for  example,  one  variable is in [1,10], and another in [1000,100000]),
and most part of the ill-conditioning comes from different scales of vars.

In this case simple  scale-based  preconditioner,  with H[i] = 1/(s[i]^2),
can greatly improve convergence.

IMPRTANT: you should set scale of your variables with MinCGSetScale() call
(before or after MinCGSetPrecScale() call). Without knowledge of the scale
of your variables scale-based preconditioner will be just unit matrix.

INPUT PARAMETERS:
    State   -   structure which stores algorithm state

NOTE:  you  can  change  preconditioner  "on  the  fly",  during algorithm
iterations.

  -- ALGLIB --
     Copyright 13.10.2010 by Bochkanov Sergey
*************************************************************************/
void mincgsetprecscale(const mincgstate &state)
{
    alglib_impl::ae_state _alglib_env_state;
    alglib_impl::ae_state_init(&_alglib_env_state);
    try
    {
        alglib_impl::mincgsetprecscale(const_cast<alglib_impl::mincgstate*>(state.c_ptr()), &_alglib_env_state);
        alglib_impl::ae_state_clear(&_alglib_env_state);
        return;
    }
    catch(alglib_impl::ae_error_type)
    {
        throw ap_error(_alglib_env_state.error_msg);
    }
}

/*************************************************************************
This function provides reverse communication interface
Reverse communication interface is not documented or recommended to use.
See below for functions which provide better documented API
*************************************************************************/
bool mincgiteration(const mincgstate &state)
{
    alglib_impl::ae_state _alglib_env_state;
    alglib_impl::ae_state_init(&_alglib_env_state);
    try
    {
        ae_bool result = alglib_impl::mincgiteration(const_cast<alglib_impl::mincgstate*>(state.c_ptr()), &_alglib_env_state);
        alglib_impl::ae_state_clear(&_alglib_env_state);
        return *(reinterpret_cast<bool*>(&result));
    }
    catch(alglib_impl::ae_error_type)
    {
        throw ap_error(_alglib_env_state.error_msg);
    }
}


void mincgoptimize(mincgstate &state,
    void (*func)(const real_1d_array &x, double &func, void *ptr),
    void  (*rep)(const real_1d_array &x, double func, void *ptr), 
    void *ptr)
{
    alglib_impl::ae_state _alglib_env_state;
    if( func==NULL )
        throw ap_error("ALGLIB: error in 'mincgoptimize()' (func is NULL)");
    alglib_impl::ae_state_init(&_alglib_env_state);
    try
    {
        while( alglib_impl::mincgiteration(state.c_ptr(), &_alglib_env_state) )
        {
            if( state.needf )
            {
                func(state.x, state.f, ptr);
                continue;
            }
            if( state.xupdated )
            {
                if( rep!=NULL )
                    rep(state.x, state.f, ptr);
                continue;
            }
            throw ap_error("ALGLIB: error in 'mincgoptimize' (some derivatives were not provided?)");
        }
        alglib_impl::ae_state_clear(&_alglib_env_state);
    }
    catch(alglib_impl::ae_error_type)
    {
        throw ap_error(_alglib_env_state.error_msg);
    }
}


void mincgoptimize(mincgstate &state,
    void (*grad)(const real_1d_array &x, double &func, real_1d_array &grad, void *ptr),
    void  (*rep)(const real_1d_array &x, double func, void *ptr), 
    void *ptr)
{
    alglib_impl::ae_state _alglib_env_state;
    if( grad==NULL )
        throw ap_error("ALGLIB: error in 'mincgoptimize()' (grad is NULL)");
    alglib_impl::ae_state_init(&_alglib_env_state);
    try
    {
        while( alglib_impl::mincgiteration(state.c_ptr(), &_alglib_env_state) )
        {
            if( state.needfg )
            {
                grad(state.x, state.f, state.g, ptr);
                continue;
            }
            if( state.xupdated )
            {
                if( rep!=NULL )
                    rep(state.x, state.f, ptr);
                continue;
            }
            throw ap_error("ALGLIB: error in 'mincgoptimize' (some derivatives were not provided?)");
        }
        alglib_impl::ae_state_clear(&_alglib_env_state);
    }
    catch(alglib_impl::ae_error_type)
    {
        throw ap_error(_alglib_env_state.error_msg);
    }
}


/*************************************************************************
Conjugate gradient results

INPUT PARAMETERS:
    State   -   algorithm state

OUTPUT PARAMETERS:
    X       -   array[0..N-1], solution
    Rep     -   optimization report:
                * Rep.TerminationType completetion code:
                    * -8    internal integrity control  detected  infinite
                            or NAN values in  function/gradient.  Abnormal
                            termination signalled.
                    * -7    gradient verification failed.
                            See MinCGSetGradientCheck() for more information.
                    *  1    relative function improvement is no more than
                            EpsF.
                    *  2    relative step is no more than EpsX.
                    *  4    gradient norm is no more than EpsG
                    *  5    MaxIts steps was taken
                    *  7    stopping conditions are too stringent,
                            further improvement is impossible,
                            we return best X found so far
                    *  8    terminated by user
                * Rep.IterationsCount contains iterations count
                * NFEV countains number of function calculations

  -- ALGLIB --
     Copyright 20.04.2009 by Bochkanov Sergey
*************************************************************************/
void mincgresults(const mincgstate &state, real_1d_array &x, mincgreport &rep)
{
    alglib_impl::ae_state _alglib_env_state;
    alglib_impl::ae_state_init(&_alglib_env_state);
    try
    {
        alglib_impl::mincgresults(const_cast<alglib_impl::mincgstate*>(state.c_ptr()), const_cast<alglib_impl::ae_vector*>(x.c_ptr()), const_cast<alglib_impl::mincgreport*>(rep.c_ptr()), &_alglib_env_state);
        alglib_impl::ae_state_clear(&_alglib_env_state);
        return;
    }
    catch(alglib_impl::ae_error_type)
    {
        throw ap_error(_alglib_env_state.error_msg);
    }
}

/*************************************************************************
Conjugate gradient results

Buffered implementation of MinCGResults(), which uses pre-allocated buffer
to store X[]. If buffer size is  too  small,  it  resizes  buffer.  It  is
intended to be used in the inner cycles of performance critical algorithms
where array reallocation penalty is too large to be ignored.

  -- ALGLIB --
     Copyright 20.04.2009 by Bochkanov Sergey
*************************************************************************/
void mincgresultsbuf(const mincgstate &state, real_1d_array &x, mincgreport &rep)
{
    alglib_impl::ae_state _alglib_env_state;
    alglib_impl::ae_state_init(&_alglib_env_state);
    try
    {
        alglib_impl::mincgresultsbuf(const_cast<alglib_impl::mincgstate*>(state.c_ptr()), const_cast<alglib_impl::ae_vector*>(x.c_ptr()), const_cast<alglib_impl::mincgreport*>(rep.c_ptr()), &_alglib_env_state);
        alglib_impl::ae_state_clear(&_alglib_env_state);
        return;
    }
    catch(alglib_impl::ae_error_type)
    {
        throw ap_error(_alglib_env_state.error_msg);
    }
}

/*************************************************************************
This  subroutine  restarts  CG  algorithm from new point. All optimization
parameters are left unchanged.

This  function  allows  to  solve multiple  optimization  problems  (which
must have same number of dimensions) without object reallocation penalty.

INPUT PARAMETERS:
    State   -   structure used to store algorithm state.
    X       -   new starting point.

  -- ALGLIB --
     Copyright 30.07.2010 by Bochkanov Sergey
*************************************************************************/
void mincgrestartfrom(const mincgstate &state, const real_1d_array &x)
{
    alglib_impl::ae_state _alglib_env_state;
    alglib_impl::ae_state_init(&_alglib_env_state);
    try
    {
        alglib_impl::mincgrestartfrom(const_cast<alglib_impl::mincgstate*>(state.c_ptr()), const_cast<alglib_impl::ae_vector*>(x.c_ptr()), &_alglib_env_state);
        alglib_impl::ae_state_clear(&_alglib_env_state);
        return;
    }
    catch(alglib_impl::ae_error_type)
    {
        throw ap_error(_alglib_env_state.error_msg);
    }
}

/*************************************************************************
This subroutine submits request for termination of running  optimizer.  It
should be called from user-supplied callback when user decides that it  is
time to "smoothly" terminate optimization process.  As  result,  optimizer
stops at point which was "current accepted" when termination  request  was
submitted and returns error code 8 (successful termination).

INPUT PARAMETERS:
    State   -   optimizer structure

NOTE: after  request  for  termination  optimizer  may   perform   several
      additional calls to user-supplied callbacks. It does  NOT  guarantee
      to stop immediately - it just guarantees that these additional calls
      will be discarded later.

NOTE: calling this function on optimizer which is NOT running will have no
      effect.

NOTE: multiple calls to this function are possible. First call is counted,
      subsequent calls are silently ignored.

  -- ALGLIB --
     Copyright 08.10.2014 by Bochkanov Sergey
*************************************************************************/
void mincgrequesttermination(const mincgstate &state)
{
    alglib_impl::ae_state _alglib_env_state;
    alglib_impl::ae_state_init(&_alglib_env_state);
    try
    {
        alglib_impl::mincgrequesttermination(const_cast<alglib_impl::mincgstate*>(state.c_ptr()), &_alglib_env_state);
        alglib_impl::ae_state_clear(&_alglib_env_state);
        return;
    }
    catch(alglib_impl::ae_error_type)
    {
        throw ap_error(_alglib_env_state.error_msg);
    }
}

/*************************************************************************

This  subroutine  turns  on  verification  of  the  user-supplied analytic
gradient:
* user calls this subroutine before optimization begins
* MinCGOptimize() is called
* prior to  actual  optimization, for each component  of  parameters being
  optimized X[i] algorithm performs following steps:
  * two trial steps are made to X[i]-TestStep*S[i] and X[i]+TestStep*S[i],
    where X[i] is i-th component of the initial point and S[i] is a  scale
    of i-th parameter
  * F(X) is evaluated at these trial points
  * we perform one more evaluation in the middle point of the interval
  * we  build  cubic  model using function values and derivatives at trial
    points and we compare its prediction with actual value in  the  middle
    point
  * in case difference between prediction and actual value is higher  than
    some predetermined threshold, algorithm stops with completion code -7;
    Rep.VarIdx is set to index of the parameter with incorrect derivative.
* after verification is over, algorithm proceeds to the actual optimization.

NOTE 1: verification  needs  N (parameters count) gradient evaluations. It
        is very costly and you should use  it  only  for  low  dimensional
        problems,  when  you  want  to  be  sure  that  you've   correctly
        calculated  analytic  derivatives.  You  should  not use it in the
        production code (unless you want to check derivatives provided  by
        some third party).

NOTE 2: you  should  carefully  choose  TestStep. Value which is too large
        (so large that function behaviour is significantly non-cubic) will
        lead to false alarms. You may use  different  step  for  different
        parameters by means of setting scale with MinCGSetScale().

NOTE 3: this function may lead to false positives. In case it reports that
        I-th  derivative was calculated incorrectly, you may decrease test
        step  and  try  one  more  time  - maybe your function changes too
        sharply  and  your  step  is  too  large for such rapidly chanding
        function.

INPUT PARAMETERS:
    State       -   structure used to store algorithm state
    TestStep    -   verification step:
                    * TestStep=0 turns verification off
                    * TestStep>0 activates verification

  -- ALGLIB --
     Copyright 31.05.2012 by Bochkanov Sergey
*************************************************************************/
void mincgsetgradientcheck(const mincgstate &state, const double teststep)
{
    alglib_impl::ae_state _alglib_env_state;
    alglib_impl::ae_state_init(&_alglib_env_state);
    try
    {
        alglib_impl::mincgsetgradientcheck(const_cast<alglib_impl::mincgstate*>(state.c_ptr()), teststep, &_alglib_env_state);
        alglib_impl::ae_state_clear(&_alglib_env_state);
        return;
    }
    catch(alglib_impl::ae_error_type)
    {
        throw ap_error(_alglib_env_state.error_msg);
    }
}

/*************************************************************************
This object stores nonlinear optimizer state.
You should use functions provided by MinBLEIC subpackage to work with this
object
*************************************************************************/
_minbleicstate_owner::_minbleicstate_owner()
{
    p_struct = (alglib_impl::minbleicstate*)alglib_impl::ae_malloc(sizeof(alglib_impl::minbleicstate), NULL);
    if( p_struct==NULL )
        throw ap_error("ALGLIB: malloc error");
    alglib_impl::_minbleicstate_init(p_struct, NULL);
}

_minbleicstate_owner::_minbleicstate_owner(const _minbleicstate_owner &rhs)
{
    p_struct = (alglib_impl::minbleicstate*)alglib_impl::ae_malloc(sizeof(alglib_impl::minbleicstate), NULL);
    if( p_struct==NULL )
        throw ap_error("ALGLIB: malloc error");
    alglib_impl::_minbleicstate_init_copy(p_struct, const_cast<alglib_impl::minbleicstate*>(rhs.p_struct), NULL);
}

_minbleicstate_owner& _minbleicstate_owner::operator=(const _minbleicstate_owner &rhs)
{
    if( this==&rhs )
        return *this;
    alglib_impl::_minbleicstate_clear(p_struct);
    alglib_impl::_minbleicstate_init_copy(p_struct, const_cast<alglib_impl::minbleicstate*>(rhs.p_struct), NULL);
    return *this;
}

_minbleicstate_owner::~_minbleicstate_owner()
{
    alglib_impl::_minbleicstate_clear(p_struct);
    ae_free(p_struct);
}

alglib_impl::minbleicstate* _minbleicstate_owner::c_ptr()
{
    return p_struct;
}

alglib_impl::minbleicstate* _minbleicstate_owner::c_ptr() const
{
    return const_cast<alglib_impl::minbleicstate*>(p_struct);
}
minbleicstate::minbleicstate() : _minbleicstate_owner() ,needf(p_struct->needf),needfg(p_struct->needfg),xupdated(p_struct->xupdated),f(p_struct->f),g(&p_struct->g),x(&p_struct->x)
{
}

minbleicstate::minbleicstate(const minbleicstate &rhs):_minbleicstate_owner(rhs) ,needf(p_struct->needf),needfg(p_struct->needfg),xupdated(p_struct->xupdated),f(p_struct->f),g(&p_struct->g),x(&p_struct->x)
{
}

minbleicstate& minbleicstate::operator=(const minbleicstate &rhs)
{
    if( this==&rhs )
        return *this;
    _minbleicstate_owner::operator=(rhs);
    return *this;
}

minbleicstate::~minbleicstate()
{
}


/*************************************************************************
This structure stores optimization report:
* IterationsCount           number of iterations
* NFEV                      number of gradient evaluations
* TerminationType           termination type (see below)

TERMINATION CODES

TerminationType field contains completion code, which can be:
  -8    internal integrity control detected  infinite  or  NAN  values  in
        function/gradient. Abnormal termination signalled.
  -7    gradient verification failed.
        See MinBLEICSetGradientCheck() for more information.
  -3    inconsistent constraints. Feasible point is
        either nonexistent or too hard to find. Try to
        restart optimizer with better initial approximation
   1    relative function improvement is no more than EpsF.
   2    relative step is no more than EpsX.
   4    gradient norm is no more than EpsG
   5    MaxIts steps was taken
   7    stopping conditions are too stringent,
        further improvement is impossible,
        X contains best point found so far.
   8    terminated by user who called minbleicrequesttermination(). X contains
        point which was "current accepted" when  termination  request  was
        submitted.

ADDITIONAL FIELDS

There are additional fields which can be used for debugging:
* DebugEqErr                error in the equality constraints (2-norm)
* DebugFS                   f, calculated at projection of initial point
                            to the feasible set
* DebugFF                   f, calculated at the final point
* DebugDX                   |X_start-X_final|
*************************************************************************/
_minbleicreport_owner::_minbleicreport_owner()
{
    p_struct = (alglib_impl::minbleicreport*)alglib_impl::ae_malloc(sizeof(alglib_impl::minbleicreport), NULL);
    if( p_struct==NULL )
        throw ap_error("ALGLIB: malloc error");
    alglib_impl::_minbleicreport_init(p_struct, NULL);
}

_minbleicreport_owner::_minbleicreport_owner(const _minbleicreport_owner &rhs)
{
    p_struct = (alglib_impl::minbleicreport*)alglib_impl::ae_malloc(sizeof(alglib_impl::minbleicreport), NULL);
    if( p_struct==NULL )
        throw ap_error("ALGLIB: malloc error");
    alglib_impl::_minbleicreport_init_copy(p_struct, const_cast<alglib_impl::minbleicreport*>(rhs.p_struct), NULL);
}

_minbleicreport_owner& _minbleicreport_owner::operator=(const _minbleicreport_owner &rhs)
{
    if( this==&rhs )
        return *this;
    alglib_impl::_minbleicreport_clear(p_struct);
    alglib_impl::_minbleicreport_init_copy(p_struct, const_cast<alglib_impl::minbleicreport*>(rhs.p_struct), NULL);
    return *this;
}

_minbleicreport_owner::~_minbleicreport_owner()
{
    alglib_impl::_minbleicreport_clear(p_struct);
    ae_free(p_struct);
}

alglib_impl::minbleicreport* _minbleicreport_owner::c_ptr()
{
    return p_struct;
}

alglib_impl::minbleicreport* _minbleicreport_owner::c_ptr() const
{
    return const_cast<alglib_impl::minbleicreport*>(p_struct);
}
minbleicreport::minbleicreport() : _minbleicreport_owner() ,iterationscount(p_struct->iterationscount),nfev(p_struct->nfev),varidx(p_struct->varidx),terminationtype(p_struct->terminationtype),debugeqerr(p_struct->debugeqerr),debugfs(p_struct->debugfs),debugff(p_struct->debugff),debugdx(p_struct->debugdx),debugfeasqpits(p_struct->debugfeasqpits),debugfeasgpaits(p_struct->debugfeasgpaits),inneriterationscount(p_struct->inneriterationscount),outeriterationscount(p_struct->outeriterationscount)
{
}

minbleicreport::minbleicreport(const minbleicreport &rhs):_minbleicreport_owner(rhs) ,iterationscount(p_struct->iterationscount),nfev(p_struct->nfev),varidx(p_struct->varidx),terminationtype(p_struct->terminationtype),debugeqerr(p_struct->debugeqerr),debugfs(p_struct->debugfs),debugff(p_struct->debugff),debugdx(p_struct->debugdx),debugfeasqpits(p_struct->debugfeasqpits),debugfeasgpaits(p_struct->debugfeasgpaits),inneriterationscount(p_struct->inneriterationscount),outeriterationscount(p_struct->outeriterationscount)
{
}

minbleicreport& minbleicreport::operator=(const minbleicreport &rhs)
{
    if( this==&rhs )
        return *this;
    _minbleicreport_owner::operator=(rhs);
    return *this;
}

minbleicreport::~minbleicreport()
{
}

/*************************************************************************
                     BOUND CONSTRAINED OPTIMIZATION
       WITH ADDITIONAL LINEAR EQUALITY AND INEQUALITY CONSTRAINTS

DESCRIPTION:
The  subroutine  minimizes  function   F(x)  of N arguments subject to any
combination of:
* bound constraints
* linear inequality constraints
* linear equality constraints

REQUIREMENTS:
* user must provide function value and gradient
* starting point X0 must be feasible or
  not too far away from the feasible set
* grad(f) must be Lipschitz continuous on a level set:
  L = { x : f(x)<=f(x0) }
* function must be defined everywhere on the feasible set F

USAGE:

Constrained optimization if far more complex than the unconstrained one.
Here we give very brief outline of the BLEIC optimizer. We strongly recommend
you to read examples in the ALGLIB Reference Manual and to read ALGLIB User Guide
on optimization, which is available at http://www.alglib.net/optimization/

1. User initializes algorithm state with MinBLEICCreate() call

2. USer adds boundary and/or linear constraints by calling
   MinBLEICSetBC() and MinBLEICSetLC() functions.

3. User sets stopping conditions with MinBLEICSetCond().

4. User calls MinBLEICOptimize() function which takes algorithm  state and
   pointer (delegate, etc.) to callback function which calculates F/G.

5. User calls MinBLEICResults() to get solution

6. Optionally user may call MinBLEICRestartFrom() to solve another problem
   with same N but another starting point.
   MinBLEICRestartFrom() allows to reuse already initialized structure.


INPUT PARAMETERS:
    N       -   problem dimension, N>0:
                * if given, only leading N elements of X are used
                * if not given, automatically determined from size ofX
    X       -   starting point, array[N]:
                * it is better to set X to a feasible point
                * but X can be infeasible, in which case algorithm will try
                  to find feasible point first, using X as initial
                  approximation.

OUTPUT PARAMETERS:
    State   -   structure stores algorithm state

  -- ALGLIB --
     Copyright 28.11.2010 by Bochkanov Sergey
*************************************************************************/
void minbleiccreate(const ae_int_t n, const real_1d_array &x, minbleicstate &state)
{
    alglib_impl::ae_state _alglib_env_state;
    alglib_impl::ae_state_init(&_alglib_env_state);
    try
    {
        alglib_impl::minbleiccreate(n, const_cast<alglib_impl::ae_vector*>(x.c_ptr()), const_cast<alglib_impl::minbleicstate*>(state.c_ptr()), &_alglib_env_state);
        alglib_impl::ae_state_clear(&_alglib_env_state);
        return;
    }
    catch(alglib_impl::ae_error_type)
    {
        throw ap_error(_alglib_env_state.error_msg);
    }
}

/*************************************************************************
                     BOUND CONSTRAINED OPTIMIZATION
       WITH ADDITIONAL LINEAR EQUALITY AND INEQUALITY CONSTRAINTS

DESCRIPTION:
The  subroutine  minimizes  function   F(x)  of N arguments subject to any
combination of:
* bound constraints
* linear inequality constraints
* linear equality constraints

REQUIREMENTS:
* user must provide function value and gradient
* starting point X0 must be feasible or
  not too far away from the feasible set
* grad(f) must be Lipschitz continuous on a level set:
  L = { x : f(x)<=f(x0) }
* function must be defined everywhere on the feasible set F

USAGE:

Constrained optimization if far more complex than the unconstrained one.
Here we give very brief outline of the BLEIC optimizer. We strongly recommend
you to read examples in the ALGLIB Reference Manual and to read ALGLIB User Guide
on optimization, which is available at http://www.alglib.net/optimization/

1. User initializes algorithm state with MinBLEICCreate() call

2. USer adds boundary and/or linear constraints by calling
   MinBLEICSetBC() and MinBLEICSetLC() functions.

3. User sets stopping conditions with MinBLEICSetCond().

4. User calls MinBLEICOptimize() function which takes algorithm  state and
   pointer (delegate, etc.) to callback function which calculates F/G.

5. User calls MinBLEICResults() to get solution

6. Optionally user may call MinBLEICRestartFrom() to solve another problem
   with same N but another starting point.
   MinBLEICRestartFrom() allows to reuse already initialized structure.


INPUT PARAMETERS:
    N       -   problem dimension, N>0:
                * if given, only leading N elements of X are used
                * if not given, automatically determined from size ofX
    X       -   starting point, array[N]:
                * it is better to set X to a feasible point
                * but X can be infeasible, in which case algorithm will try
                  to find feasible point first, using X as initial
                  approximation.

OUTPUT PARAMETERS:
    State   -   structure stores algorithm state

  -- ALGLIB --
     Copyright 28.11.2010 by Bochkanov Sergey
*************************************************************************/
void minbleiccreate(const real_1d_array &x, minbleicstate &state)
{
    alglib_impl::ae_state _alglib_env_state;    
    ae_int_t n;

    n = x.length();
    alglib_impl::ae_state_init(&_alglib_env_state);
    try
    {
        alglib_impl::minbleiccreate(n, const_cast<alglib_impl::ae_vector*>(x.c_ptr()), const_cast<alglib_impl::minbleicstate*>(state.c_ptr()), &_alglib_env_state);

        alglib_impl::ae_state_clear(&_alglib_env_state);
        return;
    }
    catch(alglib_impl::ae_error_type)
    {
        throw ap_error(_alglib_env_state.error_msg);
    }
}

/*************************************************************************
The subroutine is finite difference variant of MinBLEICCreate().  It  uses
finite differences in order to differentiate target function.

Description below contains information which is specific to  this function
only. We recommend to read comments on MinBLEICCreate() in  order  to  get
more information about creation of BLEIC optimizer.

INPUT PARAMETERS:
    N       -   problem dimension, N>0:
                * if given, only leading N elements of X are used
                * if not given, automatically determined from size of X
    X       -   starting point, array[0..N-1].
    DiffStep-   differentiation step, >0

OUTPUT PARAMETERS:
    State   -   structure which stores algorithm state

NOTES:
1. algorithm uses 4-point central formula for differentiation.
2. differentiation step along I-th axis is equal to DiffStep*S[I] where
   S[] is scaling vector which can be set by MinBLEICSetScale() call.
3. we recommend you to use moderate values of  differentiation  step.  Too
   large step will result in too large truncation  errors, while too small
   step will result in too large numerical  errors.  1.0E-6  can  be  good
   value to start with.
4. Numerical  differentiation  is   very   inefficient  -   one   gradient
   calculation needs 4*N function evaluations. This function will work for
   any N - either small (1...10), moderate (10...100) or  large  (100...).
   However, performance penalty will be too severe for any N's except  for
   small ones.
   We should also say that code which relies on numerical  differentiation
   is  less  robust and precise. CG needs exact gradient values. Imprecise
   gradient may slow  down  convergence, especially  on  highly  nonlinear
   problems.
   Thus  we  recommend to use this function for fast prototyping on small-
   dimensional problems only, and to implement analytical gradient as soon
   as possible.

  -- ALGLIB --
     Copyright 16.05.2011 by Bochkanov Sergey
*************************************************************************/
void minbleiccreatef(const ae_int_t n, const real_1d_array &x, const double diffstep, minbleicstate &state)
{
    alglib_impl::ae_state _alglib_env_state;
    alglib_impl::ae_state_init(&_alglib_env_state);
    try
    {
        alglib_impl::minbleiccreatef(n, const_cast<alglib_impl::ae_vector*>(x.c_ptr()), diffstep, const_cast<alglib_impl::minbleicstate*>(state.c_ptr()), &_alglib_env_state);
        alglib_impl::ae_state_clear(&_alglib_env_state);
        return;
    }
    catch(alglib_impl::ae_error_type)
    {
        throw ap_error(_alglib_env_state.error_msg);
    }
}

/*************************************************************************
The subroutine is finite difference variant of MinBLEICCreate().  It  uses
finite differences in order to differentiate target function.

Description below contains information which is specific to  this function
only. We recommend to read comments on MinBLEICCreate() in  order  to  get
more information about creation of BLEIC optimizer.

INPUT PARAMETERS:
    N       -   problem dimension, N>0:
                * if given, only leading N elements of X are used
                * if not given, automatically determined from size of X
    X       -   starting point, array[0..N-1].
    DiffStep-   differentiation step, >0

OUTPUT PARAMETERS:
    State   -   structure which stores algorithm state

NOTES:
1. algorithm uses 4-point central formula for differentiation.
2. differentiation step along I-th axis is equal to DiffStep*S[I] where
   S[] is scaling vector which can be set by MinBLEICSetScale() call.
3. we recommend you to use moderate values of  differentiation  step.  Too
   large step will result in too large truncation  errors, while too small
   step will result in too large numerical  errors.  1.0E-6  can  be  good
   value to start with.
4. Numerical  differentiation  is   very   inefficient  -   one   gradient
   calculation needs 4*N function evaluations. This function will work for
   any N - either small (1...10), moderate (10...100) or  large  (100...).
   However, performance penalty will be too severe for any N's except  for
   small ones.
   We should also say that code which relies on numerical  differentiation
   is  less  robust and precise. CG needs exact gradient values. Imprecise
   gradient may slow  down  convergence, especially  on  highly  nonlinear
   problems.
   Thus  we  recommend to use this function for fast prototyping on small-
   dimensional problems only, and to implement analytical gradient as soon
   as possible.

  -- ALGLIB --
     Copyright 16.05.2011 by Bochkanov Sergey
*************************************************************************/
void minbleiccreatef(const real_1d_array &x, const double diffstep, minbleicstate &state)
{
    alglib_impl::ae_state _alglib_env_state;    
    ae_int_t n;

    n = x.length();
    alglib_impl::ae_state_init(&_alglib_env_state);
    try
    {
        alglib_impl::minbleiccreatef(n, const_cast<alglib_impl::ae_vector*>(x.c_ptr()), diffstep, const_cast<alglib_impl::minbleicstate*>(state.c_ptr()), &_alglib_env_state);

        alglib_impl::ae_state_clear(&_alglib_env_state);
        return;
    }
    catch(alglib_impl::ae_error_type)
    {
        throw ap_error(_alglib_env_state.error_msg);
    }
}

/*************************************************************************
This function sets boundary constraints for BLEIC optimizer.

Boundary constraints are inactive by default (after initial creation).
They are preserved after algorithm restart with MinBLEICRestartFrom().

INPUT PARAMETERS:
    State   -   structure stores algorithm state
    BndL    -   lower bounds, array[N].
                If some (all) variables are unbounded, you may specify
                very small number or -INF.
    BndU    -   upper bounds, array[N].
                If some (all) variables are unbounded, you may specify
                very large number or +INF.

NOTE 1: it is possible to specify BndL[i]=BndU[i]. In this case I-th
variable will be "frozen" at X[i]=BndL[i]=BndU[i].

NOTE 2: this solver has following useful properties:
* bound constraints are always satisfied exactly
* function is evaluated only INSIDE area specified by  bound  constraints,
  even  when  numerical  differentiation is used (algorithm adjusts  nodes
  according to boundary constraints)

  -- ALGLIB --
     Copyright 28.11.2010 by Bochkanov Sergey
*************************************************************************/
void minbleicsetbc(const minbleicstate &state, const real_1d_array &bndl, const real_1d_array &bndu)
{
    alglib_impl::ae_state _alglib_env_state;
    alglib_impl::ae_state_init(&_alglib_env_state);
    try
    {
        alglib_impl::minbleicsetbc(const_cast<alglib_impl::minbleicstate*>(state.c_ptr()), const_cast<alglib_impl::ae_vector*>(bndl.c_ptr()), const_cast<alglib_impl::ae_vector*>(bndu.c_ptr()), &_alglib_env_state);
        alglib_impl::ae_state_clear(&_alglib_env_state);
        return;
    }
    catch(alglib_impl::ae_error_type)
    {
        throw ap_error(_alglib_env_state.error_msg);
    }
}

/*************************************************************************
This function sets linear constraints for BLEIC optimizer.

Linear constraints are inactive by default (after initial creation).
They are preserved after algorithm restart with MinBLEICRestartFrom().

INPUT PARAMETERS:
    State   -   structure previously allocated with MinBLEICCreate call.
    C       -   linear constraints, array[K,N+1].
                Each row of C represents one constraint, either equality
                or inequality (see below):
                * first N elements correspond to coefficients,
                * last element corresponds to the right part.
                All elements of C (including right part) must be finite.
    CT      -   type of constraints, array[K]:
                * if CT[i]>0, then I-th constraint is C[i,*]*x >= C[i,n+1]
                * if CT[i]=0, then I-th constraint is C[i,*]*x  = C[i,n+1]
                * if CT[i]<0, then I-th constraint is C[i,*]*x <= C[i,n+1]
    K       -   number of equality/inequality constraints, K>=0:
                * if given, only leading K elements of C/CT are used
                * if not given, automatically determined from sizes of C/CT

NOTE 1: linear (non-bound) constraints are satisfied only approximately:
* there always exists some minor violation (about Epsilon in magnitude)
  due to rounding errors
* numerical differentiation, if used, may  lead  to  function  evaluations
  outside  of the feasible  area,   because   algorithm  does  NOT  change
  numerical differentiation formula according to linear constraints.
If you want constraints to be  satisfied  exactly, try to reformulate your
problem  in  such  manner  that  all constraints will become boundary ones
(this kind of constraints is always satisfied exactly, both in  the  final
solution and in all intermediate points).

  -- ALGLIB --
     Copyright 28.11.2010 by Bochkanov Sergey
*************************************************************************/
void minbleicsetlc(const minbleicstate &state, const real_2d_array &c, const integer_1d_array &ct, const ae_int_t k)
{
    alglib_impl::ae_state _alglib_env_state;
    alglib_impl::ae_state_init(&_alglib_env_state);
    try
    {
        alglib_impl::minbleicsetlc(const_cast<alglib_impl::minbleicstate*>(state.c_ptr()), const_cast<alglib_impl::ae_matrix*>(c.c_ptr()), const_cast<alglib_impl::ae_vector*>(ct.c_ptr()), k, &_alglib_env_state);
        alglib_impl::ae_state_clear(&_alglib_env_state);
        return;
    }
    catch(alglib_impl::ae_error_type)
    {
        throw ap_error(_alglib_env_state.error_msg);
    }
}

/*************************************************************************
This function sets linear constraints for BLEIC optimizer.

Linear constraints are inactive by default (after initial creation).
They are preserved after algorithm restart with MinBLEICRestartFrom().

INPUT PARAMETERS:
    State   -   structure previously allocated with MinBLEICCreate call.
    C       -   linear constraints, array[K,N+1].
                Each row of C represents one constraint, either equality
                or inequality (see below):
                * first N elements correspond to coefficients,
                * last element corresponds to the right part.
                All elements of C (including right part) must be finite.
    CT      -   type of constraints, array[K]:
                * if CT[i]>0, then I-th constraint is C[i,*]*x >= C[i,n+1]
                * if CT[i]=0, then I-th constraint is C[i,*]*x  = C[i,n+1]
                * if CT[i]<0, then I-th constraint is C[i,*]*x <= C[i,n+1]
    K       -   number of equality/inequality constraints, K>=0:
                * if given, only leading K elements of C/CT are used
                * if not given, automatically determined from sizes of C/CT

NOTE 1: linear (non-bound) constraints are satisfied only approximately:
* there always exists some minor violation (about Epsilon in magnitude)
  due to rounding errors
* numerical differentiation, if used, may  lead  to  function  evaluations
  outside  of the feasible  area,   because   algorithm  does  NOT  change
  numerical differentiation formula according to linear constraints.
If you want constraints to be  satisfied  exactly, try to reformulate your
problem  in  such  manner  that  all constraints will become boundary ones
(this kind of constraints is always satisfied exactly, both in  the  final
solution and in all intermediate points).

  -- ALGLIB --
     Copyright 28.11.2010 by Bochkanov Sergey
*************************************************************************/
void minbleicsetlc(const minbleicstate &state, const real_2d_array &c, const integer_1d_array &ct)
{
    alglib_impl::ae_state _alglib_env_state;    
    ae_int_t k;
    if( (c.rows()!=ct.length()))
        throw ap_error("Error while calling 'minbleicsetlc': looks like one of arguments has wrong size");
    k = c.rows();
    alglib_impl::ae_state_init(&_alglib_env_state);
    try
    {
        alglib_impl::minbleicsetlc(const_cast<alglib_impl::minbleicstate*>(state.c_ptr()), const_cast<alglib_impl::ae_matrix*>(c.c_ptr()), const_cast<alglib_impl::ae_vector*>(ct.c_ptr()), k, &_alglib_env_state);

        alglib_impl::ae_state_clear(&_alglib_env_state);
        return;
    }
    catch(alglib_impl::ae_error_type)
    {
        throw ap_error(_alglib_env_state.error_msg);
    }
}

/*************************************************************************
This function sets stopping conditions for the optimizer.

INPUT PARAMETERS:
    State   -   structure which stores algorithm state
    EpsG    -   >=0
                The  subroutine  finishes  its  work   if   the  condition
                |v|<EpsG is satisfied, where:
                * |.| means Euclidian norm
                * v - scaled gradient vector, v[i]=g[i]*s[i]
                * g - gradient
                * s - scaling coefficients set by MinBLEICSetScale()
    EpsF    -   >=0
                The  subroutine  finishes  its work if on k+1-th iteration
                the  condition  |F(k+1)-F(k)|<=EpsF*max{|F(k)|,|F(k+1)|,1}
                is satisfied.
    EpsX    -   >=0
                The subroutine finishes its work if  on  k+1-th  iteration
                the condition |v|<=EpsX is fulfilled, where:
                * |.| means Euclidian norm
                * v - scaled step vector, v[i]=dx[i]/s[i]
                * dx - step vector, dx=X(k+1)-X(k)
                * s - scaling coefficients set by MinBLEICSetScale()
    MaxIts  -   maximum number of iterations. If MaxIts=0, the  number  of
                iterations is unlimited.

Passing EpsG=0, EpsF=0 and EpsX=0 and MaxIts=0 (simultaneously) will lead
to automatic stopping criterion selection.

NOTE: when SetCond() called with non-zero MaxIts, BLEIC solver may perform
      slightly more than MaxIts iterations. I.e., MaxIts  sets  non-strict
      limit on iterations count.

  -- ALGLIB --
     Copyright 28.11.2010 by Bochkanov Sergey
*************************************************************************/
void minbleicsetcond(const minbleicstate &state, const double epsg, const double epsf, const double epsx, const ae_int_t maxits)
{
    alglib_impl::ae_state _alglib_env_state;
    alglib_impl::ae_state_init(&_alglib_env_state);
    try
    {
        alglib_impl::minbleicsetcond(const_cast<alglib_impl::minbleicstate*>(state.c_ptr()), epsg, epsf, epsx, maxits, &_alglib_env_state);
        alglib_impl::ae_state_clear(&_alglib_env_state);
        return;
    }
    catch(alglib_impl::ae_error_type)
    {
        throw ap_error(_alglib_env_state.error_msg);
    }
}

/*************************************************************************
This function sets scaling coefficients for BLEIC optimizer.

ALGLIB optimizers use scaling matrices to test stopping  conditions  (step
size and gradient are scaled before comparison with tolerances).  Scale of
the I-th variable is a translation invariant measure of:
a) "how large" the variable is
b) how large the step should be to make significant changes in the function

Scaling is also used by finite difference variant of the optimizer  - step
along I-th axis is equal to DiffStep*S[I].

In  most  optimizers  (and  in  the  BLEIC  too)  scaling is NOT a form of
preconditioning. It just  affects  stopping  conditions.  You  should  set
preconditioner  by  separate  call  to  one  of  the  MinBLEICSetPrec...()
functions.

There is a special  preconditioning  mode, however,  which  uses   scaling
coefficients to form diagonal preconditioning matrix. You  can  turn  this
mode on, if you want.   But  you should understand that scaling is not the
same thing as preconditioning - these are two different, although  related
forms of tuning solver.

INPUT PARAMETERS:
    State   -   structure stores algorithm state
    S       -   array[N], non-zero scaling coefficients
                S[i] may be negative, sign doesn't matter.

  -- ALGLIB --
     Copyright 14.01.2011 by Bochkanov Sergey
*************************************************************************/
void minbleicsetscale(const minbleicstate &state, const real_1d_array &s)
{
    alglib_impl::ae_state _alglib_env_state;
    alglib_impl::ae_state_init(&_alglib_env_state);
    try
    {
        alglib_impl::minbleicsetscale(const_cast<alglib_impl::minbleicstate*>(state.c_ptr()), const_cast<alglib_impl::ae_vector*>(s.c_ptr()), &_alglib_env_state);
        alglib_impl::ae_state_clear(&_alglib_env_state);
        return;
    }
    catch(alglib_impl::ae_error_type)
    {
        throw ap_error(_alglib_env_state.error_msg);
    }
}

/*************************************************************************
Modification of the preconditioner: preconditioning is turned off.

INPUT PARAMETERS:
    State   -   structure which stores algorithm state

  -- ALGLIB --
     Copyright 13.10.2010 by Bochkanov Sergey
*************************************************************************/
void minbleicsetprecdefault(const minbleicstate &state)
{
    alglib_impl::ae_state _alglib_env_state;
    alglib_impl::ae_state_init(&_alglib_env_state);
    try
    {
        alglib_impl::minbleicsetprecdefault(const_cast<alglib_impl::minbleicstate*>(state.c_ptr()), &_alglib_env_state);
        alglib_impl::ae_state_clear(&_alglib_env_state);
        return;
    }
    catch(alglib_impl::ae_error_type)
    {
        throw ap_error(_alglib_env_state.error_msg);
    }
}

/*************************************************************************
Modification  of  the  preconditioner:  diagonal of approximate Hessian is
used.

INPUT PARAMETERS:
    State   -   structure which stores algorithm state
    D       -   diagonal of the approximate Hessian, array[0..N-1],
                (if larger, only leading N elements are used).

NOTE 1: D[i] should be positive. Exception will be thrown otherwise.

NOTE 2: you should pass diagonal of approximate Hessian - NOT ITS INVERSE.

  -- ALGLIB --
     Copyright 13.10.2010 by Bochkanov Sergey
*************************************************************************/
void minbleicsetprecdiag(const minbleicstate &state, const real_1d_array &d)
{
    alglib_impl::ae_state _alglib_env_state;
    alglib_impl::ae_state_init(&_alglib_env_state);
    try
    {
        alglib_impl::minbleicsetprecdiag(const_cast<alglib_impl::minbleicstate*>(state.c_ptr()), const_cast<alglib_impl::ae_vector*>(d.c_ptr()), &_alglib_env_state);
        alglib_impl::ae_state_clear(&_alglib_env_state);
        return;
    }
    catch(alglib_impl::ae_error_type)
    {
        throw ap_error(_alglib_env_state.error_msg);
    }
}

/*************************************************************************
Modification of the preconditioner: scale-based diagonal preconditioning.

This preconditioning mode can be useful when you  don't  have  approximate
diagonal of Hessian, but you know that your  variables  are  badly  scaled
(for  example,  one  variable is in [1,10], and another in [1000,100000]),
and most part of the ill-conditioning comes from different scales of vars.

In this case simple  scale-based  preconditioner,  with H[i] = 1/(s[i]^2),
can greatly improve convergence.

IMPRTANT: you should set scale of your variables  with  MinBLEICSetScale()
call  (before  or after MinBLEICSetPrecScale() call). Without knowledge of
the scale of your variables scale-based preconditioner will be  just  unit
matrix.

INPUT PARAMETERS:
    State   -   structure which stores algorithm state

  -- ALGLIB --
     Copyright 13.10.2010 by Bochkanov Sergey
*************************************************************************/
void minbleicsetprecscale(const minbleicstate &state)
{
    alglib_impl::ae_state _alglib_env_state;
    alglib_impl::ae_state_init(&_alglib_env_state);
    try
    {
        alglib_impl::minbleicsetprecscale(const_cast<alglib_impl::minbleicstate*>(state.c_ptr()), &_alglib_env_state);
        alglib_impl::ae_state_clear(&_alglib_env_state);
        return;
    }
    catch(alglib_impl::ae_error_type)
    {
        throw ap_error(_alglib_env_state.error_msg);
    }
}

/*************************************************************************
This function turns on/off reporting.

INPUT PARAMETERS:
    State   -   structure which stores algorithm state
    NeedXRep-   whether iteration reports are needed or not

If NeedXRep is True, algorithm will call rep() callback function if  it is
provided to MinBLEICOptimize().

  -- ALGLIB --
     Copyright 28.11.2010 by Bochkanov Sergey
*************************************************************************/
void minbleicsetxrep(const minbleicstate &state, const bool needxrep)
{
    alglib_impl::ae_state _alglib_env_state;
    alglib_impl::ae_state_init(&_alglib_env_state);
    try
    {
        alglib_impl::minbleicsetxrep(const_cast<alglib_impl::minbleicstate*>(state.c_ptr()), needxrep, &_alglib_env_state);
        alglib_impl::ae_state_clear(&_alglib_env_state);
        return;
    }
    catch(alglib_impl::ae_error_type)
    {
        throw ap_error(_alglib_env_state.error_msg);
    }
}

/*************************************************************************
This function sets maximum step length

IMPORTANT: this feature is hard to combine with preconditioning. You can't
set upper limit on step length, when you solve optimization  problem  with
linear (non-boundary) constraints AND preconditioner turned on.

When  non-boundary  constraints  are  present,  you  have to either a) use
preconditioner, or b) use upper limit on step length.  YOU CAN'T USE BOTH!
In this case algorithm will terminate with appropriate error code.

INPUT PARAMETERS:
    State   -   structure which stores algorithm state
    StpMax  -   maximum step length, >=0. Set StpMax to 0.0,  if you don't
                want to limit step length.

Use this subroutine when you optimize target function which contains exp()
or  other  fast  growing  functions,  and optimization algorithm makes too
large  steps  which  lead   to overflow. This function allows us to reject
steps  that  are  too  large  (and  therefore  expose  us  to the possible
overflow) without actually calculating function value at the x+stp*d.

  -- ALGLIB --
     Copyright 02.04.2010 by Bochkanov Sergey
*************************************************************************/
void minbleicsetstpmax(const minbleicstate &state, const double stpmax)
{
    alglib_impl::ae_state _alglib_env_state;
    alglib_impl::ae_state_init(&_alglib_env_state);
    try
    {
        alglib_impl::minbleicsetstpmax(const_cast<alglib_impl::minbleicstate*>(state.c_ptr()), stpmax, &_alglib_env_state);
        alglib_impl::ae_state_clear(&_alglib_env_state);
        return;
    }
    catch(alglib_impl::ae_error_type)
    {
        throw ap_error(_alglib_env_state.error_msg);
    }
}

/*************************************************************************
This function provides reverse communication interface
Reverse communication interface is not documented or recommended to use.
See below for functions which provide better documented API
*************************************************************************/
bool minbleiciteration(const minbleicstate &state)
{
    alglib_impl::ae_state _alglib_env_state;
    alglib_impl::ae_state_init(&_alglib_env_state);
    try
    {
        ae_bool result = alglib_impl::minbleiciteration(const_cast<alglib_impl::minbleicstate*>(state.c_ptr()), &_alglib_env_state);
        alglib_impl::ae_state_clear(&_alglib_env_state);
        return *(reinterpret_cast<bool*>(&result));
    }
    catch(alglib_impl::ae_error_type)
    {
        throw ap_error(_alglib_env_state.error_msg);
    }
}


void minbleicoptimize(minbleicstate &state,
    void (*func)(const real_1d_array &x, double &func, void *ptr),
    void  (*rep)(const real_1d_array &x, double func, void *ptr), 
    void *ptr)
{
    alglib_impl::ae_state _alglib_env_state;
    if( func==NULL )
        throw ap_error("ALGLIB: error in 'minbleicoptimize()' (func is NULL)");
    alglib_impl::ae_state_init(&_alglib_env_state);
    try
    {
        while( alglib_impl::minbleiciteration(state.c_ptr(), &_alglib_env_state) )
        {
            if( state.needf )
            {
                func(state.x, state.f, ptr);
                continue;
            }
            if( state.xupdated )
            {
                if( rep!=NULL )
                    rep(state.x, state.f, ptr);
                continue;
            }
            throw ap_error("ALGLIB: error in 'minbleicoptimize' (some derivatives were not provided?)");
        }
        alglib_impl::ae_state_clear(&_alglib_env_state);
    }
    catch(alglib_impl::ae_error_type)
    {
        throw ap_error(_alglib_env_state.error_msg);
    }
}


void minbleicoptimize(minbleicstate &state,
    void (*grad)(const real_1d_array &x, double &func, real_1d_array &grad, void *ptr),
    void  (*rep)(const real_1d_array &x, double func, void *ptr), 
    void *ptr)
{
    alglib_impl::ae_state _alglib_env_state;
    if( grad==NULL )
        throw ap_error("ALGLIB: error in 'minbleicoptimize()' (grad is NULL)");
    alglib_impl::ae_state_init(&_alglib_env_state);
    try
    {
        while( alglib_impl::minbleiciteration(state.c_ptr(), &_alglib_env_state) )
        {
            if( state.needfg )
            {
                grad(state.x, state.f, state.g, ptr);
                continue;
            }
            if( state.xupdated )
            {
                if( rep!=NULL )
                    rep(state.x, state.f, ptr);
                continue;
            }
            throw ap_error("ALGLIB: error in 'minbleicoptimize' (some derivatives were not provided?)");
        }
        alglib_impl::ae_state_clear(&_alglib_env_state);
    }
    catch(alglib_impl::ae_error_type)
    {
        throw ap_error(_alglib_env_state.error_msg);
    }
}


/*************************************************************************
BLEIC results

INPUT PARAMETERS:
    State   -   algorithm state

OUTPUT PARAMETERS:
    X       -   array[0..N-1], solution
    Rep     -   optimization report. You should check Rep.TerminationType
                in  order  to  distinguish  successful  termination  from
                unsuccessful one:
                * -8    internal integrity control  detected  infinite or
                        NAN   values   in   function/gradient.   Abnormal
                        termination signalled.
                * -7   gradient verification failed.
                       See MinBLEICSetGradientCheck() for more information.
                * -3   inconsistent constraints. Feasible point is
                       either nonexistent or too hard to find. Try to
                       restart optimizer with better initial approximation
                *  1   relative function improvement is no more than EpsF.
                *  2   scaled step is no more than EpsX.
                *  4   scaled gradient norm is no more than EpsG.
                *  5   MaxIts steps was taken
                *  8   terminated by user who called minbleicrequesttermination().
                       X contains point which was "current accepted"  when
                       termination request was submitted.
                More information about fields of this  structure  can  be
                found in the comments on MinBLEICReport datatype.

  -- ALGLIB --
     Copyright 28.11.2010 by Bochkanov Sergey
*************************************************************************/
void minbleicresults(const minbleicstate &state, real_1d_array &x, minbleicreport &rep)
{
    alglib_impl::ae_state _alglib_env_state;
    alglib_impl::ae_state_init(&_alglib_env_state);
    try
    {
        alglib_impl::minbleicresults(const_cast<alglib_impl::minbleicstate*>(state.c_ptr()), const_cast<alglib_impl::ae_vector*>(x.c_ptr()), const_cast<alglib_impl::minbleicreport*>(rep.c_ptr()), &_alglib_env_state);
        alglib_impl::ae_state_clear(&_alglib_env_state);
        return;
    }
    catch(alglib_impl::ae_error_type)
    {
        throw ap_error(_alglib_env_state.error_msg);
    }
}

/*************************************************************************
BLEIC results

Buffered implementation of MinBLEICResults() which uses pre-allocated buffer
to store X[]. If buffer size is  too  small,  it  resizes  buffer.  It  is
intended to be used in the inner cycles of performance critical algorithms
where array reallocation penalty is too large to be ignored.

  -- ALGLIB --
     Copyright 28.11.2010 by Bochkanov Sergey
*************************************************************************/
void minbleicresultsbuf(const minbleicstate &state, real_1d_array &x, minbleicreport &rep)
{
    alglib_impl::ae_state _alglib_env_state;
    alglib_impl::ae_state_init(&_alglib_env_state);
    try
    {
        alglib_impl::minbleicresultsbuf(const_cast<alglib_impl::minbleicstate*>(state.c_ptr()), const_cast<alglib_impl::ae_vector*>(x.c_ptr()), const_cast<alglib_impl::minbleicreport*>(rep.c_ptr()), &_alglib_env_state);
        alglib_impl::ae_state_clear(&_alglib_env_state);
        return;
    }
    catch(alglib_impl::ae_error_type)
    {
        throw ap_error(_alglib_env_state.error_msg);
    }
}

/*************************************************************************
This subroutine restarts algorithm from new point.
All optimization parameters (including constraints) are left unchanged.

This  function  allows  to  solve multiple  optimization  problems  (which
must have  same number of dimensions) without object reallocation penalty.

INPUT PARAMETERS:
    State   -   structure previously allocated with MinBLEICCreate call.
    X       -   new starting point.

  -- ALGLIB --
     Copyright 28.11.2010 by Bochkanov Sergey
*************************************************************************/
void minbleicrestartfrom(const minbleicstate &state, const real_1d_array &x)
{
    alglib_impl::ae_state _alglib_env_state;
    alglib_impl::ae_state_init(&_alglib_env_state);
    try
    {
        alglib_impl::minbleicrestartfrom(const_cast<alglib_impl::minbleicstate*>(state.c_ptr()), const_cast<alglib_impl::ae_vector*>(x.c_ptr()), &_alglib_env_state);
        alglib_impl::ae_state_clear(&_alglib_env_state);
        return;
    }
    catch(alglib_impl::ae_error_type)
    {
        throw ap_error(_alglib_env_state.error_msg);
    }
}

/*************************************************************************
This subroutine submits request for termination of running  optimizer.  It
should be called from user-supplied callback when user decides that it  is
time to "smoothly" terminate optimization process.  As  result,  optimizer
stops at point which was "current accepted" when termination  request  was
submitted and returns error code 8 (successful termination).

INPUT PARAMETERS:
    State   -   optimizer structure

NOTE: after  request  for  termination  optimizer  may   perform   several
      additional calls to user-supplied callbacks. It does  NOT  guarantee
      to stop immediately - it just guarantees that these additional calls
      will be discarded later.

NOTE: calling this function on optimizer which is NOT running will have no
      effect.

NOTE: multiple calls to this function are possible. First call is counted,
      subsequent calls are silently ignored.

  -- ALGLIB --
     Copyright 08.10.2014 by Bochkanov Sergey
*************************************************************************/
void minbleicrequesttermination(const minbleicstate &state)
{
    alglib_impl::ae_state _alglib_env_state;
    alglib_impl::ae_state_init(&_alglib_env_state);
    try
    {
        alglib_impl::minbleicrequesttermination(const_cast<alglib_impl::minbleicstate*>(state.c_ptr()), &_alglib_env_state);
        alglib_impl::ae_state_clear(&_alglib_env_state);
        return;
    }
    catch(alglib_impl::ae_error_type)
    {
        throw ap_error(_alglib_env_state.error_msg);
    }
}

/*************************************************************************
This  subroutine  turns  on  verification  of  the  user-supplied analytic
gradient:
* user calls this subroutine before optimization begins
* MinBLEICOptimize() is called
* prior to  actual  optimization, for each component  of  parameters being
  optimized X[i] algorithm performs following steps:
  * two trial steps are made to X[i]-TestStep*S[i] and X[i]+TestStep*S[i],
    where X[i] is i-th component of the initial point and S[i] is a  scale
    of i-th parameter
  * if needed, steps are bounded with respect to constraints on X[]
  * F(X) is evaluated at these trial points
  * we perform one more evaluation in the middle point of the interval
  * we  build  cubic  model using function values and derivatives at trial
    points and we compare its prediction with actual value in  the  middle
    point
  * in case difference between prediction and actual value is higher  than
    some predetermined threshold, algorithm stops with completion code -7;
    Rep.VarIdx is set to index of the parameter with incorrect derivative.
* after verification is over, algorithm proceeds to the actual optimization.

NOTE 1: verification  needs  N (parameters count) gradient evaluations. It
        is very costly and you should use  it  only  for  low  dimensional
        problems,  when  you  want  to  be  sure  that  you've   correctly
        calculated  analytic  derivatives.  You  should  not use it in the
        production code (unless you want to check derivatives provided  by
        some third party).

NOTE 2: you  should  carefully  choose  TestStep. Value which is too large
        (so large that function behaviour is significantly non-cubic) will
        lead to false alarms. You may use  different  step  for  different
        parameters by means of setting scale with MinBLEICSetScale().

NOTE 3: this function may lead to false positives. In case it reports that
        I-th  derivative was calculated incorrectly, you may decrease test
        step  and  try  one  more  time  - maybe your function changes too
        sharply  and  your  step  is  too  large for such rapidly chanding
        function.

INPUT PARAMETERS:
    State       -   structure used to store algorithm state
    TestStep    -   verification step:
                    * TestStep=0 turns verification off
                    * TestStep>0 activates verification

  -- ALGLIB --
     Copyright 15.06.2012 by Bochkanov Sergey
*************************************************************************/
void minbleicsetgradientcheck(const minbleicstate &state, const double teststep)
{
    alglib_impl::ae_state _alglib_env_state;
    alglib_impl::ae_state_init(&_alglib_env_state);
    try
    {
        alglib_impl::minbleicsetgradientcheck(const_cast<alglib_impl::minbleicstate*>(state.c_ptr()), teststep, &_alglib_env_state);
        alglib_impl::ae_state_clear(&_alglib_env_state);
        return;
    }
    catch(alglib_impl::ae_error_type)
    {
        throw ap_error(_alglib_env_state.error_msg);
    }
}

/*************************************************************************

*************************************************************************/
_minlbfgsstate_owner::_minlbfgsstate_owner()
{
    p_struct = (alglib_impl::minlbfgsstate*)alglib_impl::ae_malloc(sizeof(alglib_impl::minlbfgsstate), NULL);
    if( p_struct==NULL )
        throw ap_error("ALGLIB: malloc error");
    alglib_impl::_minlbfgsstate_init(p_struct, NULL);
}

_minlbfgsstate_owner::_minlbfgsstate_owner(const _minlbfgsstate_owner &rhs)
{
    p_struct = (alglib_impl::minlbfgsstate*)alglib_impl::ae_malloc(sizeof(alglib_impl::minlbfgsstate), NULL);
    if( p_struct==NULL )
        throw ap_error("ALGLIB: malloc error");
    alglib_impl::_minlbfgsstate_init_copy(p_struct, const_cast<alglib_impl::minlbfgsstate*>(rhs.p_struct), NULL);
}

_minlbfgsstate_owner& _minlbfgsstate_owner::operator=(const _minlbfgsstate_owner &rhs)
{
    if( this==&rhs )
        return *this;
    alglib_impl::_minlbfgsstate_clear(p_struct);
    alglib_impl::_minlbfgsstate_init_copy(p_struct, const_cast<alglib_impl::minlbfgsstate*>(rhs.p_struct), NULL);
    return *this;
}

_minlbfgsstate_owner::~_minlbfgsstate_owner()
{
    alglib_impl::_minlbfgsstate_clear(p_struct);
    ae_free(p_struct);
}

alglib_impl::minlbfgsstate* _minlbfgsstate_owner::c_ptr()
{
    return p_struct;
}

alglib_impl::minlbfgsstate* _minlbfgsstate_owner::c_ptr() const
{
    return const_cast<alglib_impl::minlbfgsstate*>(p_struct);
}
minlbfgsstate::minlbfgsstate() : _minlbfgsstate_owner() ,needf(p_struct->needf),needfg(p_struct->needfg),xupdated(p_struct->xupdated),f(p_struct->f),g(&p_struct->g),x(&p_struct->x)
{
}

minlbfgsstate::minlbfgsstate(const minlbfgsstate &rhs):_minlbfgsstate_owner(rhs) ,needf(p_struct->needf),needfg(p_struct->needfg),xupdated(p_struct->xupdated),f(p_struct->f),g(&p_struct->g),x(&p_struct->x)
{
}

minlbfgsstate& minlbfgsstate::operator=(const minlbfgsstate &rhs)
{
    if( this==&rhs )
        return *this;
    _minlbfgsstate_owner::operator=(rhs);
    return *this;
}

minlbfgsstate::~minlbfgsstate()
{
}


/*************************************************************************
This structure stores optimization report:
* IterationsCount           total number of inner iterations
* NFEV                      number of gradient evaluations
* TerminationType           termination type (see below)

TERMINATION CODES

TerminationType field contains completion code, which can be:
  -8    internal integrity control detected  infinite  or  NAN  values  in
        function/gradient. Abnormal termination signalled.
  -7    gradient verification failed.
        See MinLBFGSSetGradientCheck() for more information.
   1    relative function improvement is no more than EpsF.
   2    relative step is no more than EpsX.
   4    gradient norm is no more than EpsG
   5    MaxIts steps was taken
   7    stopping conditions are too stringent,
        further improvement is impossible,
        X contains best point found so far.
   8    terminated    by  user  who  called  minlbfgsrequesttermination().
        X contains point which was   "current accepted"  when  termination
        request was submitted.

Other fields of this structure are not documented and should not be used!
*************************************************************************/
_minlbfgsreport_owner::_minlbfgsreport_owner()
{
    p_struct = (alglib_impl::minlbfgsreport*)alglib_impl::ae_malloc(sizeof(alglib_impl::minlbfgsreport), NULL);
    if( p_struct==NULL )
        throw ap_error("ALGLIB: malloc error");
    alglib_impl::_minlbfgsreport_init(p_struct, NULL);
}

_minlbfgsreport_owner::_minlbfgsreport_owner(const _minlbfgsreport_owner &rhs)
{
    p_struct = (alglib_impl::minlbfgsreport*)alglib_impl::ae_malloc(sizeof(alglib_impl::minlbfgsreport), NULL);
    if( p_struct==NULL )
        throw ap_error("ALGLIB: malloc error");
    alglib_impl::_minlbfgsreport_init_copy(p_struct, const_cast<alglib_impl::minlbfgsreport*>(rhs.p_struct), NULL);
}

_minlbfgsreport_owner& _minlbfgsreport_owner::operator=(const _minlbfgsreport_owner &rhs)
{
    if( this==&rhs )
        return *this;
    alglib_impl::_minlbfgsreport_clear(p_struct);
    alglib_impl::_minlbfgsreport_init_copy(p_struct, const_cast<alglib_impl::minlbfgsreport*>(rhs.p_struct), NULL);
    return *this;
}

_minlbfgsreport_owner::~_minlbfgsreport_owner()
{
    alglib_impl::_minlbfgsreport_clear(p_struct);
    ae_free(p_struct);
}

alglib_impl::minlbfgsreport* _minlbfgsreport_owner::c_ptr()
{
    return p_struct;
}

alglib_impl::minlbfgsreport* _minlbfgsreport_owner::c_ptr() const
{
    return const_cast<alglib_impl::minlbfgsreport*>(p_struct);
}
minlbfgsreport::minlbfgsreport() : _minlbfgsreport_owner() ,iterationscount(p_struct->iterationscount),nfev(p_struct->nfev),varidx(p_struct->varidx),terminationtype(p_struct->terminationtype)
{
}

minlbfgsreport::minlbfgsreport(const minlbfgsreport &rhs):_minlbfgsreport_owner(rhs) ,iterationscount(p_struct->iterationscount),nfev(p_struct->nfev),varidx(p_struct->varidx),terminationtype(p_struct->terminationtype)
{
}

minlbfgsreport& minlbfgsreport::operator=(const minlbfgsreport &rhs)
{
    if( this==&rhs )
        return *this;
    _minlbfgsreport_owner::operator=(rhs);
    return *this;
}

minlbfgsreport::~minlbfgsreport()
{
}

/*************************************************************************
        LIMITED MEMORY BFGS METHOD FOR LARGE SCALE OPTIMIZATION

DESCRIPTION:
The subroutine minimizes function F(x) of N arguments by  using  a  quasi-
Newton method (LBFGS scheme) which is optimized to use  a  minimum  amount
of memory.
The subroutine generates the approximation of an inverse Hessian matrix by
using information about the last M steps of the algorithm  (instead of N).
It lessens a required amount of memory from a value  of  order  N^2  to  a
value of order 2*N*M.


REQUIREMENTS:
Algorithm will request following information during its operation:
* function value F and its gradient G (simultaneously) at given point X


USAGE:
1. User initializes algorithm state with MinLBFGSCreate() call
2. User tunes solver parameters with MinLBFGSSetCond() MinLBFGSSetStpMax()
   and other functions
3. User calls MinLBFGSOptimize() function which takes algorithm  state and
   pointer (delegate, etc.) to callback function which calculates F/G.
4. User calls MinLBFGSResults() to get solution
5. Optionally user may call MinLBFGSRestartFrom() to solve another problem
   with same N/M but another starting point and/or another function.
   MinLBFGSRestartFrom() allows to reuse already initialized structure.


INPUT PARAMETERS:
    N       -   problem dimension. N>0
    M       -   number of corrections in the BFGS scheme of Hessian
                approximation update. Recommended value:  3<=M<=7. The smaller
                value causes worse convergence, the bigger will  not  cause  a
                considerably better convergence, but will cause a fall in  the
                performance. M<=N.
    X       -   initial solution approximation, array[0..N-1].


OUTPUT PARAMETERS:
    State   -   structure which stores algorithm state


NOTES:
1. you may tune stopping conditions with MinLBFGSSetCond() function
2. if target function contains exp() or other fast growing functions,  and
   optimization algorithm makes too large steps which leads  to  overflow,
   use MinLBFGSSetStpMax() function to bound algorithm's  steps.  However,
   L-BFGS rarely needs such a tuning.


  -- ALGLIB --
     Copyright 02.04.2010 by Bochkanov Sergey
*************************************************************************/
void minlbfgscreate(const ae_int_t n, const ae_int_t m, const real_1d_array &x, minlbfgsstate &state)
{
    alglib_impl::ae_state _alglib_env_state;
    alglib_impl::ae_state_init(&_alglib_env_state);
    try
    {
        alglib_impl::minlbfgscreate(n, m, const_cast<alglib_impl::ae_vector*>(x.c_ptr()), const_cast<alglib_impl::minlbfgsstate*>(state.c_ptr()), &_alglib_env_state);
        alglib_impl::ae_state_clear(&_alglib_env_state);
        return;
    }
    catch(alglib_impl::ae_error_type)
    {
        throw ap_error(_alglib_env_state.error_msg);
    }
}

/*************************************************************************
        LIMITED MEMORY BFGS METHOD FOR LARGE SCALE OPTIMIZATION

DESCRIPTION:
The subroutine minimizes function F(x) of N arguments by  using  a  quasi-
Newton method (LBFGS scheme) which is optimized to use  a  minimum  amount
of memory.
The subroutine generates the approximation of an inverse Hessian matrix by
using information about the last M steps of the algorithm  (instead of N).
It lessens a required amount of memory from a value  of  order  N^2  to  a
value of order 2*N*M.


REQUIREMENTS:
Algorithm will request following information during its operation:
* function value F and its gradient G (simultaneously) at given point X


USAGE:
1. User initializes algorithm state with MinLBFGSCreate() call
2. User tunes solver parameters with MinLBFGSSetCond() MinLBFGSSetStpMax()
   and other functions
3. User calls MinLBFGSOptimize() function which takes algorithm  state and
   pointer (delegate, etc.) to callback function which calculates F/G.
4. User calls MinLBFGSResults() to get solution
5. Optionally user may call MinLBFGSRestartFrom() to solve another problem
   with same N/M but another starting point and/or another function.
   MinLBFGSRestartFrom() allows to reuse already initialized structure.


INPUT PARAMETERS:
    N       -   problem dimension. N>0
    M       -   number of corrections in the BFGS scheme of Hessian
                approximation update. Recommended value:  3<=M<=7. The smaller
                value causes worse convergence, the bigger will  not  cause  a
                considerably better convergence, but will cause a fall in  the
                performance. M<=N.
    X       -   initial solution approximation, array[0..N-1].


OUTPUT PARAMETERS:
    State   -   structure which stores algorithm state


NOTES:
1. you may tune stopping conditions with MinLBFGSSetCond() function
2. if target function contains exp() or other fast growing functions,  and
   optimization algorithm makes too large steps which leads  to  overflow,
   use MinLBFGSSetStpMax() function to bound algorithm's  steps.  However,
   L-BFGS rarely needs such a tuning.


  -- ALGLIB --
     Copyright 02.04.2010 by Bochkanov Sergey
*************************************************************************/
void minlbfgscreate(const ae_int_t m, const real_1d_array &x, minlbfgsstate &state)
{
    alglib_impl::ae_state _alglib_env_state;    
    ae_int_t n;

    n = x.length();
    alglib_impl::ae_state_init(&_alglib_env_state);
    try
    {
        alglib_impl::minlbfgscreate(n, m, const_cast<alglib_impl::ae_vector*>(x.c_ptr()), const_cast<alglib_impl::minlbfgsstate*>(state.c_ptr()), &_alglib_env_state);

        alglib_impl::ae_state_clear(&_alglib_env_state);
        return;
    }
    catch(alglib_impl::ae_error_type)
    {
        throw ap_error(_alglib_env_state.error_msg);
    }
}

/*************************************************************************
The subroutine is finite difference variant of MinLBFGSCreate().  It  uses
finite differences in order to differentiate target function.

Description below contains information which is specific to  this function
only. We recommend to read comments on MinLBFGSCreate() in  order  to  get
more information about creation of LBFGS optimizer.

INPUT PARAMETERS:
    N       -   problem dimension, N>0:
                * if given, only leading N elements of X are used
                * if not given, automatically determined from size of X
    M       -   number of corrections in the BFGS scheme of Hessian
                approximation update. Recommended value:  3<=M<=7. The smaller
                value causes worse convergence, the bigger will  not  cause  a
                considerably better convergence, but will cause a fall in  the
                performance. M<=N.
    X       -   starting point, array[0..N-1].
    DiffStep-   differentiation step, >0

OUTPUT PARAMETERS:
    State   -   structure which stores algorithm state

NOTES:
1. algorithm uses 4-point central formula for differentiation.
2. differentiation step along I-th axis is equal to DiffStep*S[I] where
   S[] is scaling vector which can be set by MinLBFGSSetScale() call.
3. we recommend you to use moderate values of  differentiation  step.  Too
   large step will result in too large truncation  errors, while too small
   step will result in too large numerical  errors.  1.0E-6  can  be  good
   value to start with.
4. Numerical  differentiation  is   very   inefficient  -   one   gradient
   calculation needs 4*N function evaluations. This function will work for
   any N - either small (1...10), moderate (10...100) or  large  (100...).
   However, performance penalty will be too severe for any N's except  for
   small ones.
   We should also say that code which relies on numerical  differentiation
   is   less  robust  and  precise.  LBFGS  needs  exact  gradient values.
   Imprecise gradient may slow  down  convergence,  especially  on  highly
   nonlinear problems.
   Thus  we  recommend to use this function for fast prototyping on small-
   dimensional problems only, and to implement analytical gradient as soon
   as possible.

  -- ALGLIB --
     Copyright 16.05.2011 by Bochkanov Sergey
*************************************************************************/
void minlbfgscreatef(const ae_int_t n, const ae_int_t m, const real_1d_array &x, const double diffstep, minlbfgsstate &state)
{
    alglib_impl::ae_state _alglib_env_state;
    alglib_impl::ae_state_init(&_alglib_env_state);
    try
    {
        alglib_impl::minlbfgscreatef(n, m, const_cast<alglib_impl::ae_vector*>(x.c_ptr()), diffstep, const_cast<alglib_impl::minlbfgsstate*>(state.c_ptr()), &_alglib_env_state);
        alglib_impl::ae_state_clear(&_alglib_env_state);
        return;
    }
    catch(alglib_impl::ae_error_type)
    {
        throw ap_error(_alglib_env_state.error_msg);
    }
}

/*************************************************************************
The subroutine is finite difference variant of MinLBFGSCreate().  It  uses
finite differences in order to differentiate target function.

Description below contains information which is specific to  this function
only. We recommend to read comments on MinLBFGSCreate() in  order  to  get
more information about creation of LBFGS optimizer.

INPUT PARAMETERS:
    N       -   problem dimension, N>0:
                * if given, only leading N elements of X are used
                * if not given, automatically determined from size of X
    M       -   number of corrections in the BFGS scheme of Hessian
                approximation update. Recommended value:  3<=M<=7. The smaller
                value causes worse convergence, the bigger will  not  cause  a
                considerably better convergence, but will cause a fall in  the
                performance. M<=N.
    X       -   starting point, array[0..N-1].
    DiffStep-   differentiation step, >0

OUTPUT PARAMETERS:
    State   -   structure which stores algorithm state

NOTES:
1. algorithm uses 4-point central formula for differentiation.
2. differentiation step along I-th axis is equal to DiffStep*S[I] where
   S[] is scaling vector which can be set by MinLBFGSSetScale() call.
3. we recommend you to use moderate values of  differentiation  step.  Too
   large step will result in too large truncation  errors, while too small
   step will result in too large numerical  errors.  1.0E-6  can  be  good
   value to start with.
4. Numerical  differentiation  is   very   inefficient  -   one   gradient
   calculation needs 4*N function evaluations. This function will work for
   any N - either small (1...10), moderate (10...100) or  large  (100...).
   However, performance penalty will be too severe for any N's except  for
   small ones.
   We should also say that code which relies on numerical  differentiation
   is   less  robust  and  precise.  LBFGS  needs  exact  gradient values.
   Imprecise gradient may slow  down  convergence,  especially  on  highly
   nonlinear problems.
   Thus  we  recommend to use this function for fast prototyping on small-
   dimensional problems only, and to implement analytical gradient as soon
   as possible.

  -- ALGLIB --
     Copyright 16.05.2011 by Bochkanov Sergey
*************************************************************************/
void minlbfgscreatef(const ae_int_t m, const real_1d_array &x, const double diffstep, minlbfgsstate &state)
{
    alglib_impl::ae_state _alglib_env_state;    
    ae_int_t n;

    n = x.length();
    alglib_impl::ae_state_init(&_alglib_env_state);
    try
    {
        alglib_impl::minlbfgscreatef(n, m, const_cast<alglib_impl::ae_vector*>(x.c_ptr()), diffstep, const_cast<alglib_impl::minlbfgsstate*>(state.c_ptr()), &_alglib_env_state);

        alglib_impl::ae_state_clear(&_alglib_env_state);
        return;
    }
    catch(alglib_impl::ae_error_type)
    {
        throw ap_error(_alglib_env_state.error_msg);
    }
}

/*************************************************************************
This function sets stopping conditions for L-BFGS optimization algorithm.

INPUT PARAMETERS:
    State   -   structure which stores algorithm state
    EpsG    -   >=0
                The  subroutine  finishes  its  work   if   the  condition
                |v|<EpsG is satisfied, where:
                * |.| means Euclidian norm
                * v - scaled gradient vector, v[i]=g[i]*s[i]
                * g - gradient
                * s - scaling coefficients set by MinLBFGSSetScale()
    EpsF    -   >=0
                The  subroutine  finishes  its work if on k+1-th iteration
                the  condition  |F(k+1)-F(k)|<=EpsF*max{|F(k)|,|F(k+1)|,1}
                is satisfied.
    EpsX    -   >=0
                The subroutine finishes its work if  on  k+1-th  iteration
                the condition |v|<=EpsX is fulfilled, where:
                * |.| means Euclidian norm
                * v - scaled step vector, v[i]=dx[i]/s[i]
                * dx - ste pvector, dx=X(k+1)-X(k)
                * s - scaling coefficients set by MinLBFGSSetScale()
    MaxIts  -   maximum number of iterations. If MaxIts=0, the  number  of
                iterations is unlimited.

Passing EpsG=0, EpsF=0, EpsX=0 and MaxIts=0 (simultaneously) will lead to
automatic stopping criterion selection (small EpsX).

  -- ALGLIB --
     Copyright 02.04.2010 by Bochkanov Sergey
*************************************************************************/
void minlbfgssetcond(const minlbfgsstate &state, const double epsg, const double epsf, const double epsx, const ae_int_t maxits)
{
    alglib_impl::ae_state _alglib_env_state;
    alglib_impl::ae_state_init(&_alglib_env_state);
    try
    {
        alglib_impl::minlbfgssetcond(const_cast<alglib_impl::minlbfgsstate*>(state.c_ptr()), epsg, epsf, epsx, maxits, &_alglib_env_state);
        alglib_impl::ae_state_clear(&_alglib_env_state);
        return;
    }
    catch(alglib_impl::ae_error_type)
    {
        throw ap_error(_alglib_env_state.error_msg);
    }
}

/*************************************************************************
This function turns on/off reporting.

INPUT PARAMETERS:
    State   -   structure which stores algorithm state
    NeedXRep-   whether iteration reports are needed or not

If NeedXRep is True, algorithm will call rep() callback function if  it is
provided to MinLBFGSOptimize().


  -- ALGLIB --
     Copyright 02.04.2010 by Bochkanov Sergey
*************************************************************************/
void minlbfgssetxrep(const minlbfgsstate &state, const bool needxrep)
{
    alglib_impl::ae_state _alglib_env_state;
    alglib_impl::ae_state_init(&_alglib_env_state);
    try
    {
        alglib_impl::minlbfgssetxrep(const_cast<alglib_impl::minlbfgsstate*>(state.c_ptr()), needxrep, &_alglib_env_state);
        alglib_impl::ae_state_clear(&_alglib_env_state);
        return;
    }
    catch(alglib_impl::ae_error_type)
    {
        throw ap_error(_alglib_env_state.error_msg);
    }
}

/*************************************************************************
This function sets maximum step length

INPUT PARAMETERS:
    State   -   structure which stores algorithm state
    StpMax  -   maximum step length, >=0. Set StpMax to 0.0 (default),  if
                you don't want to limit step length.

Use this subroutine when you optimize target function which contains exp()
or  other  fast  growing  functions,  and optimization algorithm makes too
large  steps  which  leads  to overflow. This function allows us to reject
steps  that  are  too  large  (and  therefore  expose  us  to the possible
overflow) without actually calculating function value at the x+stp*d.

  -- ALGLIB --
     Copyright 02.04.2010 by Bochkanov Sergey
*************************************************************************/
void minlbfgssetstpmax(const minlbfgsstate &state, const double stpmax)
{
    alglib_impl::ae_state _alglib_env_state;
    alglib_impl::ae_state_init(&_alglib_env_state);
    try
    {
        alglib_impl::minlbfgssetstpmax(const_cast<alglib_impl::minlbfgsstate*>(state.c_ptr()), stpmax, &_alglib_env_state);
        alglib_impl::ae_state_clear(&_alglib_env_state);
        return;
    }
    catch(alglib_impl::ae_error_type)
    {
        throw ap_error(_alglib_env_state.error_msg);
    }
}

/*************************************************************************
This function sets scaling coefficients for LBFGS optimizer.

ALGLIB optimizers use scaling matrices to test stopping  conditions  (step
size and gradient are scaled before comparison with tolerances).  Scale of
the I-th variable is a translation invariant measure of:
a) "how large" the variable is
b) how large the step should be to make significant changes in the function

Scaling is also used by finite difference variant of the optimizer  - step
along I-th axis is equal to DiffStep*S[I].

In  most  optimizers  (and  in  the  LBFGS  too)  scaling is NOT a form of
preconditioning. It just  affects  stopping  conditions.  You  should  set
preconditioner  by  separate  call  to  one  of  the  MinLBFGSSetPrec...()
functions.

There  is  special  preconditioning  mode, however,  which  uses   scaling
coefficients to form diagonal preconditioning matrix. You  can  turn  this
mode on, if you want.   But  you should understand that scaling is not the
same thing as preconditioning - these are two different, although  related
forms of tuning solver.

INPUT PARAMETERS:
    State   -   structure stores algorithm state
    S       -   array[N], non-zero scaling coefficients
                S[i] may be negative, sign doesn't matter.

  -- ALGLIB --
     Copyright 14.01.2011 by Bochkanov Sergey
*************************************************************************/
void minlbfgssetscale(const minlbfgsstate &state, const real_1d_array &s)
{
    alglib_impl::ae_state _alglib_env_state;
    alglib_impl::ae_state_init(&_alglib_env_state);
    try
    {
        alglib_impl::minlbfgssetscale(const_cast<alglib_impl::minlbfgsstate*>(state.c_ptr()), const_cast<alglib_impl::ae_vector*>(s.c_ptr()), &_alglib_env_state);
        alglib_impl::ae_state_clear(&_alglib_env_state);
        return;
    }
    catch(alglib_impl::ae_error_type)
    {
        throw ap_error(_alglib_env_state.error_msg);
    }
}

/*************************************************************************
Modification  of  the  preconditioner:  default  preconditioner    (simple
scaling, same for all elements of X) is used.

INPUT PARAMETERS:
    State   -   structure which stores algorithm state

NOTE:  you  can  change  preconditioner  "on  the  fly",  during algorithm
iterations.

  -- ALGLIB --
     Copyright 13.10.2010 by Bochkanov Sergey
*************************************************************************/
void minlbfgssetprecdefault(const minlbfgsstate &state)
{
    alglib_impl::ae_state _alglib_env_state;
    alglib_impl::ae_state_init(&_alglib_env_state);
    try
    {
        alglib_impl::minlbfgssetprecdefault(const_cast<alglib_impl::minlbfgsstate*>(state.c_ptr()), &_alglib_env_state);
        alglib_impl::ae_state_clear(&_alglib_env_state);
        return;
    }
    catch(alglib_impl::ae_error_type)
    {
        throw ap_error(_alglib_env_state.error_msg);
    }
}

/*************************************************************************
Modification of the preconditioner: Cholesky factorization of  approximate
Hessian is used.

INPUT PARAMETERS:
    State   -   structure which stores algorithm state
    P       -   triangular preconditioner, Cholesky factorization of
                the approximate Hessian. array[0..N-1,0..N-1],
                (if larger, only leading N elements are used).
    IsUpper -   whether upper or lower triangle of P is given
                (other triangle is not referenced)

After call to this function preconditioner is changed to P  (P  is  copied
into the internal buffer).

NOTE:  you  can  change  preconditioner  "on  the  fly",  during algorithm
iterations.

NOTE 2:  P  should  be nonsingular. Exception will be thrown otherwise.

  -- ALGLIB --
     Copyright 13.10.2010 by Bochkanov Sergey
*************************************************************************/
void minlbfgssetpreccholesky(const minlbfgsstate &state, const real_2d_array &p, const bool isupper)
{
    alglib_impl::ae_state _alglib_env_state;
    alglib_impl::ae_state_init(&_alglib_env_state);
    try
    {
        alglib_impl::minlbfgssetpreccholesky(const_cast<alglib_impl::minlbfgsstate*>(state.c_ptr()), const_cast<alglib_impl::ae_matrix*>(p.c_ptr()), isupper, &_alglib_env_state);
        alglib_impl::ae_state_clear(&_alglib_env_state);
        return;
    }
    catch(alglib_impl::ae_error_type)
    {
        throw ap_error(_alglib_env_state.error_msg);
    }
}

/*************************************************************************
Modification  of  the  preconditioner:  diagonal of approximate Hessian is
used.

INPUT PARAMETERS:
    State   -   structure which stores algorithm state
    D       -   diagonal of the approximate Hessian, array[0..N-1],
                (if larger, only leading N elements are used).

NOTE:  you  can  change  preconditioner  "on  the  fly",  during algorithm
iterations.

NOTE 2: D[i] should be positive. Exception will be thrown otherwise.

NOTE 3: you should pass diagonal of approximate Hessian - NOT ITS INVERSE.

  -- ALGLIB --
     Copyright 13.10.2010 by Bochkanov Sergey
*************************************************************************/
void minlbfgssetprecdiag(const minlbfgsstate &state, const real_1d_array &d)
{
    alglib_impl::ae_state _alglib_env_state;
    alglib_impl::ae_state_init(&_alglib_env_state);
    try
    {
        alglib_impl::minlbfgssetprecdiag(const_cast<alglib_impl::minlbfgsstate*>(state.c_ptr()), const_cast<alglib_impl::ae_vector*>(d.c_ptr()), &_alglib_env_state);
        alglib_impl::ae_state_clear(&_alglib_env_state);
        return;
    }
    catch(alglib_impl::ae_error_type)
    {
        throw ap_error(_alglib_env_state.error_msg);
    }
}

/*************************************************************************
Modification of the preconditioner: scale-based diagonal preconditioning.

This preconditioning mode can be useful when you  don't  have  approximate
diagonal of Hessian, but you know that your  variables  are  badly  scaled
(for  example,  one  variable is in [1,10], and another in [1000,100000]),
and most part of the ill-conditioning comes from different scales of vars.

In this case simple  scale-based  preconditioner,  with H[i] = 1/(s[i]^2),
can greatly improve convergence.

IMPRTANT: you should set scale of your variables  with  MinLBFGSSetScale()
call  (before  or after MinLBFGSSetPrecScale() call). Without knowledge of
the scale of your variables scale-based preconditioner will be  just  unit
matrix.

INPUT PARAMETERS:
    State   -   structure which stores algorithm state

  -- ALGLIB --
     Copyright 13.10.2010 by Bochkanov Sergey
*************************************************************************/
void minlbfgssetprecscale(const minlbfgsstate &state)
{
    alglib_impl::ae_state _alglib_env_state;
    alglib_impl::ae_state_init(&_alglib_env_state);
    try
    {
        alglib_impl::minlbfgssetprecscale(const_cast<alglib_impl::minlbfgsstate*>(state.c_ptr()), &_alglib_env_state);
        alglib_impl::ae_state_clear(&_alglib_env_state);
        return;
    }
    catch(alglib_impl::ae_error_type)
    {
        throw ap_error(_alglib_env_state.error_msg);
    }
}

/*************************************************************************
This function provides reverse communication interface
Reverse communication interface is not documented or recommended to use.
See below for functions which provide better documented API
*************************************************************************/
bool minlbfgsiteration(const minlbfgsstate &state)
{
    alglib_impl::ae_state _alglib_env_state;
    alglib_impl::ae_state_init(&_alglib_env_state);
    try
    {
        ae_bool result = alglib_impl::minlbfgsiteration(const_cast<alglib_impl::minlbfgsstate*>(state.c_ptr()), &_alglib_env_state);
        alglib_impl::ae_state_clear(&_alglib_env_state);
        return *(reinterpret_cast<bool*>(&result));
    }
    catch(alglib_impl::ae_error_type)
    {
        throw ap_error(_alglib_env_state.error_msg);
    }
}


void minlbfgsoptimize(minlbfgsstate &state,
    void (*func)(const real_1d_array &x, double &func, void *ptr),
    void  (*rep)(const real_1d_array &x, double func, void *ptr), 
    void *ptr)
{
    alglib_impl::ae_state _alglib_env_state;
    if( func==NULL )
        throw ap_error("ALGLIB: error in 'minlbfgsoptimize()' (func is NULL)");
    alglib_impl::ae_state_init(&_alglib_env_state);
    try
    {
        while( alglib_impl::minlbfgsiteration(state.c_ptr(), &_alglib_env_state) )
        {
            if( state.needf )
            {
                func(state.x, state.f, ptr);
                continue;
            }
            if( state.xupdated )
            {
                if( rep!=NULL )
                    rep(state.x, state.f, ptr);
                continue;
            }
            throw ap_error("ALGLIB: error in 'minlbfgsoptimize' (some derivatives were not provided?)");
        }
        alglib_impl::ae_state_clear(&_alglib_env_state);
    }
    catch(alglib_impl::ae_error_type)
    {
        throw ap_error(_alglib_env_state.error_msg);
    }
}


void minlbfgsoptimize(minlbfgsstate &state,
    void (*grad)(const real_1d_array &x, double &func, real_1d_array &grad, void *ptr),
    void  (*rep)(const real_1d_array &x, double func, void *ptr), 
    void *ptr)
{
    alglib_impl::ae_state _alglib_env_state;
    if( grad==NULL )
        throw ap_error("ALGLIB: error in 'minlbfgsoptimize()' (grad is NULL)");
    alglib_impl::ae_state_init(&_alglib_env_state);
    try
    {
        while( alglib_impl::minlbfgsiteration(state.c_ptr(), &_alglib_env_state) )
        {
            if( state.needfg )
            {
                grad(state.x, state.f, state.g, ptr);
                continue;
            }
            if( state.xupdated )
            {
                if( rep!=NULL )
                    rep(state.x, state.f, ptr);
                continue;
            }
            throw ap_error("ALGLIB: error in 'minlbfgsoptimize' (some derivatives were not provided?)");
        }
        alglib_impl::ae_state_clear(&_alglib_env_state);
    }
    catch(alglib_impl::ae_error_type)
    {
        throw ap_error(_alglib_env_state.error_msg);
    }
}


/*************************************************************************
L-BFGS algorithm results

INPUT PARAMETERS:
    State   -   algorithm state

OUTPUT PARAMETERS:
    X       -   array[0..N-1], solution
    Rep     -   optimization report:
                * Rep.TerminationType completetion code:
                    * -8    internal integrity control  detected  infinite
                            or NAN values in  function/gradient.  Abnormal
                            termination signalled.
                    * -7    gradient verification failed.
                            See MinLBFGSSetGradientCheck() for more information.
                    * -2    rounding errors prevent further improvement.
                            X contains best point found.
                    * -1    incorrect parameters were specified
                    *  1    relative function improvement is no more than
                            EpsF.
                    *  2    relative step is no more than EpsX.
                    *  4    gradient norm is no more than EpsG
                    *  5    MaxIts steps was taken
                    *  7    stopping conditions are too stringent,
                            further improvement is impossible
                    *  8    terminated by user who called minlbfgsrequesttermination().
                            X contains point which was "current accepted" when
                            termination request was submitted.
                * Rep.IterationsCount contains iterations count
                * NFEV countains number of function calculations

  -- ALGLIB --
     Copyright 02.04.2010 by Bochkanov Sergey
*************************************************************************/
void minlbfgsresults(const minlbfgsstate &state, real_1d_array &x, minlbfgsreport &rep)
{
    alglib_impl::ae_state _alglib_env_state;
    alglib_impl::ae_state_init(&_alglib_env_state);
    try
    {
        alglib_impl::minlbfgsresults(const_cast<alglib_impl::minlbfgsstate*>(state.c_ptr()), const_cast<alglib_impl::ae_vector*>(x.c_ptr()), const_cast<alglib_impl::minlbfgsreport*>(rep.c_ptr()), &_alglib_env_state);
        alglib_impl::ae_state_clear(&_alglib_env_state);
        return;
    }
    catch(alglib_impl::ae_error_type)
    {
        throw ap_error(_alglib_env_state.error_msg);
    }
}

/*************************************************************************
L-BFGS algorithm results

Buffered implementation of MinLBFGSResults which uses pre-allocated buffer
to store X[]. If buffer size is  too  small,  it  resizes  buffer.  It  is
intended to be used in the inner cycles of performance critical algorithms
where array reallocation penalty is too large to be ignored.

  -- ALGLIB --
     Copyright 20.08.2010 by Bochkanov Sergey
*************************************************************************/
void minlbfgsresultsbuf(const minlbfgsstate &state, real_1d_array &x, minlbfgsreport &rep)
{
    alglib_impl::ae_state _alglib_env_state;
    alglib_impl::ae_state_init(&_alglib_env_state);
    try
    {
        alglib_impl::minlbfgsresultsbuf(const_cast<alglib_impl::minlbfgsstate*>(state.c_ptr()), const_cast<alglib_impl::ae_vector*>(x.c_ptr()), const_cast<alglib_impl::minlbfgsreport*>(rep.c_ptr()), &_alglib_env_state);
        alglib_impl::ae_state_clear(&_alglib_env_state);
        return;
    }
    catch(alglib_impl::ae_error_type)
    {
        throw ap_error(_alglib_env_state.error_msg);
    }
}

/*************************************************************************
This  subroutine restarts LBFGS algorithm from new point. All optimization
parameters are left unchanged.

This  function  allows  to  solve multiple  optimization  problems  (which
must have same number of dimensions) without object reallocation penalty.

INPUT PARAMETERS:
    State   -   structure used to store algorithm state
    X       -   new starting point.

  -- ALGLIB --
     Copyright 30.07.2010 by Bochkanov Sergey
*************************************************************************/
void minlbfgsrestartfrom(const minlbfgsstate &state, const real_1d_array &x)
{
    alglib_impl::ae_state _alglib_env_state;
    alglib_impl::ae_state_init(&_alglib_env_state);
    try
    {
        alglib_impl::minlbfgsrestartfrom(const_cast<alglib_impl::minlbfgsstate*>(state.c_ptr()), const_cast<alglib_impl::ae_vector*>(x.c_ptr()), &_alglib_env_state);
        alglib_impl::ae_state_clear(&_alglib_env_state);
        return;
    }
    catch(alglib_impl::ae_error_type)
    {
        throw ap_error(_alglib_env_state.error_msg);
    }
}

/*************************************************************************
This subroutine submits request for termination of running  optimizer.  It
should be called from user-supplied callback when user decides that it  is
time to "smoothly" terminate optimization process.  As  result,  optimizer
stops at point which was "current accepted" when termination  request  was
submitted and returns error code 8 (successful termination).

INPUT PARAMETERS:
    State   -   optimizer structure

NOTE: after  request  for  termination  optimizer  may   perform   several
      additional calls to user-supplied callbacks. It does  NOT  guarantee
      to stop immediately - it just guarantees that these additional calls
      will be discarded later.

NOTE: calling this function on optimizer which is NOT running will have no
      effect.

NOTE: multiple calls to this function are possible. First call is counted,
      subsequent calls are silently ignored.

  -- ALGLIB --
     Copyright 08.10.2014 by Bochkanov Sergey
*************************************************************************/
void minlbfgsrequesttermination(const minlbfgsstate &state)
{
    alglib_impl::ae_state _alglib_env_state;
    alglib_impl::ae_state_init(&_alglib_env_state);
    try
    {
        alglib_impl::minlbfgsrequesttermination(const_cast<alglib_impl::minlbfgsstate*>(state.c_ptr()), &_alglib_env_state);
        alglib_impl::ae_state_clear(&_alglib_env_state);
        return;
    }
    catch(alglib_impl::ae_error_type)
    {
        throw ap_error(_alglib_env_state.error_msg);
    }
}

/*************************************************************************
This  subroutine  turns  on  verification  of  the  user-supplied analytic
gradient:
* user calls this subroutine before optimization begins
* MinLBFGSOptimize() is called
* prior to  actual  optimization, for each component  of  parameters being
  optimized X[i] algorithm performs following steps:
  * two trial steps are made to X[i]-TestStep*S[i] and X[i]+TestStep*S[i],
    where X[i] is i-th component of the initial point and S[i] is a  scale
    of i-th parameter
  * if needed, steps are bounded with respect to constraints on X[]
  * F(X) is evaluated at these trial points
  * we perform one more evaluation in the middle point of the interval
  * we  build  cubic  model using function values and derivatives at trial
    points and we compare its prediction with actual value in  the  middle
    point
  * in case difference between prediction and actual value is higher  than
    some predetermined threshold, algorithm stops with completion code -7;
    Rep.VarIdx is set to index of the parameter with incorrect derivative.
* after verification is over, algorithm proceeds to the actual optimization.

NOTE 1: verification  needs  N (parameters count) gradient evaluations. It
        is very costly and you should use  it  only  for  low  dimensional
        problems,  when  you  want  to  be  sure  that  you've   correctly
        calculated  analytic  derivatives.  You  should  not use it in the
        production code (unless you want to check derivatives provided  by
        some third party).

NOTE 2: you  should  carefully  choose  TestStep. Value which is too large
        (so large that function behaviour is significantly non-cubic) will
        lead to false alarms. You may use  different  step  for  different
        parameters by means of setting scale with MinLBFGSSetScale().

NOTE 3: this function may lead to false positives. In case it reports that
        I-th  derivative was calculated incorrectly, you may decrease test
        step  and  try  one  more  time  - maybe your function changes too
        sharply  and  your  step  is  too  large for such rapidly chanding
        function.

INPUT PARAMETERS:
    State       -   structure used to store algorithm state
    TestStep    -   verification step:
                    * TestStep=0 turns verification off
                    * TestStep>0 activates verification

  -- ALGLIB --
     Copyright 24.05.2012 by Bochkanov Sergey
*************************************************************************/
void minlbfgssetgradientcheck(const minlbfgsstate &state, const double teststep)
{
    alglib_impl::ae_state _alglib_env_state;
    alglib_impl::ae_state_init(&_alglib_env_state);
    try
    {
        alglib_impl::minlbfgssetgradientcheck(const_cast<alglib_impl::minlbfgsstate*>(state.c_ptr()), teststep, &_alglib_env_state);
        alglib_impl::ae_state_clear(&_alglib_env_state);
        return;
    }
    catch(alglib_impl::ae_error_type)
    {
        throw ap_error(_alglib_env_state.error_msg);
    }
}


/*************************************************************************
This object stores nonlinear optimizer state.
You should use functions provided by MinQP subpackage to work with this
object
*************************************************************************/
_minqpstate_owner::_minqpstate_owner()
{
    p_struct = (alglib_impl::minqpstate*)alglib_impl::ae_malloc(sizeof(alglib_impl::minqpstate), NULL);
    if( p_struct==NULL )
        throw ap_error("ALGLIB: malloc error");
    alglib_impl::_minqpstate_init(p_struct, NULL);
}

_minqpstate_owner::_minqpstate_owner(const _minqpstate_owner &rhs)
{
    p_struct = (alglib_impl::minqpstate*)alglib_impl::ae_malloc(sizeof(alglib_impl::minqpstate), NULL);
    if( p_struct==NULL )
        throw ap_error("ALGLIB: malloc error");
    alglib_impl::_minqpstate_init_copy(p_struct, const_cast<alglib_impl::minqpstate*>(rhs.p_struct), NULL);
}

_minqpstate_owner& _minqpstate_owner::operator=(const _minqpstate_owner &rhs)
{
    if( this==&rhs )
        return *this;
    alglib_impl::_minqpstate_clear(p_struct);
    alglib_impl::_minqpstate_init_copy(p_struct, const_cast<alglib_impl::minqpstate*>(rhs.p_struct), NULL);
    return *this;
}

_minqpstate_owner::~_minqpstate_owner()
{
    alglib_impl::_minqpstate_clear(p_struct);
    ae_free(p_struct);
}

alglib_impl::minqpstate* _minqpstate_owner::c_ptr()
{
    return p_struct;
}

alglib_impl::minqpstate* _minqpstate_owner::c_ptr() const
{
    return const_cast<alglib_impl::minqpstate*>(p_struct);
}
minqpstate::minqpstate() : _minqpstate_owner() 
{
}

minqpstate::minqpstate(const minqpstate &rhs):_minqpstate_owner(rhs) 
{
}

minqpstate& minqpstate::operator=(const minqpstate &rhs)
{
    if( this==&rhs )
        return *this;
    _minqpstate_owner::operator=(rhs);
    return *this;
}

minqpstate::~minqpstate()
{
}


/*************************************************************************
This structure stores optimization report:
* InnerIterationsCount      number of inner iterations
* OuterIterationsCount      number of outer iterations
* NCholesky                 number of Cholesky decomposition
* NMV                       number of matrix-vector products
                            (only products calculated as part of iterative
                            process are counted)
* TerminationType           completion code (see below)

Completion codes:
* -5    inappropriate solver was used:
        * QuickQP solver for problem with general linear constraints
        * Cholesky solver for semidefinite or indefinite problems
        * Cholesky solver for problems with non-boundary constraints
* -4    BLEIC-QP or QuickQP solver found unconstrained direction
        of negative curvature (function is unbounded from
        below  even  under  constraints),  no  meaningful
        minimum can be found.
* -3    inconsistent constraints (or, maybe, feasible point is
        too hard to find). If you are sure that constraints are feasible,
        try to restart optimizer with better initial approximation.
* -1    solver error
*  1..4 successful completion
*  5    MaxIts steps was taken
*  7    stopping conditions are too stringent,
        further improvement is impossible,
        X contains best point found so far.
*************************************************************************/
_minqpreport_owner::_minqpreport_owner()
{
    p_struct = (alglib_impl::minqpreport*)alglib_impl::ae_malloc(sizeof(alglib_impl::minqpreport), NULL);
    if( p_struct==NULL )
        throw ap_error("ALGLIB: malloc error");
    alglib_impl::_minqpreport_init(p_struct, NULL);
}

_minqpreport_owner::_minqpreport_owner(const _minqpreport_owner &rhs)
{
    p_struct = (alglib_impl::minqpreport*)alglib_impl::ae_malloc(sizeof(alglib_impl::minqpreport), NULL);
    if( p_struct==NULL )
        throw ap_error("ALGLIB: malloc error");
    alglib_impl::_minqpreport_init_copy(p_struct, const_cast<alglib_impl::minqpreport*>(rhs.p_struct), NULL);
}

_minqpreport_owner& _minqpreport_owner::operator=(const _minqpreport_owner &rhs)
{
    if( this==&rhs )
        return *this;
    alglib_impl::_minqpreport_clear(p_struct);
    alglib_impl::_minqpreport_init_copy(p_struct, const_cast<alglib_impl::minqpreport*>(rhs.p_struct), NULL);
    return *this;
}

_minqpreport_owner::~_minqpreport_owner()
{
    alglib_impl::_minqpreport_clear(p_struct);
    ae_free(p_struct);
}

alglib_impl::minqpreport* _minqpreport_owner::c_ptr()
{
    return p_struct;
}

alglib_impl::minqpreport* _minqpreport_owner::c_ptr() const
{
    return const_cast<alglib_impl::minqpreport*>(p_struct);
}
minqpreport::minqpreport() : _minqpreport_owner() ,inneriterationscount(p_struct->inneriterationscount),outeriterationscount(p_struct->outeriterationscount),nmv(p_struct->nmv),ncholesky(p_struct->ncholesky),terminationtype(p_struct->terminationtype)
{
}

minqpreport::minqpreport(const minqpreport &rhs):_minqpreport_owner(rhs) ,inneriterationscount(p_struct->inneriterationscount),outeriterationscount(p_struct->outeriterationscount),nmv(p_struct->nmv),ncholesky(p_struct->ncholesky),terminationtype(p_struct->terminationtype)
{
}

minqpreport& minqpreport::operator=(const minqpreport &rhs)
{
    if( this==&rhs )
        return *this;
    _minqpreport_owner::operator=(rhs);
    return *this;
}

minqpreport::~minqpreport()
{
}

/*************************************************************************
                    CONSTRAINED QUADRATIC PROGRAMMING

The subroutine creates QP optimizer. After initial creation,  it  contains
default optimization problem with zero quadratic and linear terms  and  no
constraints. You should set quadratic/linear terms with calls to functions
provided by MinQP subpackage.

You should also choose appropriate QP solver and set it  and  its stopping
criteria by means of MinQPSetAlgo??????() function. Then, you should start
solution process by means of MinQPOptimize() call. Solution itself can  be
obtained with MinQPResults() function.

INPUT PARAMETERS:
    N       -   problem size

OUTPUT PARAMETERS:
    State   -   optimizer with zero quadratic/linear terms
                and no constraints

  -- ALGLIB --
     Copyright 11.01.2011 by Bochkanov Sergey
*************************************************************************/
void minqpcreate(const ae_int_t n, minqpstate &state)
{
    alglib_impl::ae_state _alglib_env_state;
    alglib_impl::ae_state_init(&_alglib_env_state);
    try
    {
        alglib_impl::minqpcreate(n, const_cast<alglib_impl::minqpstate*>(state.c_ptr()), &_alglib_env_state);
        alglib_impl::ae_state_clear(&_alglib_env_state);
        return;
    }
    catch(alglib_impl::ae_error_type)
    {
        throw ap_error(_alglib_env_state.error_msg);
    }
}

/*************************************************************************
This function sets linear term for QP solver.

By default, linear term is zero.

INPUT PARAMETERS:
    State   -   structure which stores algorithm state
    B       -   linear term, array[N].

  -- ALGLIB --
     Copyright 11.01.2011 by Bochkanov Sergey
*************************************************************************/
void minqpsetlinearterm(const minqpstate &state, const real_1d_array &b)
{
    alglib_impl::ae_state _alglib_env_state;
    alglib_impl::ae_state_init(&_alglib_env_state);
    try
    {
        alglib_impl::minqpsetlinearterm(const_cast<alglib_impl::minqpstate*>(state.c_ptr()), const_cast<alglib_impl::ae_vector*>(b.c_ptr()), &_alglib_env_state);
        alglib_impl::ae_state_clear(&_alglib_env_state);
        return;
    }
    catch(alglib_impl::ae_error_type)
    {
        throw ap_error(_alglib_env_state.error_msg);
    }
}

/*************************************************************************
This  function  sets  dense  quadratic  term  for  QP solver. By  default,
quadratic term is zero.

SUPPORT BY ALGLIB QP ALGORITHMS:

Dense quadratic term can be handled by any of the QP algorithms  supported
by ALGLIB QP Solver.

IMPORTANT:

This solver minimizes following  function:
    f(x) = 0.5*x'*A*x + b'*x.
Note that quadratic term has 0.5 before it. So if  you  want  to  minimize
    f(x) = x^2 + x
you should rewrite your problem as follows:
    f(x) = 0.5*(2*x^2) + x
and your matrix A will be equal to [[2.0]], not to [[1.0]]

INPUT PARAMETERS:
    State   -   structure which stores algorithm state
    A       -   matrix, array[N,N]
    IsUpper -   (optional) storage type:
                * if True, symmetric matrix  A  is  given  by  its  upper
                  triangle, and the lower triangle isn�t used
                * if False, symmetric matrix  A  is  given  by  its lower
                  triangle, and the upper triangle isn�t used
                * if not given, both lower and upper  triangles  must  be
                  filled.

  -- ALGLIB --
     Copyright 11.01.2011 by Bochkanov Sergey
*************************************************************************/
void minqpsetquadraticterm(const minqpstate &state, const real_2d_array &a, const bool isupper)
{
    alglib_impl::ae_state _alglib_env_state;
    alglib_impl::ae_state_init(&_alglib_env_state);
    try
    {
        alglib_impl::minqpsetquadraticterm(const_cast<alglib_impl::minqpstate*>(state.c_ptr()), const_cast<alglib_impl::ae_matrix*>(a.c_ptr()), isupper, &_alglib_env_state);
        alglib_impl::ae_state_clear(&_alglib_env_state);
        return;
    }
    catch(alglib_impl::ae_error_type)
    {
        throw ap_error(_alglib_env_state.error_msg);
    }
}

/*************************************************************************
This  function  sets  dense  quadratic  term  for  QP solver. By  default,
quadratic term is zero.

SUPPORT BY ALGLIB QP ALGORITHMS:

Dense quadratic term can be handled by any of the QP algorithms  supported
by ALGLIB QP Solver.

IMPORTANT:

This solver minimizes following  function:
    f(x) = 0.5*x'*A*x + b'*x.
Note that quadratic term has 0.5 before it. So if  you  want  to  minimize
    f(x) = x^2 + x
you should rewrite your problem as follows:
    f(x) = 0.5*(2*x^2) + x
and your matrix A will be equal to [[2.0]], not to [[1.0]]

INPUT PARAMETERS:
    State   -   structure which stores algorithm state
    A       -   matrix, array[N,N]
    IsUpper -   (optional) storage type:
                * if True, symmetric matrix  A  is  given  by  its  upper
                  triangle, and the lower triangle isn�t used
                * if False, symmetric matrix  A  is  given  by  its lower
                  triangle, and the upper triangle isn�t used
                * if not given, both lower and upper  triangles  must  be
                  filled.

  -- ALGLIB --
     Copyright 11.01.2011 by Bochkanov Sergey
*************************************************************************/
void minqpsetquadraticterm(const minqpstate &state, const real_2d_array &a)
{
    alglib_impl::ae_state _alglib_env_state;    
    bool isupper;
    if( !alglib_impl::ae_is_symmetric(const_cast<alglib_impl::ae_matrix*>(a.c_ptr())) )
        throw ap_error("'a' parameter is not symmetric matrix");
    isupper = false;
    alglib_impl::ae_state_init(&_alglib_env_state);
    try
    {
        alglib_impl::minqpsetquadraticterm(const_cast<alglib_impl::minqpstate*>(state.c_ptr()), const_cast<alglib_impl::ae_matrix*>(a.c_ptr()), isupper, &_alglib_env_state);

        alglib_impl::ae_state_clear(&_alglib_env_state);
        return;
    }
    catch(alglib_impl::ae_error_type)
    {
        throw ap_error(_alglib_env_state.error_msg);
    }
}

/*************************************************************************
This  function  sets  sparse  quadratic  term  for  QP solver. By default,
quadratic term is zero.

IMPORTANT:

This solver minimizes following  function:
    f(x) = 0.5*x'*A*x + b'*x.
Note that quadratic term has 0.5 before it. So if  you  want  to  minimize
    f(x) = x^2 + x
you should rewrite your problem as follows:
    f(x) = 0.5*(2*x^2) + x
and your matrix A will be equal to [[2.0]], not to [[1.0]]

INPUT PARAMETERS:
    State   -   structure which stores algorithm state
    A       -   matrix, array[N,N]
    IsUpper -   (optional) storage type:
                * if True, symmetric matrix  A  is  given  by  its  upper
                  triangle, and the lower triangle isn�t used
                * if False, symmetric matrix  A  is  given  by  its lower
                  triangle, and the upper triangle isn�t used
                * if not given, both lower and upper  triangles  must  be
                  filled.

  -- ALGLIB --
     Copyright 11.01.2011 by Bochkanov Sergey
*************************************************************************/
void minqpsetquadratictermsparse(const minqpstate &state, const sparsematrix &a, const bool isupper)
{
    alglib_impl::ae_state _alglib_env_state;
    alglib_impl::ae_state_init(&_alglib_env_state);
    try
    {
        alglib_impl::minqpsetquadratictermsparse(const_cast<alglib_impl::minqpstate*>(state.c_ptr()), const_cast<alglib_impl::sparsematrix*>(a.c_ptr()), isupper, &_alglib_env_state);
        alglib_impl::ae_state_clear(&_alglib_env_state);
        return;
    }
    catch(alglib_impl::ae_error_type)
    {
        throw ap_error(_alglib_env_state.error_msg);
    }
}

/*************************************************************************
This function sets starting point for QP solver. It is useful to have
good initial approximation to the solution, because it will increase
speed of convergence and identification of active constraints.

INPUT PARAMETERS:
    State   -   structure which stores algorithm state
    X       -   starting point, array[N].

  -- ALGLIB --
     Copyright 11.01.2011 by Bochkanov Sergey
*************************************************************************/
void minqpsetstartingpoint(const minqpstate &state, const real_1d_array &x)
{
    alglib_impl::ae_state _alglib_env_state;
    alglib_impl::ae_state_init(&_alglib_env_state);
    try
    {
        alglib_impl::minqpsetstartingpoint(const_cast<alglib_impl::minqpstate*>(state.c_ptr()), const_cast<alglib_impl::ae_vector*>(x.c_ptr()), &_alglib_env_state);
        alglib_impl::ae_state_clear(&_alglib_env_state);
        return;
    }
    catch(alglib_impl::ae_error_type)
    {
        throw ap_error(_alglib_env_state.error_msg);
    }
}

/*************************************************************************
This  function sets origin for QP solver. By default, following QP program
is solved:

    min(0.5*x'*A*x+b'*x)

This function allows to solve different problem:

    min(0.5*(x-x_origin)'*A*(x-x_origin)+b'*(x-x_origin))

INPUT PARAMETERS:
    State   -   structure which stores algorithm state
    XOrigin -   origin, array[N].

  -- ALGLIB --
     Copyright 11.01.2011 by Bochkanov Sergey
*************************************************************************/
void minqpsetorigin(const minqpstate &state, const real_1d_array &xorigin)
{
    alglib_impl::ae_state _alglib_env_state;
    alglib_impl::ae_state_init(&_alglib_env_state);
    try
    {
        alglib_impl::minqpsetorigin(const_cast<alglib_impl::minqpstate*>(state.c_ptr()), const_cast<alglib_impl::ae_vector*>(xorigin.c_ptr()), &_alglib_env_state);
        alglib_impl::ae_state_clear(&_alglib_env_state);
        return;
    }
    catch(alglib_impl::ae_error_type)
    {
        throw ap_error(_alglib_env_state.error_msg);
    }
}

/*************************************************************************
This function sets scaling coefficients.

ALGLIB optimizers use scaling matrices to test stopping  conditions  (step
size and gradient are scaled before comparison with tolerances).  Scale of
the I-th variable is a translation invariant measure of:
a) "how large" the variable is
b) how large the step should be to make significant changes in the function

BLEIC-based QP solver uses scale for two purposes:
* to evaluate stopping conditions
* for preconditioning of the underlying BLEIC solver

INPUT PARAMETERS:
    State   -   structure stores algorithm state
    S       -   array[N], non-zero scaling coefficients
                S[i] may be negative, sign doesn't matter.

  -- ALGLIB --
     Copyright 14.01.2011 by Bochkanov Sergey
*************************************************************************/
void minqpsetscale(const minqpstate &state, const real_1d_array &s)
{
    alglib_impl::ae_state _alglib_env_state;
    alglib_impl::ae_state_init(&_alglib_env_state);
    try
    {
        alglib_impl::minqpsetscale(const_cast<alglib_impl::minqpstate*>(state.c_ptr()), const_cast<alglib_impl::ae_vector*>(s.c_ptr()), &_alglib_env_state);
        alglib_impl::ae_state_clear(&_alglib_env_state);
        return;
    }
    catch(alglib_impl::ae_error_type)
    {
        throw ap_error(_alglib_env_state.error_msg);
    }
}

/*************************************************************************
This function tells solver to use Cholesky-based algorithm. This algorithm
was deprecated in ALGLIB 3.9.0 because its performance is inferior to that
of BLEIC-QP or  QuickQP  on  high-dimensional  problems.  Furthermore,  it
supports only dense convex QP problems.

This solver is no longer active by default.

We recommend you to switch to BLEIC-QP or QuickQP solver.

INPUT PARAMETERS:
    State   -   structure which stores algorithm state

  -- ALGLIB --
     Copyright 11.01.2011 by Bochkanov Sergey
*************************************************************************/
void minqpsetalgocholesky(const minqpstate &state)
{
    alglib_impl::ae_state _alglib_env_state;
    alglib_impl::ae_state_init(&_alglib_env_state);
    try
    {
        alglib_impl::minqpsetalgocholesky(const_cast<alglib_impl::minqpstate*>(state.c_ptr()), &_alglib_env_state);
        alglib_impl::ae_state_clear(&_alglib_env_state);
        return;
    }
    catch(alglib_impl::ae_error_type)
    {
        throw ap_error(_alglib_env_state.error_msg);
    }
}

/*************************************************************************
This function tells solver to use BLEIC-based algorithm and sets  stopping
criteria for the algorithm.

ALGORITHM FEATURES:

* supports dense and sparse QP problems
* supports boundary and general linear equality/inequality constraints
* can solve all types of problems  (convex,  semidefinite,  nonconvex)  as
  long as they are bounded from below under constraints.
  Say, it is possible to solve "min{-x^2} subject to -1<=x<=+1".
  Of course, global  minimum  is found only  for  positive  definite   and
  semidefinite  problems.  As  for indefinite ones - only local minimum is
  found.

ALGORITHM OUTLINE:

* BLEIC-QP solver is just a driver function for MinBLEIC solver; it solves
  quadratic  programming   problem   as   general   linearly   constrained
  optimization problem, which is solved by means of BLEIC solver  (part of
  ALGLIB, active set method).

ALGORITHM LIMITATIONS:

* unlike QuickQP solver, this algorithm does not perform Newton steps  and
  does not use Level 3 BLAS. Being general-purpose active set  method,  it
  can activate constraints only one-by-one. Thus, its performance is lower
  than that of QuickQP.
* its precision is also a bit  inferior  to  that  of   QuickQP.  BLEIC-QP
  performs only LBFGS steps (no Newton steps), which are good at detecting
  neighborhood of the solution, buy need many iterations to find  solution
  with more than 6 digits of precision.

INPUT PARAMETERS:
    State   -   structure which stores algorithm state
    EpsG    -   >=0
                The  subroutine  finishes  its  work   if   the  condition
                |v|<EpsG is satisfied, where:
                * |.| means Euclidian norm
                * v - scaled constrained gradient vector, v[i]=g[i]*s[i]
                * g - gradient
                * s - scaling coefficients set by MinQPSetScale()
    EpsF    -   >=0
                The  subroutine  finishes its work if exploratory steepest
                descent  step  on  k+1-th iteration  satisfies   following
                condition:  |F(k+1)-F(k)|<=EpsF*max{|F(k)|,|F(k+1)|,1}
    EpsX    -   >=0
                The  subroutine  finishes its work if exploratory steepest
                descent  step  on  k+1-th iteration  satisfies   following
                condition:
                * |.| means Euclidian norm
                * v - scaled step vector, v[i]=dx[i]/s[i]
                * dx - step vector, dx=X(k+1)-X(k)
                * s - scaling coefficients set by MinQPSetScale()
    MaxIts  -   maximum number of iterations. If MaxIts=0, the  number  of
                iterations is unlimited. NOTE: this  algorithm uses  LBFGS
                iterations,  which  are  relatively  cheap,  but   improve
                function value only a bit. So you will need many iterations
                to converge - from 0.1*N to 10*N, depending  on  problem's
                condition number.

IT IS VERY IMPORTANT TO CALL MinQPSetScale() WHEN YOU USE THIS  ALGORITHM
BECAUSE ITS STOPPING CRITERIA ARE SCALE-DEPENDENT!

Passing EpsG=0, EpsF=0 and EpsX=0 and MaxIts=0 (simultaneously) will lead
to automatic stopping criterion selection (presently it is  small    step
length, but it may change in the future versions of ALGLIB).

  -- ALGLIB --
     Copyright 11.01.2011 by Bochkanov Sergey
*************************************************************************/
void minqpsetalgobleic(const minqpstate &state, const double epsg, const double epsf, const double epsx, const ae_int_t maxits)
{
    alglib_impl::ae_state _alglib_env_state;
    alglib_impl::ae_state_init(&_alglib_env_state);
    try
    {
        alglib_impl::minqpsetalgobleic(const_cast<alglib_impl::minqpstate*>(state.c_ptr()), epsg, epsf, epsx, maxits, &_alglib_env_state);
        alglib_impl::ae_state_clear(&_alglib_env_state);
        return;
    }
    catch(alglib_impl::ae_error_type)
    {
        throw ap_error(_alglib_env_state.error_msg);
    }
}

/*************************************************************************
This function tells solver to use QuickQP  algorithm:  special  extra-fast
algorithm   for   problems  with  boundary-only constrants. It  may  solve
non-convex  problems  as  long  as  they  are  bounded  from  below  under
constraints.

ALGORITHM FEATURES:
* many times (from 5x to 50x!) faster than BLEIC-based QP solver; utilizes
  accelerated methods for activation of constraints.
* supports dense and sparse QP problems
* supports ONLY boundary constraints; general linear constraints  are  NOT
  supported by this solver
* can solve all types of problems  (convex,  semidefinite,  nonconvex)  as
  long as they are bounded from below under constraints.
  Say, it is possible to solve "min{-x^2} subject to -1<=x<=+1".
  In convex/semidefinite case global minimum  is  returned,  in  nonconvex
  case - algorithm returns one of the local minimums.

ALGORITHM OUTLINE:

* algorithm  performs  two kinds of iterations: constrained CG  iterations
  and constrained Newton iterations
* initially it performs small number of constrained CG  iterations,  which
  can efficiently activate/deactivate multiple constraints
* after CG phase algorithm tries to calculate Cholesky  decomposition  and
  to perform several constrained Newton steps. If  Cholesky  decomposition
  failed (matrix is indefinite even under constraints),  we  perform  more
  CG iterations until we converge to such set of constraints  that  system
  matrix becomes  positive  definite.  Constrained  Newton  steps  greatly
  increase convergence speed and precision.
* algorithm interleaves CG and Newton iterations which  allows  to  handle
  indefinite matrices (CG phase) and quickly converge after final  set  of
  constraints is found (Newton phase). Combination of CG and Newton phases
  is called "outer iteration".
* it is possible to turn off Newton  phase  (beneficial  for  semidefinite
  problems - Cholesky decomposition will fail too often)

ALGORITHM LIMITATIONS:

* algorithm does not support general  linear  constraints;  only  boundary
  ones are supported
* Cholesky decomposition for sparse problems  is  performed  with  Skyline
  Cholesky solver, which is intended for low-profile matrices. No profile-
  reducing reordering of variables is performed in this version of ALGLIB.
* problems with near-zero negative eigenvalues (or exacty zero  ones)  may
  experience about 2-3x performance penalty. The reason is  that  Cholesky
  decomposition can not be performed until we identify directions of  zero
  and negative curvature and activate corresponding boundary constraints -
  but we need a lot of trial and errors because these directions  are hard
  to notice in the matrix spectrum.
  In this case you may turn off Newton phase of algorithm.
  Large negative eigenvalues  are  not  an  issue,  so  highly  non-convex
  problems can be solved very efficiently.

INPUT PARAMETERS:
    State   -   structure which stores algorithm state
    EpsG    -   >=0
                The  subroutine  finishes  its  work   if   the  condition
                |v|<EpsG is satisfied, where:
                * |.| means Euclidian norm
                * v - scaled constrained gradient vector, v[i]=g[i]*s[i]
                * g - gradient
                * s - scaling coefficients set by MinQPSetScale()
    EpsF    -   >=0
                The  subroutine  finishes its work if exploratory steepest
                descent  step  on  k+1-th iteration  satisfies   following
                condition:  |F(k+1)-F(k)|<=EpsF*max{|F(k)|,|F(k+1)|,1}
    EpsX    -   >=0
                The  subroutine  finishes its work if exploratory steepest
                descent  step  on  k+1-th iteration  satisfies   following
                condition:
                * |.| means Euclidian norm
                * v - scaled step vector, v[i]=dx[i]/s[i]
                * dx - step vector, dx=X(k+1)-X(k)
                * s - scaling coefficients set by MinQPSetScale()
    MaxOuterIts-maximum number of OUTER iterations.  One  outer  iteration
                includes some amount of CG iterations (from 5 to  ~N)  and
                one or several (usually small amount) Newton steps.  Thus,
                one outer iteration has high cost, but can greatly  reduce
                funcation value.
    UseNewton-  use Newton phase or not:
                * Newton phase improves performance of  positive  definite
                  dense problems (about 2 times improvement can be observed)
                * can result in some performance penalty  on  semidefinite
                  or slightly negative definite  problems  -  each  Newton
                  phase will bring no improvement (Cholesky failure),  but
                  still will require computational time.
                * if you doubt, you can turn off this  phase  -  optimizer
                  will retain its most of its high speed.

IT IS VERY IMPORTANT TO CALL MinQPSetScale() WHEN YOU USE THIS  ALGORITHM
BECAUSE ITS STOPPING CRITERIA ARE SCALE-DEPENDENT!

Passing EpsG=0, EpsF=0 and EpsX=0 and MaxIts=0 (simultaneously) will lead
to automatic stopping criterion selection (presently it is  small    step
length, but it may change in the future versions of ALGLIB).

  -- ALGLIB --
     Copyright 22.05.2014 by Bochkanov Sergey
*************************************************************************/
void minqpsetalgoquickqp(const minqpstate &state, const double epsg, const double epsf, const double epsx, const ae_int_t maxouterits, const bool usenewton)
{
    alglib_impl::ae_state _alglib_env_state;
    alglib_impl::ae_state_init(&_alglib_env_state);
    try
    {
        alglib_impl::minqpsetalgoquickqp(const_cast<alglib_impl::minqpstate*>(state.c_ptr()), epsg, epsf, epsx, maxouterits, usenewton, &_alglib_env_state);
        alglib_impl::ae_state_clear(&_alglib_env_state);
        return;
    }
    catch(alglib_impl::ae_error_type)
    {
        throw ap_error(_alglib_env_state.error_msg);
    }
}

/*************************************************************************
This function sets boundary constraints for QP solver

Boundary constraints are inactive by default (after initial creation).
After  being  set,  they  are  preserved  until explicitly turned off with
another SetBC() call.

INPUT PARAMETERS:
    State   -   structure stores algorithm state
    BndL    -   lower bounds, array[N].
                If some (all) variables are unbounded, you may specify
                very small number or -INF (latter is recommended because
                it will allow solver to use better algorithm).
    BndU    -   upper bounds, array[N].
                If some (all) variables are unbounded, you may specify
                very large number or +INF (latter is recommended because
                it will allow solver to use better algorithm).

NOTE: it is possible to specify BndL[i]=BndU[i]. In this case I-th
variable will be "frozen" at X[i]=BndL[i]=BndU[i].

  -- ALGLIB --
     Copyright 11.01.2011 by Bochkanov Sergey
*************************************************************************/
void minqpsetbc(const minqpstate &state, const real_1d_array &bndl, const real_1d_array &bndu)
{
    alglib_impl::ae_state _alglib_env_state;
    alglib_impl::ae_state_init(&_alglib_env_state);
    try
    {
        alglib_impl::minqpsetbc(const_cast<alglib_impl::minqpstate*>(state.c_ptr()), const_cast<alglib_impl::ae_vector*>(bndl.c_ptr()), const_cast<alglib_impl::ae_vector*>(bndu.c_ptr()), &_alglib_env_state);
        alglib_impl::ae_state_clear(&_alglib_env_state);
        return;
    }
    catch(alglib_impl::ae_error_type)
    {
        throw ap_error(_alglib_env_state.error_msg);
    }
}

/*************************************************************************
This function sets linear constraints for QP optimizer.

Linear constraints are inactive by default (after initial creation).

INPUT PARAMETERS:
    State   -   structure previously allocated with MinQPCreate call.
    C       -   linear constraints, array[K,N+1].
                Each row of C represents one constraint, either equality
                or inequality (see below):
                * first N elements correspond to coefficients,
                * last element corresponds to the right part.
                All elements of C (including right part) must be finite.
    CT      -   type of constraints, array[K]:
                * if CT[i]>0, then I-th constraint is C[i,*]*x >= C[i,n+1]
                * if CT[i]=0, then I-th constraint is C[i,*]*x  = C[i,n+1]
                * if CT[i]<0, then I-th constraint is C[i,*]*x <= C[i,n+1]
    K       -   number of equality/inequality constraints, K>=0:
                * if given, only leading K elements of C/CT are used
                * if not given, automatically determined from sizes of C/CT

NOTE 1: linear (non-bound) constraints are satisfied only approximately  -
        there always exists some minor violation (about 10^-10...10^-13)
        due to numerical errors.

  -- ALGLIB --
     Copyright 19.06.2012 by Bochkanov Sergey
*************************************************************************/
void minqpsetlc(const minqpstate &state, const real_2d_array &c, const integer_1d_array &ct, const ae_int_t k)
{
    alglib_impl::ae_state _alglib_env_state;
    alglib_impl::ae_state_init(&_alglib_env_state);
    try
    {
        alglib_impl::minqpsetlc(const_cast<alglib_impl::minqpstate*>(state.c_ptr()), const_cast<alglib_impl::ae_matrix*>(c.c_ptr()), const_cast<alglib_impl::ae_vector*>(ct.c_ptr()), k, &_alglib_env_state);
        alglib_impl::ae_state_clear(&_alglib_env_state);
        return;
    }
    catch(alglib_impl::ae_error_type)
    {
        throw ap_error(_alglib_env_state.error_msg);
    }
}

/*************************************************************************
This function sets linear constraints for QP optimizer.

Linear constraints are inactive by default (after initial creation).

INPUT PARAMETERS:
    State   -   structure previously allocated with MinQPCreate call.
    C       -   linear constraints, array[K,N+1].
                Each row of C represents one constraint, either equality
                or inequality (see below):
                * first N elements correspond to coefficients,
                * last element corresponds to the right part.
                All elements of C (including right part) must be finite.
    CT      -   type of constraints, array[K]:
                * if CT[i]>0, then I-th constraint is C[i,*]*x >= C[i,n+1]
                * if CT[i]=0, then I-th constraint is C[i,*]*x  = C[i,n+1]
                * if CT[i]<0, then I-th constraint is C[i,*]*x <= C[i,n+1]
    K       -   number of equality/inequality constraints, K>=0:
                * if given, only leading K elements of C/CT are used
                * if not given, automatically determined from sizes of C/CT

NOTE 1: linear (non-bound) constraints are satisfied only approximately  -
        there always exists some minor violation (about 10^-10...10^-13)
        due to numerical errors.

  -- ALGLIB --
     Copyright 19.06.2012 by Bochkanov Sergey
*************************************************************************/
void minqpsetlc(const minqpstate &state, const real_2d_array &c, const integer_1d_array &ct)
{
    alglib_impl::ae_state _alglib_env_state;    
    ae_int_t k;
    if( (c.rows()!=ct.length()))
        throw ap_error("Error while calling 'minqpsetlc': looks like one of arguments has wrong size");
    k = c.rows();
    alglib_impl::ae_state_init(&_alglib_env_state);
    try
    {
        alglib_impl::minqpsetlc(const_cast<alglib_impl::minqpstate*>(state.c_ptr()), const_cast<alglib_impl::ae_matrix*>(c.c_ptr()), const_cast<alglib_impl::ae_vector*>(ct.c_ptr()), k, &_alglib_env_state);

        alglib_impl::ae_state_clear(&_alglib_env_state);
        return;
    }
    catch(alglib_impl::ae_error_type)
    {
        throw ap_error(_alglib_env_state.error_msg);
    }
}

/*************************************************************************
This function solves quadratic programming problem.

Prior to calling this function you should choose solver by means of one of
the following functions:

* MinQPSetAlgoQuickQP() - for QuickQP solver
* MinQPSetAlgoBLEIC() - for BLEIC-QP solver

These functions also allow you to control stopping criteria of the solver.
If you did not set solver,  MinQP  subpackage  will  automatically  select
solver for your problem and will run it with default stopping criteria.

However, it is better to set explicitly solver and its stopping criteria.

INPUT PARAMETERS:
    State   -   algorithm state

You should use MinQPResults() function to access results after calls
to this function.

  -- ALGLIB --
     Copyright 11.01.2011 by Bochkanov Sergey.
     Special thanks to Elvira Illarionova  for  important  suggestions  on
     the linearly constrained QP algorithm.
*************************************************************************/
void minqpoptimize(const minqpstate &state)
{
    alglib_impl::ae_state _alglib_env_state;
    alglib_impl::ae_state_init(&_alglib_env_state);
    try
    {
        alglib_impl::minqpoptimize(const_cast<alglib_impl::minqpstate*>(state.c_ptr()), &_alglib_env_state);
        alglib_impl::ae_state_clear(&_alglib_env_state);
        return;
    }
    catch(alglib_impl::ae_error_type)
    {
        throw ap_error(_alglib_env_state.error_msg);
    }
}

/*************************************************************************
QP solver results

INPUT PARAMETERS:
    State   -   algorithm state

OUTPUT PARAMETERS:
    X       -   array[0..N-1], solution.
                This array is allocated and initialized only when
                Rep.TerminationType parameter is positive (success).
    Rep     -   optimization report. You should check Rep.TerminationType,
                which contains completion code, and you may check  another
                fields which contain another information  about  algorithm
                functioning.

                Failure codes returned by algorithm are:
                * -5    inappropriate solver was used:
                        * Cholesky solver for (semi)indefinite problems
                        * Cholesky solver for problems with sparse matrix
                        * QuickQP solver for problem with  general  linear
                          constraints
                * -4    BLEIC-QP/QuickQP   solver    found   unconstrained
                        direction  of   negative  curvature  (function  is
                        unbounded from below even under constraints),   no
                        meaningful minimum can be found.
                * -3    inconsistent constraints (or maybe  feasible point
                        is too  hard  to  find).  If  you  are  sure  that
                        constraints are feasible, try to restart optimizer
                        with better initial approximation.

                Completion codes specific for Cholesky algorithm:
                *  4   successful completion

                Completion codes specific for BLEIC/QuickQP algorithms:
                *  1   relative function improvement is no more than EpsF.
                *  2   scaled step is no more than EpsX.
                *  4   scaled gradient norm is no more than EpsG.
                *  5   MaxIts steps was taken

  -- ALGLIB --
     Copyright 11.01.2011 by Bochkanov Sergey
*************************************************************************/
void minqpresults(const minqpstate &state, real_1d_array &x, minqpreport &rep)
{
    alglib_impl::ae_state _alglib_env_state;
    alglib_impl::ae_state_init(&_alglib_env_state);
    try
    {
        alglib_impl::minqpresults(const_cast<alglib_impl::minqpstate*>(state.c_ptr()), const_cast<alglib_impl::ae_vector*>(x.c_ptr()), const_cast<alglib_impl::minqpreport*>(rep.c_ptr()), &_alglib_env_state);
        alglib_impl::ae_state_clear(&_alglib_env_state);
        return;
    }
    catch(alglib_impl::ae_error_type)
    {
        throw ap_error(_alglib_env_state.error_msg);
    }
}

/*************************************************************************
QP results

Buffered implementation of MinQPResults() which uses pre-allocated  buffer
to store X[]. If buffer size is  too  small,  it  resizes  buffer.  It  is
intended to be used in the inner cycles of performance critical algorithms
where array reallocation penalty is too large to be ignored.

  -- ALGLIB --
     Copyright 11.01.2011 by Bochkanov Sergey
*************************************************************************/
void minqpresultsbuf(const minqpstate &state, real_1d_array &x, minqpreport &rep)
{
    alglib_impl::ae_state _alglib_env_state;
    alglib_impl::ae_state_init(&_alglib_env_state);
    try
    {
        alglib_impl::minqpresultsbuf(const_cast<alglib_impl::minqpstate*>(state.c_ptr()), const_cast<alglib_impl::ae_vector*>(x.c_ptr()), const_cast<alglib_impl::minqpreport*>(rep.c_ptr()), &_alglib_env_state);
        alglib_impl::ae_state_clear(&_alglib_env_state);
        return;
    }
    catch(alglib_impl::ae_error_type)
    {
        throw ap_error(_alglib_env_state.error_msg);
    }
}

/*************************************************************************
Levenberg-Marquardt optimizer.

This structure should be created using one of the MinLMCreate???()
functions. You should not access its fields directly; use ALGLIB functions
to work with it.
*************************************************************************/
_minlmstate_owner::_minlmstate_owner()
{
    p_struct = (alglib_impl::minlmstate*)alglib_impl::ae_malloc(sizeof(alglib_impl::minlmstate), NULL);
    if( p_struct==NULL )
        throw ap_error("ALGLIB: malloc error");
    alglib_impl::_minlmstate_init(p_struct, NULL);
}

_minlmstate_owner::_minlmstate_owner(const _minlmstate_owner &rhs)
{
    p_struct = (alglib_impl::minlmstate*)alglib_impl::ae_malloc(sizeof(alglib_impl::minlmstate), NULL);
    if( p_struct==NULL )
        throw ap_error("ALGLIB: malloc error");
    alglib_impl::_minlmstate_init_copy(p_struct, const_cast<alglib_impl::minlmstate*>(rhs.p_struct), NULL);
}

_minlmstate_owner& _minlmstate_owner::operator=(const _minlmstate_owner &rhs)
{
    if( this==&rhs )
        return *this;
    alglib_impl::_minlmstate_clear(p_struct);
    alglib_impl::_minlmstate_init_copy(p_struct, const_cast<alglib_impl::minlmstate*>(rhs.p_struct), NULL);
    return *this;
}

_minlmstate_owner::~_minlmstate_owner()
{
    alglib_impl::_minlmstate_clear(p_struct);
    ae_free(p_struct);
}

alglib_impl::minlmstate* _minlmstate_owner::c_ptr()
{
    return p_struct;
}

alglib_impl::minlmstate* _minlmstate_owner::c_ptr() const
{
    return const_cast<alglib_impl::minlmstate*>(p_struct);
}
minlmstate::minlmstate() : _minlmstate_owner() ,needf(p_struct->needf),needfg(p_struct->needfg),needfgh(p_struct->needfgh),needfi(p_struct->needfi),needfij(p_struct->needfij),xupdated(p_struct->xupdated),f(p_struct->f),fi(&p_struct->fi),g(&p_struct->g),h(&p_struct->h),j(&p_struct->j),x(&p_struct->x)
{
}

minlmstate::minlmstate(const minlmstate &rhs):_minlmstate_owner(rhs) ,needf(p_struct->needf),needfg(p_struct->needfg),needfgh(p_struct->needfgh),needfi(p_struct->needfi),needfij(p_struct->needfij),xupdated(p_struct->xupdated),f(p_struct->f),fi(&p_struct->fi),g(&p_struct->g),h(&p_struct->h),j(&p_struct->j),x(&p_struct->x)
{
}

minlmstate& minlmstate::operator=(const minlmstate &rhs)
{
    if( this==&rhs )
        return *this;
    _minlmstate_owner::operator=(rhs);
    return *this;
}

minlmstate::~minlmstate()
{
}


/*************************************************************************
Optimization report, filled by MinLMResults() function

FIELDS:
* TerminationType, completetion code:
    * -7    derivative correctness check failed;
            see Rep.WrongNum, Rep.WrongI, Rep.WrongJ for
            more information.
    * -3    constraints are inconsistent
    *  1    relative function improvement is no more than
            EpsF.
    *  2    relative step is no more than EpsX.
    *  4    gradient is no more than EpsG.
    *  5    MaxIts steps was taken
    *  7    stopping conditions are too stringent,
            further improvement is impossible
    *  8    terminated   by  user  who  called  MinLMRequestTermination().
            X contains point which was "current accepted" when termination
            request was submitted.
* IterationsCount, contains iterations count
* NFunc, number of function calculations
* NJac, number of Jacobi matrix calculations
* NGrad, number of gradient calculations
* NHess, number of Hessian calculations
* NCholesky, number of Cholesky decomposition calculations
*************************************************************************/
_minlmreport_owner::_minlmreport_owner()
{
    p_struct = (alglib_impl::minlmreport*)alglib_impl::ae_malloc(sizeof(alglib_impl::minlmreport), NULL);
    if( p_struct==NULL )
        throw ap_error("ALGLIB: malloc error");
    alglib_impl::_minlmreport_init(p_struct, NULL);
}

_minlmreport_owner::_minlmreport_owner(const _minlmreport_owner &rhs)
{
    p_struct = (alglib_impl::minlmreport*)alglib_impl::ae_malloc(sizeof(alglib_impl::minlmreport), NULL);
    if( p_struct==NULL )
        throw ap_error("ALGLIB: malloc error");
    alglib_impl::_minlmreport_init_copy(p_struct, const_cast<alglib_impl::minlmreport*>(rhs.p_struct), NULL);
}

_minlmreport_owner& _minlmreport_owner::operator=(const _minlmreport_owner &rhs)
{
    if( this==&rhs )
        return *this;
    alglib_impl::_minlmreport_clear(p_struct);
    alglib_impl::_minlmreport_init_copy(p_struct, const_cast<alglib_impl::minlmreport*>(rhs.p_struct), NULL);
    return *this;
}

_minlmreport_owner::~_minlmreport_owner()
{
    alglib_impl::_minlmreport_clear(p_struct);
    ae_free(p_struct);
}

alglib_impl::minlmreport* _minlmreport_owner::c_ptr()
{
    return p_struct;
}

alglib_impl::minlmreport* _minlmreport_owner::c_ptr() const
{
    return const_cast<alglib_impl::minlmreport*>(p_struct);
}
minlmreport::minlmreport() : _minlmreport_owner() ,iterationscount(p_struct->iterationscount),terminationtype(p_struct->terminationtype),funcidx(p_struct->funcidx),varidx(p_struct->varidx),nfunc(p_struct->nfunc),njac(p_struct->njac),ngrad(p_struct->ngrad),nhess(p_struct->nhess),ncholesky(p_struct->ncholesky)
{
}

minlmreport::minlmreport(const minlmreport &rhs):_minlmreport_owner(rhs) ,iterationscount(p_struct->iterationscount),terminationtype(p_struct->terminationtype),funcidx(p_struct->funcidx),varidx(p_struct->varidx),nfunc(p_struct->nfunc),njac(p_struct->njac),ngrad(p_struct->ngrad),nhess(p_struct->nhess),ncholesky(p_struct->ncholesky)
{
}

minlmreport& minlmreport::operator=(const minlmreport &rhs)
{
    if( this==&rhs )
        return *this;
    _minlmreport_owner::operator=(rhs);
    return *this;
}

minlmreport::~minlmreport()
{
}

/*************************************************************************
                IMPROVED LEVENBERG-MARQUARDT METHOD FOR
                 NON-LINEAR LEAST SQUARES OPTIMIZATION

DESCRIPTION:
This function is used to find minimum of function which is represented  as
sum of squares:
    F(x) = f[0]^2(x[0],...,x[n-1]) + ... + f[m-1]^2(x[0],...,x[n-1])
using value of function vector f[] and Jacobian of f[].


REQUIREMENTS:
This algorithm will request following information during its operation:

* function vector f[] at given point X
* function vector f[] and Jacobian of f[] (simultaneously) at given point

There are several overloaded versions of  MinLMOptimize()  function  which
correspond  to  different LM-like optimization algorithms provided by this
unit. You should choose version which accepts fvec()  and jac() callbacks.
First  one  is used to calculate f[] at given point, second one calculates
f[] and Jacobian df[i]/dx[j].

You can try to initialize MinLMState structure with VJ  function and  then
use incorrect version  of  MinLMOptimize()  (for  example,  version  which
works  with  general  form function and does not provide Jacobian), but it
will  lead  to  exception  being  thrown  after first attempt to calculate
Jacobian.


USAGE:
1. User initializes algorithm state with MinLMCreateVJ() call
2. User tunes solver parameters with MinLMSetCond(),  MinLMSetStpMax() and
   other functions
3. User calls MinLMOptimize() function which  takes algorithm  state   and
   callback functions.
4. User calls MinLMResults() to get solution
5. Optionally, user may call MinLMRestartFrom() to solve  another  problem
   with same N/M but another starting point and/or another function.
   MinLMRestartFrom() allows to reuse already initialized structure.


INPUT PARAMETERS:
    N       -   dimension, N>1
                * if given, only leading N elements of X are used
                * if not given, automatically determined from size of X
    M       -   number of functions f[i]
    X       -   initial solution, array[0..N-1]

OUTPUT PARAMETERS:
    State   -   structure which stores algorithm state

NOTES:
1. you may tune stopping conditions with MinLMSetCond() function
2. if target function contains exp() or other fast growing functions,  and
   optimization algorithm makes too large steps which leads  to  overflow,
   use MinLMSetStpMax() function to bound algorithm's steps.

  -- ALGLIB --
     Copyright 30.03.2009 by Bochkanov Sergey
*************************************************************************/
void minlmcreatevj(const ae_int_t n, const ae_int_t m, const real_1d_array &x, minlmstate &state)
{
    alglib_impl::ae_state _alglib_env_state;
    alglib_impl::ae_state_init(&_alglib_env_state);
    try
    {
        alglib_impl::minlmcreatevj(n, m, const_cast<alglib_impl::ae_vector*>(x.c_ptr()), const_cast<alglib_impl::minlmstate*>(state.c_ptr()), &_alglib_env_state);
        alglib_impl::ae_state_clear(&_alglib_env_state);
        return;
    }
    catch(alglib_impl::ae_error_type)
    {
        throw ap_error(_alglib_env_state.error_msg);
    }
}

/*************************************************************************
                IMPROVED LEVENBERG-MARQUARDT METHOD FOR
                 NON-LINEAR LEAST SQUARES OPTIMIZATION

DESCRIPTION:
This function is used to find minimum of function which is represented  as
sum of squares:
    F(x) = f[0]^2(x[0],...,x[n-1]) + ... + f[m-1]^2(x[0],...,x[n-1])
using value of function vector f[] and Jacobian of f[].


REQUIREMENTS:
This algorithm will request following information during its operation:

* function vector f[] at given point X
* function vector f[] and Jacobian of f[] (simultaneously) at given point

There are several overloaded versions of  MinLMOptimize()  function  which
correspond  to  different LM-like optimization algorithms provided by this
unit. You should choose version which accepts fvec()  and jac() callbacks.
First  one  is used to calculate f[] at given point, second one calculates
f[] and Jacobian df[i]/dx[j].

You can try to initialize MinLMState structure with VJ  function and  then
use incorrect version  of  MinLMOptimize()  (for  example,  version  which
works  with  general  form function and does not provide Jacobian), but it
will  lead  to  exception  being  thrown  after first attempt to calculate
Jacobian.


USAGE:
1. User initializes algorithm state with MinLMCreateVJ() call
2. User tunes solver parameters with MinLMSetCond(),  MinLMSetStpMax() and
   other functions
3. User calls MinLMOptimize() function which  takes algorithm  state   and
   callback functions.
4. User calls MinLMResults() to get solution
5. Optionally, user may call MinLMRestartFrom() to solve  another  problem
   with same N/M but another starting point and/or another function.
   MinLMRestartFrom() allows to reuse already initialized structure.


INPUT PARAMETERS:
    N       -   dimension, N>1
                * if given, only leading N elements of X are used
                * if not given, automatically determined from size of X
    M       -   number of functions f[i]
    X       -   initial solution, array[0..N-1]

OUTPUT PARAMETERS:
    State   -   structure which stores algorithm state

NOTES:
1. you may tune stopping conditions with MinLMSetCond() function
2. if target function contains exp() or other fast growing functions,  and
   optimization algorithm makes too large steps which leads  to  overflow,
   use MinLMSetStpMax() function to bound algorithm's steps.

  -- ALGLIB --
     Copyright 30.03.2009 by Bochkanov Sergey
*************************************************************************/
void minlmcreatevj(const ae_int_t m, const real_1d_array &x, minlmstate &state)
{
    alglib_impl::ae_state _alglib_env_state;    
    ae_int_t n;

    n = x.length();
    alglib_impl::ae_state_init(&_alglib_env_state);
    try
    {
        alglib_impl::minlmcreatevj(n, m, const_cast<alglib_impl::ae_vector*>(x.c_ptr()), const_cast<alglib_impl::minlmstate*>(state.c_ptr()), &_alglib_env_state);

        alglib_impl::ae_state_clear(&_alglib_env_state);
        return;
    }
    catch(alglib_impl::ae_error_type)
    {
        throw ap_error(_alglib_env_state.error_msg);
    }
}

/*************************************************************************
                IMPROVED LEVENBERG-MARQUARDT METHOD FOR
                 NON-LINEAR LEAST SQUARES OPTIMIZATION

DESCRIPTION:
This function is used to find minimum of function which is represented  as
sum of squares:
    F(x) = f[0]^2(x[0],...,x[n-1]) + ... + f[m-1]^2(x[0],...,x[n-1])
using value of function vector f[] only. Finite differences  are  used  to
calculate Jacobian.


REQUIREMENTS:
This algorithm will request following information during its operation:
* function vector f[] at given point X

There are several overloaded versions of  MinLMOptimize()  function  which
correspond  to  different LM-like optimization algorithms provided by this
unit. You should choose version which accepts fvec() callback.

You can try to initialize MinLMState structure with VJ  function and  then
use incorrect version  of  MinLMOptimize()  (for  example,  version  which
works with general form function and does not accept function vector), but
it will  lead  to  exception being thrown after first attempt to calculate
Jacobian.


USAGE:
1. User initializes algorithm state with MinLMCreateV() call
2. User tunes solver parameters with MinLMSetCond(),  MinLMSetStpMax() and
   other functions
3. User calls MinLMOptimize() function which  takes algorithm  state   and
   callback functions.
4. User calls MinLMResults() to get solution
5. Optionally, user may call MinLMRestartFrom() to solve  another  problem
   with same N/M but another starting point and/or another function.
   MinLMRestartFrom() allows to reuse already initialized structure.


INPUT PARAMETERS:
    N       -   dimension, N>1
                * if given, only leading N elements of X are used
                * if not given, automatically determined from size of X
    M       -   number of functions f[i]
    X       -   initial solution, array[0..N-1]
    DiffStep-   differentiation step, >0

OUTPUT PARAMETERS:
    State   -   structure which stores algorithm state

See also MinLMIteration, MinLMResults.

NOTES:
1. you may tune stopping conditions with MinLMSetCond() function
2. if target function contains exp() or other fast growing functions,  and
   optimization algorithm makes too large steps which leads  to  overflow,
   use MinLMSetStpMax() function to bound algorithm's steps.

  -- ALGLIB --
     Copyright 30.03.2009 by Bochkanov Sergey
*************************************************************************/
void minlmcreatev(const ae_int_t n, const ae_int_t m, const real_1d_array &x, const double diffstep, minlmstate &state)
{
    alglib_impl::ae_state _alglib_env_state;
    alglib_impl::ae_state_init(&_alglib_env_state);
    try
    {
        alglib_impl::minlmcreatev(n, m, const_cast<alglib_impl::ae_vector*>(x.c_ptr()), diffstep, const_cast<alglib_impl::minlmstate*>(state.c_ptr()), &_alglib_env_state);
        alglib_impl::ae_state_clear(&_alglib_env_state);
        return;
    }
    catch(alglib_impl::ae_error_type)
    {
        throw ap_error(_alglib_env_state.error_msg);
    }
}

/*************************************************************************
                IMPROVED LEVENBERG-MARQUARDT METHOD FOR
                 NON-LINEAR LEAST SQUARES OPTIMIZATION

DESCRIPTION:
This function is used to find minimum of function which is represented  as
sum of squares:
    F(x) = f[0]^2(x[0],...,x[n-1]) + ... + f[m-1]^2(x[0],...,x[n-1])
using value of function vector f[] only. Finite differences  are  used  to
calculate Jacobian.


REQUIREMENTS:
This algorithm will request following information during its operation:
* function vector f[] at given point X

There are several overloaded versions of  MinLMOptimize()  function  which
correspond  to  different LM-like optimization algorithms provided by this
unit. You should choose version which accepts fvec() callback.

You can try to initialize MinLMState structure with VJ  function and  then
use incorrect version  of  MinLMOptimize()  (for  example,  version  which
works with general form function and does not accept function vector), but
it will  lead  to  exception being thrown after first attempt to calculate
Jacobian.


USAGE:
1. User initializes algorithm state with MinLMCreateV() call
2. User tunes solver parameters with MinLMSetCond(),  MinLMSetStpMax() and
   other functions
3. User calls MinLMOptimize() function which  takes algorithm  state   and
   callback functions.
4. User calls MinLMResults() to get solution
5. Optionally, user may call MinLMRestartFrom() to solve  another  problem
   with same N/M but another starting point and/or another function.
   MinLMRestartFrom() allows to reuse already initialized structure.


INPUT PARAMETERS:
    N       -   dimension, N>1
                * if given, only leading N elements of X are used
                * if not given, automatically determined from size of X
    M       -   number of functions f[i]
    X       -   initial solution, array[0..N-1]
    DiffStep-   differentiation step, >0

OUTPUT PARAMETERS:
    State   -   structure which stores algorithm state

See also MinLMIteration, MinLMResults.

NOTES:
1. you may tune stopping conditions with MinLMSetCond() function
2. if target function contains exp() or other fast growing functions,  and
   optimization algorithm makes too large steps which leads  to  overflow,
   use MinLMSetStpMax() function to bound algorithm's steps.

  -- ALGLIB --
     Copyright 30.03.2009 by Bochkanov Sergey
*************************************************************************/
void minlmcreatev(const ae_int_t m, const real_1d_array &x, const double diffstep, minlmstate &state)
{
    alglib_impl::ae_state _alglib_env_state;    
    ae_int_t n;

    n = x.length();
    alglib_impl::ae_state_init(&_alglib_env_state);
    try
    {
        alglib_impl::minlmcreatev(n, m, const_cast<alglib_impl::ae_vector*>(x.c_ptr()), diffstep, const_cast<alglib_impl::minlmstate*>(state.c_ptr()), &_alglib_env_state);

        alglib_impl::ae_state_clear(&_alglib_env_state);
        return;
    }
    catch(alglib_impl::ae_error_type)
    {
        throw ap_error(_alglib_env_state.error_msg);
    }
}

/*************************************************************************
    LEVENBERG-MARQUARDT-LIKE METHOD FOR NON-LINEAR OPTIMIZATION

DESCRIPTION:
This  function  is  used  to  find  minimum  of general form (not "sum-of-
-squares") function
    F = F(x[0], ..., x[n-1])
using  its  gradient  and  Hessian.  Levenberg-Marquardt modification with
L-BFGS pre-optimization and internal pre-conditioned  L-BFGS  optimization
after each Levenberg-Marquardt step is used.


REQUIREMENTS:
This algorithm will request following information during its operation:

* function value F at given point X
* F and gradient G (simultaneously) at given point X
* F, G and Hessian H (simultaneously) at given point X

There are several overloaded versions of  MinLMOptimize()  function  which
correspond  to  different LM-like optimization algorithms provided by this
unit. You should choose version which accepts func(),  grad()  and  hess()
function pointers. First pointer is used to calculate F  at  given  point,
second  one  calculates  F(x)  and  grad F(x),  third one calculates F(x),
grad F(x), hess F(x).

You can try to initialize MinLMState structure with FGH-function and  then
use incorrect version of MinLMOptimize() (for example, version which  does
not provide Hessian matrix), but it will lead to  exception  being  thrown
after first attempt to calculate Hessian.


USAGE:
1. User initializes algorithm state with MinLMCreateFGH() call
2. User tunes solver parameters with MinLMSetCond(),  MinLMSetStpMax() and
   other functions
3. User calls MinLMOptimize() function which  takes algorithm  state   and
   pointers (delegates, etc.) to callback functions.
4. User calls MinLMResults() to get solution
5. Optionally, user may call MinLMRestartFrom() to solve  another  problem
   with same N but another starting point and/or another function.
   MinLMRestartFrom() allows to reuse already initialized structure.


INPUT PARAMETERS:
    N       -   dimension, N>1
                * if given, only leading N elements of X are used
                * if not given, automatically determined from size of X
    X       -   initial solution, array[0..N-1]

OUTPUT PARAMETERS:
    State   -   structure which stores algorithm state

NOTES:
1. you may tune stopping conditions with MinLMSetCond() function
2. if target function contains exp() or other fast growing functions,  and
   optimization algorithm makes too large steps which leads  to  overflow,
   use MinLMSetStpMax() function to bound algorithm's steps.

  -- ALGLIB --
     Copyright 30.03.2009 by Bochkanov Sergey
*************************************************************************/
void minlmcreatefgh(const ae_int_t n, const real_1d_array &x, minlmstate &state)
{
    alglib_impl::ae_state _alglib_env_state;
    alglib_impl::ae_state_init(&_alglib_env_state);
    try
    {
        alglib_impl::minlmcreatefgh(n, const_cast<alglib_impl::ae_vector*>(x.c_ptr()), const_cast<alglib_impl::minlmstate*>(state.c_ptr()), &_alglib_env_state);
        alglib_impl::ae_state_clear(&_alglib_env_state);
        return;
    }
    catch(alglib_impl::ae_error_type)
    {
        throw ap_error(_alglib_env_state.error_msg);
    }
}

/*************************************************************************
    LEVENBERG-MARQUARDT-LIKE METHOD FOR NON-LINEAR OPTIMIZATION

DESCRIPTION:
This  function  is  used  to  find  minimum  of general form (not "sum-of-
-squares") function
    F = F(x[0], ..., x[n-1])
using  its  gradient  and  Hessian.  Levenberg-Marquardt modification with
L-BFGS pre-optimization and internal pre-conditioned  L-BFGS  optimization
after each Levenberg-Marquardt step is used.


REQUIREMENTS:
This algorithm will request following information during its operation:

* function value F at given point X
* F and gradient G (simultaneously) at given point X
* F, G and Hessian H (simultaneously) at given point X

There are several overloaded versions of  MinLMOptimize()  function  which
correspond  to  different LM-like optimization algorithms provided by this
unit. You should choose version which accepts func(),  grad()  and  hess()
function pointers. First pointer is used to calculate F  at  given  point,
second  one  calculates  F(x)  and  grad F(x),  third one calculates F(x),
grad F(x), hess F(x).

You can try to initialize MinLMState structure with FGH-function and  then
use incorrect version of MinLMOptimize() (for example, version which  does
not provide Hessian matrix), but it will lead to  exception  being  thrown
after first attempt to calculate Hessian.


USAGE:
1. User initializes algorithm state with MinLMCreateFGH() call
2. User tunes solver parameters with MinLMSetCond(),  MinLMSetStpMax() and
   other functions
3. User calls MinLMOptimize() function which  takes algorithm  state   and
   pointers (delegates, etc.) to callback functions.
4. User calls MinLMResults() to get solution
5. Optionally, user may call MinLMRestartFrom() to solve  another  problem
   with same N but another starting point and/or another function.
   MinLMRestartFrom() allows to reuse already initialized structure.


INPUT PARAMETERS:
    N       -   dimension, N>1
                * if given, only leading N elements of X are used
                * if not given, automatically determined from size of X
    X       -   initial solution, array[0..N-1]

OUTPUT PARAMETERS:
    State   -   structure which stores algorithm state

NOTES:
1. you may tune stopping conditions with MinLMSetCond() function
2. if target function contains exp() or other fast growing functions,  and
   optimization algorithm makes too large steps which leads  to  overflow,
   use MinLMSetStpMax() function to bound algorithm's steps.

  -- ALGLIB --
     Copyright 30.03.2009 by Bochkanov Sergey
*************************************************************************/
void minlmcreatefgh(const real_1d_array &x, minlmstate &state)
{
    alglib_impl::ae_state _alglib_env_state;    
    ae_int_t n;

    n = x.length();
    alglib_impl::ae_state_init(&_alglib_env_state);
    try
    {
        alglib_impl::minlmcreatefgh(n, const_cast<alglib_impl::ae_vector*>(x.c_ptr()), const_cast<alglib_impl::minlmstate*>(state.c_ptr()), &_alglib_env_state);

        alglib_impl::ae_state_clear(&_alglib_env_state);
        return;
    }
    catch(alglib_impl::ae_error_type)
    {
        throw ap_error(_alglib_env_state.error_msg);
    }
}

/*************************************************************************
This function sets stopping conditions for Levenberg-Marquardt optimization
algorithm.

INPUT PARAMETERS:
    State   -   structure which stores algorithm state
    EpsG    -   >=0
                The  subroutine  finishes  its  work   if   the  condition
                |v|<EpsG is satisfied, where:
                * |.| means Euclidian norm
                * v - scaled gradient vector, v[i]=g[i]*s[i]
                * g - gradient
                * s - scaling coefficients set by MinLMSetScale()
    EpsF    -   >=0
                The  subroutine  finishes  its work if on k+1-th iteration
                the  condition  |F(k+1)-F(k)|<=EpsF*max{|F(k)|,|F(k+1)|,1}
                is satisfied.
    EpsX    -   >=0
                The subroutine finishes its work if  on  k+1-th  iteration
                the condition |v|<=EpsX is fulfilled, where:
                * |.| means Euclidian norm
                * v - scaled step vector, v[i]=dx[i]/s[i]
                * dx - ste pvector, dx=X(k+1)-X(k)
                * s - scaling coefficients set by MinLMSetScale()
    MaxIts  -   maximum number of iterations. If MaxIts=0, the  number  of
                iterations   is    unlimited.   Only   Levenberg-Marquardt
                iterations  are  counted  (L-BFGS/CG  iterations  are  NOT
                counted because their cost is very low compared to that of
                LM).

Passing EpsG=0, EpsF=0, EpsX=0 and MaxIts=0 (simultaneously) will lead to
automatic stopping criterion selection (small EpsX).

  -- ALGLIB --
     Copyright 02.04.2010 by Bochkanov Sergey
*************************************************************************/
void minlmsetcond(const minlmstate &state, const double epsg, const double epsf, const double epsx, const ae_int_t maxits)
{
    alglib_impl::ae_state _alglib_env_state;
    alglib_impl::ae_state_init(&_alglib_env_state);
    try
    {
        alglib_impl::minlmsetcond(const_cast<alglib_impl::minlmstate*>(state.c_ptr()), epsg, epsf, epsx, maxits, &_alglib_env_state);
        alglib_impl::ae_state_clear(&_alglib_env_state);
        return;
    }
    catch(alglib_impl::ae_error_type)
    {
        throw ap_error(_alglib_env_state.error_msg);
    }
}

/*************************************************************************
This function turns on/off reporting.

INPUT PARAMETERS:
    State   -   structure which stores algorithm state
    NeedXRep-   whether iteration reports are needed or not

If NeedXRep is True, algorithm will call rep() callback function if  it is
provided to MinLMOptimize(). Both Levenberg-Marquardt and internal  L-BFGS
iterations are reported.

  -- ALGLIB --
     Copyright 02.04.2010 by Bochkanov Sergey
*************************************************************************/
void minlmsetxrep(const minlmstate &state, const bool needxrep)
{
    alglib_impl::ae_state _alglib_env_state;
    alglib_impl::ae_state_init(&_alglib_env_state);
    try
    {
        alglib_impl::minlmsetxrep(const_cast<alglib_impl::minlmstate*>(state.c_ptr()), needxrep, &_alglib_env_state);
        alglib_impl::ae_state_clear(&_alglib_env_state);
        return;
    }
    catch(alglib_impl::ae_error_type)
    {
        throw ap_error(_alglib_env_state.error_msg);
    }
}

/*************************************************************************
This function sets maximum step length

INPUT PARAMETERS:
    State   -   structure which stores algorithm state
    StpMax  -   maximum step length, >=0. Set StpMax to 0.0,  if you don't
                want to limit step length.

Use this subroutine when you optimize target function which contains exp()
or  other  fast  growing  functions,  and optimization algorithm makes too
large  steps  which  leads  to overflow. This function allows us to reject
steps  that  are  too  large  (and  therefore  expose  us  to the possible
overflow) without actually calculating function value at the x+stp*d.

NOTE: non-zero StpMax leads to moderate  performance  degradation  because
intermediate  step  of  preconditioned L-BFGS optimization is incompatible
with limits on step size.

  -- ALGLIB --
     Copyright 02.04.2010 by Bochkanov Sergey
*************************************************************************/
void minlmsetstpmax(const minlmstate &state, const double stpmax)
{
    alglib_impl::ae_state _alglib_env_state;
    alglib_impl::ae_state_init(&_alglib_env_state);
    try
    {
        alglib_impl::minlmsetstpmax(const_cast<alglib_impl::minlmstate*>(state.c_ptr()), stpmax, &_alglib_env_state);
        alglib_impl::ae_state_clear(&_alglib_env_state);
        return;
    }
    catch(alglib_impl::ae_error_type)
    {
        throw ap_error(_alglib_env_state.error_msg);
    }
}

/*************************************************************************
This function sets scaling coefficients for LM optimizer.

ALGLIB optimizers use scaling matrices to test stopping  conditions  (step
size and gradient are scaled before comparison with tolerances).  Scale of
the I-th variable is a translation invariant measure of:
a) "how large" the variable is
b) how large the step should be to make significant changes in the function

Generally, scale is NOT considered to be a form of preconditioner.  But LM
optimizer is unique in that it uses scaling matrix both  in  the  stopping
condition tests and as Marquardt damping factor.

Proper scaling is very important for the algorithm performance. It is less
important for the quality of results, but still has some influence (it  is
easier  to  converge  when  variables  are  properly  scaled, so premature
stopping is possible when very badly scalled variables are  combined  with
relaxed stopping conditions).

INPUT PARAMETERS:
    State   -   structure stores algorithm state
    S       -   array[N], non-zero scaling coefficients
                S[i] may be negative, sign doesn't matter.

  -- ALGLIB --
     Copyright 14.01.2011 by Bochkanov Sergey
*************************************************************************/
void minlmsetscale(const minlmstate &state, const real_1d_array &s)
{
    alglib_impl::ae_state _alglib_env_state;
    alglib_impl::ae_state_init(&_alglib_env_state);
    try
    {
        alglib_impl::minlmsetscale(const_cast<alglib_impl::minlmstate*>(state.c_ptr()), const_cast<alglib_impl::ae_vector*>(s.c_ptr()), &_alglib_env_state);
        alglib_impl::ae_state_clear(&_alglib_env_state);
        return;
    }
    catch(alglib_impl::ae_error_type)
    {
        throw ap_error(_alglib_env_state.error_msg);
    }
}

/*************************************************************************
This function sets boundary constraints for LM optimizer

Boundary constraints are inactive by default (after initial creation).
They are preserved until explicitly turned off with another SetBC() call.

INPUT PARAMETERS:
    State   -   structure stores algorithm state
    BndL    -   lower bounds, array[N].
                If some (all) variables are unbounded, you may specify
                very small number or -INF (latter is recommended because
                it will allow solver to use better algorithm).
    BndU    -   upper bounds, array[N].
                If some (all) variables are unbounded, you may specify
                very large number or +INF (latter is recommended because
                it will allow solver to use better algorithm).

NOTE 1: it is possible to specify BndL[i]=BndU[i]. In this case I-th
variable will be "frozen" at X[i]=BndL[i]=BndU[i].

NOTE 2: this solver has following useful properties:
* bound constraints are always satisfied exactly
* function is evaluated only INSIDE area specified by bound constraints
  or at its boundary

  -- ALGLIB --
     Copyright 14.01.2011 by Bochkanov Sergey
*************************************************************************/
void minlmsetbc(const minlmstate &state, const real_1d_array &bndl, const real_1d_array &bndu)
{
    alglib_impl::ae_state _alglib_env_state;
    alglib_impl::ae_state_init(&_alglib_env_state);
    try
    {
        alglib_impl::minlmsetbc(const_cast<alglib_impl::minlmstate*>(state.c_ptr()), const_cast<alglib_impl::ae_vector*>(bndl.c_ptr()), const_cast<alglib_impl::ae_vector*>(bndu.c_ptr()), &_alglib_env_state);
        alglib_impl::ae_state_clear(&_alglib_env_state);
        return;
    }
    catch(alglib_impl::ae_error_type)
    {
        throw ap_error(_alglib_env_state.error_msg);
    }
}

/*************************************************************************
This function is used to change acceleration settings

You can choose between three acceleration strategies:
* AccType=0, no acceleration.
* AccType=1, secant updates are used to update quadratic model after  each
  iteration. After fixed number of iterations (or after  model  breakdown)
  we  recalculate  quadratic  model  using  analytic  Jacobian  or  finite
  differences. Number of secant-based iterations depends  on  optimization
  settings: about 3 iterations - when we have analytic Jacobian, up to 2*N
  iterations - when we use finite differences to calculate Jacobian.

AccType=1 is recommended when Jacobian  calculation  cost  is  prohibitive
high (several Mx1 function vector calculations  followed  by  several  NxN
Cholesky factorizations are faster than calculation of one M*N  Jacobian).
It should also be used when we have no Jacobian, because finite difference
approximation takes too much time to compute.

Table below list  optimization  protocols  (XYZ  protocol  corresponds  to
MinLMCreateXYZ) and acceleration types they support (and use by  default).

ACCELERATION TYPES SUPPORTED BY OPTIMIZATION PROTOCOLS:

protocol    0   1   comment
V           +   +
VJ          +   +
FGH         +

DAFAULT VALUES:

protocol    0   1   comment
V               x   without acceleration it is so slooooooooow
VJ          x
FGH         x

NOTE: this  function should be called before optimization. Attempt to call
it during algorithm iterations may result in unexpected behavior.

NOTE: attempt to call this function with unsupported protocol/acceleration
combination will result in exception being thrown.

  -- ALGLIB --
     Copyright 14.10.2010 by Bochkanov Sergey
*************************************************************************/
void minlmsetacctype(const minlmstate &state, const ae_int_t acctype)
{
    alglib_impl::ae_state _alglib_env_state;
    alglib_impl::ae_state_init(&_alglib_env_state);
    try
    {
        alglib_impl::minlmsetacctype(const_cast<alglib_impl::minlmstate*>(state.c_ptr()), acctype, &_alglib_env_state);
        alglib_impl::ae_state_clear(&_alglib_env_state);
        return;
    }
    catch(alglib_impl::ae_error_type)
    {
        throw ap_error(_alglib_env_state.error_msg);
    }
}

/*************************************************************************
This function provides reverse communication interface
Reverse communication interface is not documented or recommended to use.
See below for functions which provide better documented API
*************************************************************************/
bool minlmiteration(const minlmstate &state)
{
    alglib_impl::ae_state _alglib_env_state;
    alglib_impl::ae_state_init(&_alglib_env_state);
    try
    {
        ae_bool result = alglib_impl::minlmiteration(const_cast<alglib_impl::minlmstate*>(state.c_ptr()), &_alglib_env_state);
        alglib_impl::ae_state_clear(&_alglib_env_state);
        return *(reinterpret_cast<bool*>(&result));
    }
    catch(alglib_impl::ae_error_type)
    {
        throw ap_error(_alglib_env_state.error_msg);
    }
}


void minlmoptimize(minlmstate &state,
    void (*fvec)(const real_1d_array &x, real_1d_array &fi, void *ptr),
    void  (*rep)(const real_1d_array &x, double func, void *ptr), 
    void *ptr)
{
    alglib_impl::ae_state _alglib_env_state;
    if( fvec==NULL )
        throw ap_error("ALGLIB: error in 'minlmoptimize()' (fvec is NULL)");
    alglib_impl::ae_state_init(&_alglib_env_state);
    try
    {
        while( alglib_impl::minlmiteration(state.c_ptr(), &_alglib_env_state) )
        {
            if( state.needfi )
            {
                fvec(state.x, state.fi, ptr);
                continue;
            }
            if( state.xupdated )
            {
                if( rep!=NULL )
                    rep(state.x, state.f, ptr);
                continue;
            }
            throw ap_error("ALGLIB: error in 'minlmoptimize' (some derivatives were not provided?)");
        }
        alglib_impl::ae_state_clear(&_alglib_env_state);
    }
    catch(alglib_impl::ae_error_type)
    {
        throw ap_error(_alglib_env_state.error_msg);
    }
}


void minlmoptimize(minlmstate &state,
    void (*fvec)(const real_1d_array &x, real_1d_array &fi, void *ptr),
    void  (*jac)(const real_1d_array &x, real_1d_array &fi, real_2d_array &jac, void *ptr),
    void  (*rep)(const real_1d_array &x, double func, void *ptr), 
    void *ptr)
{
    alglib_impl::ae_state _alglib_env_state;
    if( fvec==NULL )
        throw ap_error("ALGLIB: error in 'minlmoptimize()' (fvec is NULL)");
    if( jac==NULL )
        throw ap_error("ALGLIB: error in 'minlmoptimize()' (jac is NULL)");
    alglib_impl::ae_state_init(&_alglib_env_state);
    try
    {
        while( alglib_impl::minlmiteration(state.c_ptr(), &_alglib_env_state) )
        {
            if( state.needfi )
            {
                fvec(state.x, state.fi, ptr);
                continue;
            }
            if( state.needfij )
            {
                jac(state.x, state.fi, state.j, ptr);
                continue;
            }
            if( state.xupdated )
            {
                if( rep!=NULL )
                    rep(state.x, state.f, ptr);
                continue;
            }
            throw ap_error("ALGLIB: error in 'minlmoptimize' (some derivatives were not provided?)");
        }
        alglib_impl::ae_state_clear(&_alglib_env_state);
    }
    catch(alglib_impl::ae_error_type)
    {
        throw ap_error(_alglib_env_state.error_msg);
    }
}


void minlmoptimize(minlmstate &state,
    void (*func)(const real_1d_array &x, double &func, void *ptr),
    void (*grad)(const real_1d_array &x, double &func, real_1d_array &grad, void *ptr),
    void (*hess)(const real_1d_array &x, double &func, real_1d_array &grad, real_2d_array &hess, void *ptr),
    void  (*rep)(const real_1d_array &x, double func, void *ptr), 
    void *ptr)
{
    alglib_impl::ae_state _alglib_env_state;
    if( func==NULL )
        throw ap_error("ALGLIB: error in 'minlmoptimize()' (func is NULL)");
    if( grad==NULL )
        throw ap_error("ALGLIB: error in 'minlmoptimize()' (grad is NULL)");
    if( hess==NULL )
        throw ap_error("ALGLIB: error in 'minlmoptimize()' (hess is NULL)");
    alglib_impl::ae_state_init(&_alglib_env_state);
    try
    {
        while( alglib_impl::minlmiteration(state.c_ptr(), &_alglib_env_state) )
        {
            if( state.needf )
            {
                func(state.x, state.f, ptr);
                continue;
            }
            if( state.needfg )
            {
                grad(state.x, state.f, state.g, ptr);
                continue;
            }
            if( state.needfgh )
            {
                hess(state.x, state.f, state.g, state.h, ptr);
                continue;
            }
            if( state.xupdated )
            {
                if( rep!=NULL )
                    rep(state.x, state.f, ptr);
                continue;
            }
            throw ap_error("ALGLIB: error in 'minlmoptimize' (some derivatives were not provided?)");
        }
        alglib_impl::ae_state_clear(&_alglib_env_state);
    }
    catch(alglib_impl::ae_error_type)
    {
        throw ap_error(_alglib_env_state.error_msg);
    }
}


void minlmoptimize(minlmstate &state,
    void (*func)(const real_1d_array &x, double &func, void *ptr),
    void  (*jac)(const real_1d_array &x, real_1d_array &fi, real_2d_array &jac, void *ptr),
    void  (*rep)(const real_1d_array &x, double func, void *ptr), 
    void *ptr)
{
    alglib_impl::ae_state _alglib_env_state;
    if( func==NULL )
        throw ap_error("ALGLIB: error in 'minlmoptimize()' (func is NULL)");
    if( jac==NULL )
        throw ap_error("ALGLIB: error in 'minlmoptimize()' (jac is NULL)");
    alglib_impl::ae_state_init(&_alglib_env_state);
    try
    {
        while( alglib_impl::minlmiteration(state.c_ptr(), &_alglib_env_state) )
        {
            if( state.needf )
            {
                func(state.x, state.f, ptr);
                continue;
            }
            if( state.needfij )
            {
                jac(state.x, state.fi, state.j, ptr);
                continue;
            }
            if( state.xupdated )
            {
                if( rep!=NULL )
                    rep(state.x, state.f, ptr);
                continue;
            }
            throw ap_error("ALGLIB: error in 'minlmoptimize' (some derivatives were not provided?)");
        }
        alglib_impl::ae_state_clear(&_alglib_env_state);
    }
    catch(alglib_impl::ae_error_type)
    {
        throw ap_error(_alglib_env_state.error_msg);
    }
}


void minlmoptimize(minlmstate &state,
    void (*func)(const real_1d_array &x, double &func, void *ptr),
    void (*grad)(const real_1d_array &x, double &func, real_1d_array &grad, void *ptr),
    void  (*jac)(const real_1d_array &x, real_1d_array &fi, real_2d_array &jac, void *ptr),
    void  (*rep)(const real_1d_array &x, double func, void *ptr), 
    void *ptr)
{
    alglib_impl::ae_state _alglib_env_state;
    if( func==NULL )
        throw ap_error("ALGLIB: error in 'minlmoptimize()' (func is NULL)");
    if( grad==NULL )
        throw ap_error("ALGLIB: error in 'minlmoptimize()' (grad is NULL)");
    if( jac==NULL )
        throw ap_error("ALGLIB: error in 'minlmoptimize()' (jac is NULL)");
    alglib_impl::ae_state_init(&_alglib_env_state);
    try
    {
        while( alglib_impl::minlmiteration(state.c_ptr(), &_alglib_env_state) )
        {
            if( state.needf )
            {
                func(state.x, state.f, ptr);
                continue;
            }
            if( state.needfg )
            {
                grad(state.x, state.f, state.g, ptr);
                continue;
            }
            if( state.needfij )
            {
                jac(state.x, state.fi, state.j, ptr);
                continue;
            }
            if( state.xupdated )
            {
                if( rep!=NULL )
                    rep(state.x, state.f, ptr);
                continue;
            }
            throw ap_error("ALGLIB: error in 'minlmoptimize' (some derivatives were not provided?)");
        }
        alglib_impl::ae_state_clear(&_alglib_env_state);
    }
    catch(alglib_impl::ae_error_type)
    {
        throw ap_error(_alglib_env_state.error_msg);
    }
}


/*************************************************************************
Levenberg-Marquardt algorithm results

INPUT PARAMETERS:
    State   -   algorithm state

OUTPUT PARAMETERS:
    X       -   array[0..N-1], solution
    Rep     -   optimization  report;  includes  termination   codes   and
                additional information. Termination codes are listed below,
                see comments for this structure for more info.
                Termination code is stored in rep.terminationtype field:
                * -7    derivative correctness check failed;
                        see rep.wrongnum, rep.wrongi, rep.wrongj for
                        more information.
                * -3    constraints are inconsistent
                *  1    relative function improvement is no more than
                        EpsF.
                *  2    relative step is no more than EpsX.
                *  4    gradient is no more than EpsG.
                *  5    MaxIts steps was taken
                *  7    stopping conditions are too stringent,
                        further improvement is impossible
                *  8    terminated by user who called minlmrequesttermination().
                        X contains point which was "current accepted" when
                        termination request was submitted.

  -- ALGLIB --
     Copyright 10.03.2009 by Bochkanov Sergey
*************************************************************************/
void minlmresults(const minlmstate &state, real_1d_array &x, minlmreport &rep)
{
    alglib_impl::ae_state _alglib_env_state;
    alglib_impl::ae_state_init(&_alglib_env_state);
    try
    {
        alglib_impl::minlmresults(const_cast<alglib_impl::minlmstate*>(state.c_ptr()), const_cast<alglib_impl::ae_vector*>(x.c_ptr()), const_cast<alglib_impl::minlmreport*>(rep.c_ptr()), &_alglib_env_state);
        alglib_impl::ae_state_clear(&_alglib_env_state);
        return;
    }
    catch(alglib_impl::ae_error_type)
    {
        throw ap_error(_alglib_env_state.error_msg);
    }
}

/*************************************************************************
Levenberg-Marquardt algorithm results

Buffered implementation of MinLMResults(), which uses pre-allocated buffer
to store X[]. If buffer size is  too  small,  it  resizes  buffer.  It  is
intended to be used in the inner cycles of performance critical algorithms
where array reallocation penalty is too large to be ignored.

  -- ALGLIB --
     Copyright 10.03.2009 by Bochkanov Sergey
*************************************************************************/
void minlmresultsbuf(const minlmstate &state, real_1d_array &x, minlmreport &rep)
{
    alglib_impl::ae_state _alglib_env_state;
    alglib_impl::ae_state_init(&_alglib_env_state);
    try
    {
        alglib_impl::minlmresultsbuf(const_cast<alglib_impl::minlmstate*>(state.c_ptr()), const_cast<alglib_impl::ae_vector*>(x.c_ptr()), const_cast<alglib_impl::minlmreport*>(rep.c_ptr()), &_alglib_env_state);
        alglib_impl::ae_state_clear(&_alglib_env_state);
        return;
    }
    catch(alglib_impl::ae_error_type)
    {
        throw ap_error(_alglib_env_state.error_msg);
    }
}

/*************************************************************************
This  subroutine  restarts  LM  algorithm from new point. All optimization
parameters are left unchanged.

This  function  allows  to  solve multiple  optimization  problems  (which
must have same number of dimensions) without object reallocation penalty.

INPUT PARAMETERS:
    State   -   structure used for reverse communication previously
                allocated with MinLMCreateXXX call.
    X       -   new starting point.

  -- ALGLIB --
     Copyright 30.07.2010 by Bochkanov Sergey
*************************************************************************/
void minlmrestartfrom(const minlmstate &state, const real_1d_array &x)
{
    alglib_impl::ae_state _alglib_env_state;
    alglib_impl::ae_state_init(&_alglib_env_state);
    try
    {
        alglib_impl::minlmrestartfrom(const_cast<alglib_impl::minlmstate*>(state.c_ptr()), const_cast<alglib_impl::ae_vector*>(x.c_ptr()), &_alglib_env_state);
        alglib_impl::ae_state_clear(&_alglib_env_state);
        return;
    }
    catch(alglib_impl::ae_error_type)
    {
        throw ap_error(_alglib_env_state.error_msg);
    }
}

/*************************************************************************
This subroutine submits request for termination of running  optimizer.  It
should be called from user-supplied callback when user decides that it  is
time to "smoothly" terminate optimization process.  As  result,  optimizer
stops at point which was "current accepted" when termination  request  was
submitted and returns error code 8 (successful termination).

INPUT PARAMETERS:
    State   -   optimizer structure

NOTE: after  request  for  termination  optimizer  may   perform   several
      additional calls to user-supplied callbacks. It does  NOT  guarantee
      to stop immediately - it just guarantees that these additional calls
      will be discarded later.

NOTE: calling this function on optimizer which is NOT running will have no
      effect.

NOTE: multiple calls to this function are possible. First call is counted,
      subsequent calls are silently ignored.

  -- ALGLIB --
     Copyright 08.10.2014 by Bochkanov Sergey
*************************************************************************/
void minlmrequesttermination(const minlmstate &state)
{
    alglib_impl::ae_state _alglib_env_state;
    alglib_impl::ae_state_init(&_alglib_env_state);
    try
    {
        alglib_impl::minlmrequesttermination(const_cast<alglib_impl::minlmstate*>(state.c_ptr()), &_alglib_env_state);
        alglib_impl::ae_state_clear(&_alglib_env_state);
        return;
    }
    catch(alglib_impl::ae_error_type)
    {
        throw ap_error(_alglib_env_state.error_msg);
    }
}

/*************************************************************************
This is obsolete function.

Since ALGLIB 3.3 it is equivalent to MinLMCreateVJ().

  -- ALGLIB --
     Copyright 30.03.2009 by Bochkanov Sergey
*************************************************************************/
void minlmcreatevgj(const ae_int_t n, const ae_int_t m, const real_1d_array &x, minlmstate &state)
{
    alglib_impl::ae_state _alglib_env_state;
    alglib_impl::ae_state_init(&_alglib_env_state);
    try
    {
        alglib_impl::minlmcreatevgj(n, m, const_cast<alglib_impl::ae_vector*>(x.c_ptr()), const_cast<alglib_impl::minlmstate*>(state.c_ptr()), &_alglib_env_state);
        alglib_impl::ae_state_clear(&_alglib_env_state);
        return;
    }
    catch(alglib_impl::ae_error_type)
    {
        throw ap_error(_alglib_env_state.error_msg);
    }
}

/*************************************************************************
This is obsolete function.

Since ALGLIB 3.3 it is equivalent to MinLMCreateVJ().

  -- ALGLIB --
     Copyright 30.03.2009 by Bochkanov Sergey
*************************************************************************/
void minlmcreatevgj(const ae_int_t m, const real_1d_array &x, minlmstate &state)
{
    alglib_impl::ae_state _alglib_env_state;    
    ae_int_t n;

    n = x.length();
    alglib_impl::ae_state_init(&_alglib_env_state);
    try
    {
        alglib_impl::minlmcreatevgj(n, m, const_cast<alglib_impl::ae_vector*>(x.c_ptr()), const_cast<alglib_impl::minlmstate*>(state.c_ptr()), &_alglib_env_state);

        alglib_impl::ae_state_clear(&_alglib_env_state);
        return;
    }
    catch(alglib_impl::ae_error_type)
    {
        throw ap_error(_alglib_env_state.error_msg);
    }
}

/*************************************************************************
This is obsolete function.

Since ALGLIB 3.3 it is equivalent to MinLMCreateFJ().

  -- ALGLIB --
     Copyright 30.03.2009 by Bochkanov Sergey
*************************************************************************/
void minlmcreatefgj(const ae_int_t n, const ae_int_t m, const real_1d_array &x, minlmstate &state)
{
    alglib_impl::ae_state _alglib_env_state;
    alglib_impl::ae_state_init(&_alglib_env_state);
    try
    {
        alglib_impl::minlmcreatefgj(n, m, const_cast<alglib_impl::ae_vector*>(x.c_ptr()), const_cast<alglib_impl::minlmstate*>(state.c_ptr()), &_alglib_env_state);
        alglib_impl::ae_state_clear(&_alglib_env_state);
        return;
    }
    catch(alglib_impl::ae_error_type)
    {
        throw ap_error(_alglib_env_state.error_msg);
    }
}

/*************************************************************************
This is obsolete function.

Since ALGLIB 3.3 it is equivalent to MinLMCreateFJ().

  -- ALGLIB --
     Copyright 30.03.2009 by Bochkanov Sergey
*************************************************************************/
void minlmcreatefgj(const ae_int_t m, const real_1d_array &x, minlmstate &state)
{
    alglib_impl::ae_state _alglib_env_state;    
    ae_int_t n;

    n = x.length();
    alglib_impl::ae_state_init(&_alglib_env_state);
    try
    {
        alglib_impl::minlmcreatefgj(n, m, const_cast<alglib_impl::ae_vector*>(x.c_ptr()), const_cast<alglib_impl::minlmstate*>(state.c_ptr()), &_alglib_env_state);

        alglib_impl::ae_state_clear(&_alglib_env_state);
        return;
    }
    catch(alglib_impl::ae_error_type)
    {
        throw ap_error(_alglib_env_state.error_msg);
    }
}

/*************************************************************************
This function is considered obsolete since ALGLIB 3.1.0 and is present for
backward  compatibility  only.  We  recommend  to use MinLMCreateVJ, which
provides similar, but more consistent and feature-rich interface.

  -- ALGLIB --
     Copyright 30.03.2009 by Bochkanov Sergey
*************************************************************************/
void minlmcreatefj(const ae_int_t n, const ae_int_t m, const real_1d_array &x, minlmstate &state)
{
    alglib_impl::ae_state _alglib_env_state;
    alglib_impl::ae_state_init(&_alglib_env_state);
    try
    {
        alglib_impl::minlmcreatefj(n, m, const_cast<alglib_impl::ae_vector*>(x.c_ptr()), const_cast<alglib_impl::minlmstate*>(state.c_ptr()), &_alglib_env_state);
        alglib_impl::ae_state_clear(&_alglib_env_state);
        return;
    }
    catch(alglib_impl::ae_error_type)
    {
        throw ap_error(_alglib_env_state.error_msg);
    }
}

/*************************************************************************
This function is considered obsolete since ALGLIB 3.1.0 and is present for
backward  compatibility  only.  We  recommend  to use MinLMCreateVJ, which
provides similar, but more consistent and feature-rich interface.

  -- ALGLIB --
     Copyright 30.03.2009 by Bochkanov Sergey
*************************************************************************/
void minlmcreatefj(const ae_int_t m, const real_1d_array &x, minlmstate &state)
{
    alglib_impl::ae_state _alglib_env_state;    
    ae_int_t n;

    n = x.length();
    alglib_impl::ae_state_init(&_alglib_env_state);
    try
    {
        alglib_impl::minlmcreatefj(n, m, const_cast<alglib_impl::ae_vector*>(x.c_ptr()), const_cast<alglib_impl::minlmstate*>(state.c_ptr()), &_alglib_env_state);

        alglib_impl::ae_state_clear(&_alglib_env_state);
        return;
    }
    catch(alglib_impl::ae_error_type)
    {
        throw ap_error(_alglib_env_state.error_msg);
    }
}

/*************************************************************************
This  subroutine  turns  on  verification  of  the  user-supplied analytic
gradient:
* user calls this subroutine before optimization begins
* MinLMOptimize() is called
* prior to actual optimization, for  each  function Fi and each  component
  of parameters  being  optimized X[j] algorithm performs following steps:
  * two trial steps are made to X[j]-TestStep*S[j] and X[j]+TestStep*S[j],
    where X[j] is j-th parameter and S[j] is a scale of j-th parameter
  * if needed, steps are bounded with respect to constraints on X[]
  * Fi(X) is evaluated at these trial points
  * we perform one more evaluation in the middle point of the interval
  * we  build  cubic  model using function values and derivatives at trial
    points and we compare its prediction with actual value in  the  middle
    point
  * in case difference between prediction and actual value is higher  than
    some predetermined threshold, algorithm stops with completion code -7;
    Rep.VarIdx is set to index of the parameter with incorrect derivative,
    Rep.FuncIdx is set to index of the function.
* after verification is over, algorithm proceeds to the actual optimization.

NOTE 1: verification  needs  N (parameters count) Jacobian evaluations. It
        is  very  costly  and  you  should use it only for low dimensional
        problems,  when  you  want  to  be  sure  that  you've   correctly
        calculated  analytic  derivatives.  You should not  use  it in the
        production code  (unless  you  want  to check derivatives provided
        by some third party).

NOTE 2: you  should  carefully  choose  TestStep. Value which is too large
        (so large that function behaviour is significantly non-cubic) will
        lead to false alarms. You may use  different  step  for  different
        parameters by means of setting scale with MinLMSetScale().

NOTE 3: this function may lead to false positives. In case it reports that
        I-th  derivative was calculated incorrectly, you may decrease test
        step  and  try  one  more  time  - maybe your function changes too
        sharply  and  your  step  is  too  large for such rapidly chanding
        function.

INPUT PARAMETERS:
    State       -   structure used to store algorithm state
    TestStep    -   verification step:
                    * TestStep=0 turns verification off
                    * TestStep>0 activates verification

  -- ALGLIB --
     Copyright 15.06.2012 by Bochkanov Sergey
*************************************************************************/
void minlmsetgradientcheck(const minlmstate &state, const double teststep)
{
    alglib_impl::ae_state _alglib_env_state;
    alglib_impl::ae_state_init(&_alglib_env_state);
    try
    {
        alglib_impl::minlmsetgradientcheck(const_cast<alglib_impl::minlmstate*>(state.c_ptr()), teststep, &_alglib_env_state);
        alglib_impl::ae_state_clear(&_alglib_env_state);
        return;
    }
    catch(alglib_impl::ae_error_type)
    {
        throw ap_error(_alglib_env_state.error_msg);
    }
}

/*************************************************************************

*************************************************************************/
_minasastate_owner::_minasastate_owner()
{
    p_struct = (alglib_impl::minasastate*)alglib_impl::ae_malloc(sizeof(alglib_impl::minasastate), NULL);
    if( p_struct==NULL )
        throw ap_error("ALGLIB: malloc error");
    alglib_impl::_minasastate_init(p_struct, NULL);
}

_minasastate_owner::_minasastate_owner(const _minasastate_owner &rhs)
{
    p_struct = (alglib_impl::minasastate*)alglib_impl::ae_malloc(sizeof(alglib_impl::minasastate), NULL);
    if( p_struct==NULL )
        throw ap_error("ALGLIB: malloc error");
    alglib_impl::_minasastate_init_copy(p_struct, const_cast<alglib_impl::minasastate*>(rhs.p_struct), NULL);
}

_minasastate_owner& _minasastate_owner::operator=(const _minasastate_owner &rhs)
{
    if( this==&rhs )
        return *this;
    alglib_impl::_minasastate_clear(p_struct);
    alglib_impl::_minasastate_init_copy(p_struct, const_cast<alglib_impl::minasastate*>(rhs.p_struct), NULL);
    return *this;
}

_minasastate_owner::~_minasastate_owner()
{
    alglib_impl::_minasastate_clear(p_struct);
    ae_free(p_struct);
}

alglib_impl::minasastate* _minasastate_owner::c_ptr()
{
    return p_struct;
}

alglib_impl::minasastate* _minasastate_owner::c_ptr() const
{
    return const_cast<alglib_impl::minasastate*>(p_struct);
}
minasastate::minasastate() : _minasastate_owner() ,needfg(p_struct->needfg),xupdated(p_struct->xupdated),f(p_struct->f),g(&p_struct->g),x(&p_struct->x)
{
}

minasastate::minasastate(const minasastate &rhs):_minasastate_owner(rhs) ,needfg(p_struct->needfg),xupdated(p_struct->xupdated),f(p_struct->f),g(&p_struct->g),x(&p_struct->x)
{
}

minasastate& minasastate::operator=(const minasastate &rhs)
{
    if( this==&rhs )
        return *this;
    _minasastate_owner::operator=(rhs);
    return *this;
}

minasastate::~minasastate()
{
}


/*************************************************************************

*************************************************************************/
_minasareport_owner::_minasareport_owner()
{
    p_struct = (alglib_impl::minasareport*)alglib_impl::ae_malloc(sizeof(alglib_impl::minasareport), NULL);
    if( p_struct==NULL )
        throw ap_error("ALGLIB: malloc error");
    alglib_impl::_minasareport_init(p_struct, NULL);
}

_minasareport_owner::_minasareport_owner(const _minasareport_owner &rhs)
{
    p_struct = (alglib_impl::minasareport*)alglib_impl::ae_malloc(sizeof(alglib_impl::minasareport), NULL);
    if( p_struct==NULL )
        throw ap_error("ALGLIB: malloc error");
    alglib_impl::_minasareport_init_copy(p_struct, const_cast<alglib_impl::minasareport*>(rhs.p_struct), NULL);
}

_minasareport_owner& _minasareport_owner::operator=(const _minasareport_owner &rhs)
{
    if( this==&rhs )
        return *this;
    alglib_impl::_minasareport_clear(p_struct);
    alglib_impl::_minasareport_init_copy(p_struct, const_cast<alglib_impl::minasareport*>(rhs.p_struct), NULL);
    return *this;
}

_minasareport_owner::~_minasareport_owner()
{
    alglib_impl::_minasareport_clear(p_struct);
    ae_free(p_struct);
}

alglib_impl::minasareport* _minasareport_owner::c_ptr()
{
    return p_struct;
}

alglib_impl::minasareport* _minasareport_owner::c_ptr() const
{
    return const_cast<alglib_impl::minasareport*>(p_struct);
}
minasareport::minasareport() : _minasareport_owner() ,iterationscount(p_struct->iterationscount),nfev(p_struct->nfev),terminationtype(p_struct->terminationtype),activeconstraints(p_struct->activeconstraints)
{
}

minasareport::minasareport(const minasareport &rhs):_minasareport_owner(rhs) ,iterationscount(p_struct->iterationscount),nfev(p_struct->nfev),terminationtype(p_struct->terminationtype),activeconstraints(p_struct->activeconstraints)
{
}

minasareport& minasareport::operator=(const minasareport &rhs)
{
    if( this==&rhs )
        return *this;
    _minasareport_owner::operator=(rhs);
    return *this;
}

minasareport::~minasareport()
{
}

/*************************************************************************
Obsolete function, use MinLBFGSSetPrecDefault() instead.

  -- ALGLIB --
     Copyright 13.10.2010 by Bochkanov Sergey
*************************************************************************/
void minlbfgssetdefaultpreconditioner(const minlbfgsstate &state)
{
    alglib_impl::ae_state _alglib_env_state;
    alglib_impl::ae_state_init(&_alglib_env_state);
    try
    {
        alglib_impl::minlbfgssetdefaultpreconditioner(const_cast<alglib_impl::minlbfgsstate*>(state.c_ptr()), &_alglib_env_state);
        alglib_impl::ae_state_clear(&_alglib_env_state);
        return;
    }
    catch(alglib_impl::ae_error_type)
    {
        throw ap_error(_alglib_env_state.error_msg);
    }
}

/*************************************************************************
Obsolete function, use MinLBFGSSetCholeskyPreconditioner() instead.

  -- ALGLIB --
     Copyright 13.10.2010 by Bochkanov Sergey
*************************************************************************/
void minlbfgssetcholeskypreconditioner(const minlbfgsstate &state, const real_2d_array &p, const bool isupper)
{
    alglib_impl::ae_state _alglib_env_state;
    alglib_impl::ae_state_init(&_alglib_env_state);
    try
    {
        alglib_impl::minlbfgssetcholeskypreconditioner(const_cast<alglib_impl::minlbfgsstate*>(state.c_ptr()), const_cast<alglib_impl::ae_matrix*>(p.c_ptr()), isupper, &_alglib_env_state);
        alglib_impl::ae_state_clear(&_alglib_env_state);
        return;
    }
    catch(alglib_impl::ae_error_type)
    {
        throw ap_error(_alglib_env_state.error_msg);
    }
}

/*************************************************************************
This is obsolete function which was used by previous version of the  BLEIC
optimizer. It does nothing in the current version of BLEIC.

  -- ALGLIB --
     Copyright 28.11.2010 by Bochkanov Sergey
*************************************************************************/
void minbleicsetbarrierwidth(const minbleicstate &state, const double mu)
{
    alglib_impl::ae_state _alglib_env_state;
    alglib_impl::ae_state_init(&_alglib_env_state);
    try
    {
        alglib_impl::minbleicsetbarrierwidth(const_cast<alglib_impl::minbleicstate*>(state.c_ptr()), mu, &_alglib_env_state);
        alglib_impl::ae_state_clear(&_alglib_env_state);
        return;
    }
    catch(alglib_impl::ae_error_type)
    {
        throw ap_error(_alglib_env_state.error_msg);
    }
}

/*************************************************************************
This is obsolete function which was used by previous version of the  BLEIC
optimizer. It does nothing in the current version of BLEIC.

  -- ALGLIB --
     Copyright 28.11.2010 by Bochkanov Sergey
*************************************************************************/
void minbleicsetbarrierdecay(const minbleicstate &state, const double mudecay)
{
    alglib_impl::ae_state _alglib_env_state;
    alglib_impl::ae_state_init(&_alglib_env_state);
    try
    {
        alglib_impl::minbleicsetbarrierdecay(const_cast<alglib_impl::minbleicstate*>(state.c_ptr()), mudecay, &_alglib_env_state);
        alglib_impl::ae_state_clear(&_alglib_env_state);
        return;
    }
    catch(alglib_impl::ae_error_type)
    {
        throw ap_error(_alglib_env_state.error_msg);
    }
}

/*************************************************************************
Obsolete optimization algorithm.
Was replaced by MinBLEIC subpackage.

  -- ALGLIB --
     Copyright 25.03.2010 by Bochkanov Sergey
*************************************************************************/
void minasacreate(const ae_int_t n, const real_1d_array &x, const real_1d_array &bndl, const real_1d_array &bndu, minasastate &state)
{
    alglib_impl::ae_state _alglib_env_state;
    alglib_impl::ae_state_init(&_alglib_env_state);
    try
    {
        alglib_impl::minasacreate(n, const_cast<alglib_impl::ae_vector*>(x.c_ptr()), const_cast<alglib_impl::ae_vector*>(bndl.c_ptr()), const_cast<alglib_impl::ae_vector*>(bndu.c_ptr()), const_cast<alglib_impl::minasastate*>(state.c_ptr()), &_alglib_env_state);
        alglib_impl::ae_state_clear(&_alglib_env_state);
        return;
    }
    catch(alglib_impl::ae_error_type)
    {
        throw ap_error(_alglib_env_state.error_msg);
    }
}

/*************************************************************************
Obsolete optimization algorithm.
Was replaced by MinBLEIC subpackage.

  -- ALGLIB --
     Copyright 25.03.2010 by Bochkanov Sergey
*************************************************************************/
void minasacreate(const real_1d_array &x, const real_1d_array &bndl, const real_1d_array &bndu, minasastate &state)
{
    alglib_impl::ae_state _alglib_env_state;    
    ae_int_t n;
    if( (x.length()!=bndl.length()) || (x.length()!=bndu.length()))
        throw ap_error("Error while calling 'minasacreate': looks like one of arguments has wrong size");
    n = x.length();
    alglib_impl::ae_state_init(&_alglib_env_state);
    try
    {
        alglib_impl::minasacreate(n, const_cast<alglib_impl::ae_vector*>(x.c_ptr()), const_cast<alglib_impl::ae_vector*>(bndl.c_ptr()), const_cast<alglib_impl::ae_vector*>(bndu.c_ptr()), const_cast<alglib_impl::minasastate*>(state.c_ptr()), &_alglib_env_state);

        alglib_impl::ae_state_clear(&_alglib_env_state);
        return;
    }
    catch(alglib_impl::ae_error_type)
    {
        throw ap_error(_alglib_env_state.error_msg);
    }
}

/*************************************************************************
Obsolete optimization algorithm.
Was replaced by MinBLEIC subpackage.

  -- ALGLIB --
     Copyright 02.04.2010 by Bochkanov Sergey
*************************************************************************/
void minasasetcond(const minasastate &state, const double epsg, const double epsf, const double epsx, const ae_int_t maxits)
{
    alglib_impl::ae_state _alglib_env_state;
    alglib_impl::ae_state_init(&_alglib_env_state);
    try
    {
        alglib_impl::minasasetcond(const_cast<alglib_impl::minasastate*>(state.c_ptr()), epsg, epsf, epsx, maxits, &_alglib_env_state);
        alglib_impl::ae_state_clear(&_alglib_env_state);
        return;
    }
    catch(alglib_impl::ae_error_type)
    {
        throw ap_error(_alglib_env_state.error_msg);
    }
}

/*************************************************************************
Obsolete optimization algorithm.
Was replaced by MinBLEIC subpackage.

  -- ALGLIB --
     Copyright 02.04.2010 by Bochkanov Sergey
*************************************************************************/
void minasasetxrep(const minasastate &state, const bool needxrep)
{
    alglib_impl::ae_state _alglib_env_state;
    alglib_impl::ae_state_init(&_alglib_env_state);
    try
    {
        alglib_impl::minasasetxrep(const_cast<alglib_impl::minasastate*>(state.c_ptr()), needxrep, &_alglib_env_state);
        alglib_impl::ae_state_clear(&_alglib_env_state);
        return;
    }
    catch(alglib_impl::ae_error_type)
    {
        throw ap_error(_alglib_env_state.error_msg);
    }
}

/*************************************************************************
Obsolete optimization algorithm.
Was replaced by MinBLEIC subpackage.

  -- ALGLIB --
     Copyright 02.04.2010 by Bochkanov Sergey
*************************************************************************/
void minasasetalgorithm(const minasastate &state, const ae_int_t algotype)
{
    alglib_impl::ae_state _alglib_env_state;
    alglib_impl::ae_state_init(&_alglib_env_state);
    try
    {
        alglib_impl::minasasetalgorithm(const_cast<alglib_impl::minasastate*>(state.c_ptr()), algotype, &_alglib_env_state);
        alglib_impl::ae_state_clear(&_alglib_env_state);
        return;
    }
    catch(alglib_impl::ae_error_type)
    {
        throw ap_error(_alglib_env_state.error_msg);
    }
}

/*************************************************************************
Obsolete optimization algorithm.
Was replaced by MinBLEIC subpackage.

  -- ALGLIB --
     Copyright 02.04.2010 by Bochkanov Sergey
*************************************************************************/
void minasasetstpmax(const minasastate &state, const double stpmax)
{
    alglib_impl::ae_state _alglib_env_state;
    alglib_impl::ae_state_init(&_alglib_env_state);
    try
    {
        alglib_impl::minasasetstpmax(const_cast<alglib_impl::minasastate*>(state.c_ptr()), stpmax, &_alglib_env_state);
        alglib_impl::ae_state_clear(&_alglib_env_state);
        return;
    }
    catch(alglib_impl::ae_error_type)
    {
        throw ap_error(_alglib_env_state.error_msg);
    }
}

/*************************************************************************
This function provides reverse communication interface
Reverse communication interface is not documented or recommended to use.
See below for functions which provide better documented API
*************************************************************************/
bool minasaiteration(const minasastate &state)
{
    alglib_impl::ae_state _alglib_env_state;
    alglib_impl::ae_state_init(&_alglib_env_state);
    try
    {
        ae_bool result = alglib_impl::minasaiteration(const_cast<alglib_impl::minasastate*>(state.c_ptr()), &_alglib_env_state);
        alglib_impl::ae_state_clear(&_alglib_env_state);
        return *(reinterpret_cast<bool*>(&result));
    }
    catch(alglib_impl::ae_error_type)
    {
        throw ap_error(_alglib_env_state.error_msg);
    }
}


void minasaoptimize(minasastate &state,
    void (*grad)(const real_1d_array &x, double &func, real_1d_array &grad, void *ptr),
    void  (*rep)(const real_1d_array &x, double func, void *ptr), 
    void *ptr)
{
    alglib_impl::ae_state _alglib_env_state;
    if( grad==NULL )
        throw ap_error("ALGLIB: error in 'minasaoptimize()' (grad is NULL)");
    alglib_impl::ae_state_init(&_alglib_env_state);
    try
    {
        while( alglib_impl::minasaiteration(state.c_ptr(), &_alglib_env_state) )
        {
            if( state.needfg )
            {
                grad(state.x, state.f, state.g, ptr);
                continue;
            }
            if( state.xupdated )
            {
                if( rep!=NULL )
                    rep(state.x, state.f, ptr);
                continue;
            }
            throw ap_error("ALGLIB: error in 'minasaoptimize' (some derivatives were not provided?)");
        }
        alglib_impl::ae_state_clear(&_alglib_env_state);
    }
    catch(alglib_impl::ae_error_type)
    {
        throw ap_error(_alglib_env_state.error_msg);
    }
}


/*************************************************************************
Obsolete optimization algorithm.
Was replaced by MinBLEIC subpackage.

  -- ALGLIB --
     Copyright 20.03.2009 by Bochkanov Sergey
*************************************************************************/
void minasaresults(const minasastate &state, real_1d_array &x, minasareport &rep)
{
    alglib_impl::ae_state _alglib_env_state;
    alglib_impl::ae_state_init(&_alglib_env_state);
    try
    {
        alglib_impl::minasaresults(const_cast<alglib_impl::minasastate*>(state.c_ptr()), const_cast<alglib_impl::ae_vector*>(x.c_ptr()), const_cast<alglib_impl::minasareport*>(rep.c_ptr()), &_alglib_env_state);
        alglib_impl::ae_state_clear(&_alglib_env_state);
        return;
    }
    catch(alglib_impl::ae_error_type)
    {
        throw ap_error(_alglib_env_state.error_msg);
    }
}

/*************************************************************************
Obsolete optimization algorithm.
Was replaced by MinBLEIC subpackage.

  -- ALGLIB --
     Copyright 20.03.2009 by Bochkanov Sergey
*************************************************************************/
void minasaresultsbuf(const minasastate &state, real_1d_array &x, minasareport &rep)
{
    alglib_impl::ae_state _alglib_env_state;
    alglib_impl::ae_state_init(&_alglib_env_state);
    try
    {
        alglib_impl::minasaresultsbuf(const_cast<alglib_impl::minasastate*>(state.c_ptr()), const_cast<alglib_impl::ae_vector*>(x.c_ptr()), const_cast<alglib_impl::minasareport*>(rep.c_ptr()), &_alglib_env_state);
        alglib_impl::ae_state_clear(&_alglib_env_state);
        return;
    }
    catch(alglib_impl::ae_error_type)
    {
        throw ap_error(_alglib_env_state.error_msg);
    }
}

/*************************************************************************
Obsolete optimization algorithm.
Was replaced by MinBLEIC subpackage.

  -- ALGLIB --
     Copyright 30.07.2010 by Bochkanov Sergey
*************************************************************************/
void minasarestartfrom(const minasastate &state, const real_1d_array &x, const real_1d_array &bndl, const real_1d_array &bndu)
{
    alglib_impl::ae_state _alglib_env_state;
    alglib_impl::ae_state_init(&_alglib_env_state);
    try
    {
        alglib_impl::minasarestartfrom(const_cast<alglib_impl::minasastate*>(state.c_ptr()), const_cast<alglib_impl::ae_vector*>(x.c_ptr()), const_cast<alglib_impl::ae_vector*>(bndl.c_ptr()), const_cast<alglib_impl::ae_vector*>(bndu.c_ptr()), &_alglib_env_state);
        alglib_impl::ae_state_clear(&_alglib_env_state);
        return;
    }
    catch(alglib_impl::ae_error_type)
    {
        throw ap_error(_alglib_env_state.error_msg);
    }
}

/*************************************************************************
This object stores nonlinear optimizer state.
You should use functions provided by MinNLC subpackage to work  with  this
object
*************************************************************************/
_minnlcstate_owner::_minnlcstate_owner()
{
    p_struct = (alglib_impl::minnlcstate*)alglib_impl::ae_malloc(sizeof(alglib_impl::minnlcstate), NULL);
    if( p_struct==NULL )
        throw ap_error("ALGLIB: malloc error");
    alglib_impl::_minnlcstate_init(p_struct, NULL);
}

_minnlcstate_owner::_minnlcstate_owner(const _minnlcstate_owner &rhs)
{
    p_struct = (alglib_impl::minnlcstate*)alglib_impl::ae_malloc(sizeof(alglib_impl::minnlcstate), NULL);
    if( p_struct==NULL )
        throw ap_error("ALGLIB: malloc error");
    alglib_impl::_minnlcstate_init_copy(p_struct, const_cast<alglib_impl::minnlcstate*>(rhs.p_struct), NULL);
}

_minnlcstate_owner& _minnlcstate_owner::operator=(const _minnlcstate_owner &rhs)
{
    if( this==&rhs )
        return *this;
    alglib_impl::_minnlcstate_clear(p_struct);
    alglib_impl::_minnlcstate_init_copy(p_struct, const_cast<alglib_impl::minnlcstate*>(rhs.p_struct), NULL);
    return *this;
}

_minnlcstate_owner::~_minnlcstate_owner()
{
    alglib_impl::_minnlcstate_clear(p_struct);
    ae_free(p_struct);
}

alglib_impl::minnlcstate* _minnlcstate_owner::c_ptr()
{
    return p_struct;
}

alglib_impl::minnlcstate* _minnlcstate_owner::c_ptr() const
{
    return const_cast<alglib_impl::minnlcstate*>(p_struct);
}
minnlcstate::minnlcstate() : _minnlcstate_owner() ,needfi(p_struct->needfi),needfij(p_struct->needfij),xupdated(p_struct->xupdated),f(p_struct->f),fi(&p_struct->fi),j(&p_struct->j),x(&p_struct->x)
{
}

minnlcstate::minnlcstate(const minnlcstate &rhs):_minnlcstate_owner(rhs) ,needfi(p_struct->needfi),needfij(p_struct->needfij),xupdated(p_struct->xupdated),f(p_struct->f),fi(&p_struct->fi),j(&p_struct->j),x(&p_struct->x)
{
}

minnlcstate& minnlcstate::operator=(const minnlcstate &rhs)
{
    if( this==&rhs )
        return *this;
    _minnlcstate_owner::operator=(rhs);
    return *this;
}

minnlcstate::~minnlcstate()
{
}


/*************************************************************************
This structure stores optimization report:
* IterationsCount           total number of inner iterations
* NFEV                      number of gradient evaluations
* TerminationType           termination type (see below)

TERMINATION CODES

TerminationType field contains completion code, which can be:
  -8    internal integrity control detected  infinite  or  NAN  values  in
        function/gradient. Abnormal termination signalled.
  -7    gradient verification failed.
        See MinNLCSetGradientCheck() for more information.
   1    relative function improvement is no more than EpsF.
   2    relative step is no more than EpsX.
   4    gradient norm is no more than EpsG
   5    MaxIts steps was taken
   7    stopping conditions are too stringent,
        further improvement is impossible,
        X contains best point found so far.

Other fields of this structure are not documented and should not be used!
*************************************************************************/
_minnlcreport_owner::_minnlcreport_owner()
{
    p_struct = (alglib_impl::minnlcreport*)alglib_impl::ae_malloc(sizeof(alglib_impl::minnlcreport), NULL);
    if( p_struct==NULL )
        throw ap_error("ALGLIB: malloc error");
    alglib_impl::_minnlcreport_init(p_struct, NULL);
}

_minnlcreport_owner::_minnlcreport_owner(const _minnlcreport_owner &rhs)
{
    p_struct = (alglib_impl::minnlcreport*)alglib_impl::ae_malloc(sizeof(alglib_impl::minnlcreport), NULL);
    if( p_struct==NULL )
        throw ap_error("ALGLIB: malloc error");
    alglib_impl::_minnlcreport_init_copy(p_struct, const_cast<alglib_impl::minnlcreport*>(rhs.p_struct), NULL);
}

_minnlcreport_owner& _minnlcreport_owner::operator=(const _minnlcreport_owner &rhs)
{
    if( this==&rhs )
        return *this;
    alglib_impl::_minnlcreport_clear(p_struct);
    alglib_impl::_minnlcreport_init_copy(p_struct, const_cast<alglib_impl::minnlcreport*>(rhs.p_struct), NULL);
    return *this;
}

_minnlcreport_owner::~_minnlcreport_owner()
{
    alglib_impl::_minnlcreport_clear(p_struct);
    ae_free(p_struct);
}

alglib_impl::minnlcreport* _minnlcreport_owner::c_ptr()
{
    return p_struct;
}

alglib_impl::minnlcreport* _minnlcreport_owner::c_ptr() const
{
    return const_cast<alglib_impl::minnlcreport*>(p_struct);
}
minnlcreport::minnlcreport() : _minnlcreport_owner() ,iterationscount(p_struct->iterationscount),nfev(p_struct->nfev),varidx(p_struct->varidx),funcidx(p_struct->funcidx),terminationtype(p_struct->terminationtype),dbgphase0its(p_struct->dbgphase0its)
{
}

minnlcreport::minnlcreport(const minnlcreport &rhs):_minnlcreport_owner(rhs) ,iterationscount(p_struct->iterationscount),nfev(p_struct->nfev),varidx(p_struct->varidx),funcidx(p_struct->funcidx),terminationtype(p_struct->terminationtype),dbgphase0its(p_struct->dbgphase0its)
{
}

minnlcreport& minnlcreport::operator=(const minnlcreport &rhs)
{
    if( this==&rhs )
        return *this;
    _minnlcreport_owner::operator=(rhs);
    return *this;
}

minnlcreport::~minnlcreport()
{
}

/*************************************************************************
                  NONLINEARLY  CONSTRAINED  OPTIMIZATION
            WITH PRECONDITIONED AUGMENTED LAGRANGIAN ALGORITHM

DESCRIPTION:
The  subroutine  minimizes  function   F(x)  of N arguments subject to any
combination of:
* bound constraints
* linear inequality constraints
* linear equality constraints
* nonlinear equality constraints Gi(x)=0
* nonlinear inequality constraints Hi(x)<=0

REQUIREMENTS:
* user must provide function value and gradient for F(), H(), G()
* starting point X0 must be feasible or not too far away from the feasible
  set
* F(), G(), H() are twice continuously differentiable on the feasible  set
  and its neighborhood
* nonlinear constraints G() and H() must have non-zero gradient at  G(x)=0
  and at H(x)=0. Say, constraint like x^2>=1 is supported, but x^2>=0   is
  NOT supported.

USAGE:

Constrained optimization if far more complex than the  unconstrained  one.
Nonlinearly constrained optimization is one of the most esoteric numerical
procedures.

Here we give very brief outline  of  the  MinNLC  optimizer.  We  strongly
recommend you to study examples in the ALGLIB Reference Manual and to read
ALGLIB User Guide on optimization, which is available at
http://www.alglib.net/optimization/

1. User initializes algorithm state with MinNLCCreate() call  and  chooses
   what NLC solver to use. There is some solver which is used by  default,
   with default settings, but you should NOT rely on  default  choice.  It
   may change in future releases of ALGLIB without notice, and no one  can
   guarantee that new solver will be  able  to  solve  your  problem  with
   default settings.

   From the other side, if you choose solver explicitly, you can be pretty
   sure that it will work with new ALGLIB releases.

   In the current release following solvers can be used:
   * AUL solver (activated with MinNLCSetAlgoAUL() function)

2. User adds boundary and/or linear and/or nonlinear constraints by  means
   of calling one of the following functions:
   a) MinNLCSetBC() for boundary constraints
   b) MinNLCSetLC() for linear constraints
   c) MinNLCSetNLC() for nonlinear constraints
   You may combine (a), (b) and (c) in one optimization problem.

3. User sets scale of the variables with MinNLCSetScale() function. It  is
   VERY important to set  scale  of  the  variables,  because  nonlinearly
   constrained problems are hard to solve when variables are badly scaled.

4. User sets  stopping  conditions  with  MinNLCSetCond(). If  NLC  solver
   uses  inner/outer  iteration  layout,  this  function   sets   stopping
   conditions for INNER iterations.

5. User chooses one of the  preconditioning  methods.  Preconditioning  is
   very  important  for  efficient  handling  of boundary/linear/nonlinear
   constraints. Without preconditioning algorithm would require  thousands
   of iterations even for simple problems.  Two  preconditioners  can   be
   used:
   * approximate LBFGS-based  preconditioner  which  should  be  used  for
     problems with almost orthogonal  constraints  (activated  by  calling
     MinNLCSetPrecInexact)
   * exact low-rank preconditiner (activated by MinNLCSetPrecExactLowRank)
     which should be used for problems with moderate number of constraints
     which do not have to be orthogonal.

6. Finally, user calls MinNLCOptimize()  function  which  takes  algorithm
   state and pointer (delegate, etc.) to callback function which calculates
   F/G/H.

7. User calls MinNLCResults() to get solution

8. Optionally user may call MinNLCRestartFrom() to solve  another  problem
   with same N but another starting point. MinNLCRestartFrom()  allows  to
   reuse already initialized structure.


INPUT PARAMETERS:
    N       -   problem dimension, N>0:
                * if given, only leading N elements of X are used
                * if not given, automatically determined from size ofX
    X       -   starting point, array[N]:
                * it is better to set X to a feasible point
                * but X can be infeasible, in which case algorithm will try
                  to find feasible point first, using X as initial
                  approximation.

OUTPUT PARAMETERS:
    State   -   structure stores algorithm state

  -- ALGLIB --
     Copyright 06.06.2014 by Bochkanov Sergey
*************************************************************************/
void minnlccreate(const ae_int_t n, const real_1d_array &x, minnlcstate &state)
{
    alglib_impl::ae_state _alglib_env_state;
    alglib_impl::ae_state_init(&_alglib_env_state);
    try
    {
        alglib_impl::minnlccreate(n, const_cast<alglib_impl::ae_vector*>(x.c_ptr()), const_cast<alglib_impl::minnlcstate*>(state.c_ptr()), &_alglib_env_state);
        alglib_impl::ae_state_clear(&_alglib_env_state);
        return;
    }
    catch(alglib_impl::ae_error_type)
    {
        throw ap_error(_alglib_env_state.error_msg);
    }
}

/*************************************************************************
                  NONLINEARLY  CONSTRAINED  OPTIMIZATION
            WITH PRECONDITIONED AUGMENTED LAGRANGIAN ALGORITHM

DESCRIPTION:
The  subroutine  minimizes  function   F(x)  of N arguments subject to any
combination of:
* bound constraints
* linear inequality constraints
* linear equality constraints
* nonlinear equality constraints Gi(x)=0
* nonlinear inequality constraints Hi(x)<=0

REQUIREMENTS:
* user must provide function value and gradient for F(), H(), G()
* starting point X0 must be feasible or not too far away from the feasible
  set
* F(), G(), H() are twice continuously differentiable on the feasible  set
  and its neighborhood
* nonlinear constraints G() and H() must have non-zero gradient at  G(x)=0
  and at H(x)=0. Say, constraint like x^2>=1 is supported, but x^2>=0   is
  NOT supported.

USAGE:

Constrained optimization if far more complex than the  unconstrained  one.
Nonlinearly constrained optimization is one of the most esoteric numerical
procedures.

Here we give very brief outline  of  the  MinNLC  optimizer.  We  strongly
recommend you to study examples in the ALGLIB Reference Manual and to read
ALGLIB User Guide on optimization, which is available at
http://www.alglib.net/optimization/

1. User initializes algorithm state with MinNLCCreate() call  and  chooses
   what NLC solver to use. There is some solver which is used by  default,
   with default settings, but you should NOT rely on  default  choice.  It
   may change in future releases of ALGLIB without notice, and no one  can
   guarantee that new solver will be  able  to  solve  your  problem  with
   default settings.

   From the other side, if you choose solver explicitly, you can be pretty
   sure that it will work with new ALGLIB releases.

   In the current release following solvers can be used:
   * AUL solver (activated with MinNLCSetAlgoAUL() function)

2. User adds boundary and/or linear and/or nonlinear constraints by  means
   of calling one of the following functions:
   a) MinNLCSetBC() for boundary constraints
   b) MinNLCSetLC() for linear constraints
   c) MinNLCSetNLC() for nonlinear constraints
   You may combine (a), (b) and (c) in one optimization problem.

3. User sets scale of the variables with MinNLCSetScale() function. It  is
   VERY important to set  scale  of  the  variables,  because  nonlinearly
   constrained problems are hard to solve when variables are badly scaled.

4. User sets  stopping  conditions  with  MinNLCSetCond(). If  NLC  solver
   uses  inner/outer  iteration  layout,  this  function   sets   stopping
   conditions for INNER iterations.

5. User chooses one of the  preconditioning  methods.  Preconditioning  is
   very  important  for  efficient  handling  of boundary/linear/nonlinear
   constraints. Without preconditioning algorithm would require  thousands
   of iterations even for simple problems.  Two  preconditioners  can   be
   used:
   * approximate LBFGS-based  preconditioner  which  should  be  used  for
     problems with almost orthogonal  constraints  (activated  by  calling
     MinNLCSetPrecInexact)
   * exact low-rank preconditiner (activated by MinNLCSetPrecExactLowRank)
     which should be used for problems with moderate number of constraints
     which do not have to be orthogonal.

6. Finally, user calls MinNLCOptimize()  function  which  takes  algorithm
   state and pointer (delegate, etc.) to callback function which calculates
   F/G/H.

7. User calls MinNLCResults() to get solution

8. Optionally user may call MinNLCRestartFrom() to solve  another  problem
   with same N but another starting point. MinNLCRestartFrom()  allows  to
   reuse already initialized structure.


INPUT PARAMETERS:
    N       -   problem dimension, N>0:
                * if given, only leading N elements of X are used
                * if not given, automatically determined from size ofX
    X       -   starting point, array[N]:
                * it is better to set X to a feasible point
                * but X can be infeasible, in which case algorithm will try
                  to find feasible point first, using X as initial
                  approximation.

OUTPUT PARAMETERS:
    State   -   structure stores algorithm state

  -- ALGLIB --
     Copyright 06.06.2014 by Bochkanov Sergey
*************************************************************************/
void minnlccreate(const real_1d_array &x, minnlcstate &state)
{
    alglib_impl::ae_state _alglib_env_state;    
    ae_int_t n;

    n = x.length();
    alglib_impl::ae_state_init(&_alglib_env_state);
    try
    {
        alglib_impl::minnlccreate(n, const_cast<alglib_impl::ae_vector*>(x.c_ptr()), const_cast<alglib_impl::minnlcstate*>(state.c_ptr()), &_alglib_env_state);

        alglib_impl::ae_state_clear(&_alglib_env_state);
        return;
    }
    catch(alglib_impl::ae_error_type)
    {
        throw ap_error(_alglib_env_state.error_msg);
    }
}

/*************************************************************************
This subroutine is a finite  difference variant of MinNLCCreate(). It uses
finite differences in order to differentiate target function.

Description below contains information which is specific to this  function
only. We recommend to read comments on MinNLCCreate() in order to get more
information about creation of NLC optimizer.

INPUT PARAMETERS:
    N       -   problem dimension, N>0:
                * if given, only leading N elements of X are used
                * if not given, automatically determined from size ofX
    X       -   starting point, array[N]:
                * it is better to set X to a feasible point
                * but X can be infeasible, in which case algorithm will try
                  to find feasible point first, using X as initial
                  approximation.
    DiffStep-   differentiation step, >0

OUTPUT PARAMETERS:
    State   -   structure stores algorithm state

NOTES:
1. algorithm uses 4-point central formula for differentiation.
2. differentiation step along I-th axis is equal to DiffStep*S[I] where
   S[] is scaling vector which can be set by MinNLCSetScale() call.
3. we recommend you to use moderate values of  differentiation  step.  Too
   large step will result in too large TRUNCATION  errors, while too small
   step will result in too large NUMERICAL  errors.  1.0E-4  can  be  good
   value to start from.
4. Numerical  differentiation  is   very   inefficient  -   one   gradient
   calculation needs 4*N function evaluations. This function will work for
   any N - either small (1...10), moderate (10...100) or  large  (100...).
   However, performance penalty will be too severe for any N's except  for
   small ones.
   We should also say that code which relies on numerical  differentiation
   is  less   robust   and  precise.  Imprecise  gradient  may  slow  down
   convergence, especially on highly nonlinear problems.
   Thus  we  recommend to use this function for fast prototyping on small-
   dimensional problems only, and to implement analytical gradient as soon
   as possible.

  -- ALGLIB --
     Copyright 06.06.2014 by Bochkanov Sergey
*************************************************************************/
void minnlccreatef(const ae_int_t n, const real_1d_array &x, const double diffstep, minnlcstate &state)
{
    alglib_impl::ae_state _alglib_env_state;
    alglib_impl::ae_state_init(&_alglib_env_state);
    try
    {
        alglib_impl::minnlccreatef(n, const_cast<alglib_impl::ae_vector*>(x.c_ptr()), diffstep, const_cast<alglib_impl::minnlcstate*>(state.c_ptr()), &_alglib_env_state);
        alglib_impl::ae_state_clear(&_alglib_env_state);
        return;
    }
    catch(alglib_impl::ae_error_type)
    {
        throw ap_error(_alglib_env_state.error_msg);
    }
}

/*************************************************************************
This subroutine is a finite  difference variant of MinNLCCreate(). It uses
finite differences in order to differentiate target function.

Description below contains information which is specific to this  function
only. We recommend to read comments on MinNLCCreate() in order to get more
information about creation of NLC optimizer.

INPUT PARAMETERS:
    N       -   problem dimension, N>0:
                * if given, only leading N elements of X are used
                * if not given, automatically determined from size ofX
    X       -   starting point, array[N]:
                * it is better to set X to a feasible point
                * but X can be infeasible, in which case algorithm will try
                  to find feasible point first, using X as initial
                  approximation.
    DiffStep-   differentiation step, >0

OUTPUT PARAMETERS:
    State   -   structure stores algorithm state

NOTES:
1. algorithm uses 4-point central formula for differentiation.
2. differentiation step along I-th axis is equal to DiffStep*S[I] where
   S[] is scaling vector which can be set by MinNLCSetScale() call.
3. we recommend you to use moderate values of  differentiation  step.  Too
   large step will result in too large TRUNCATION  errors, while too small
   step will result in too large NUMERICAL  errors.  1.0E-4  can  be  good
   value to start from.
4. Numerical  differentiation  is   very   inefficient  -   one   gradient
   calculation needs 4*N function evaluations. This function will work for
   any N - either small (1...10), moderate (10...100) or  large  (100...).
   However, performance penalty will be too severe for any N's except  for
   small ones.
   We should also say that code which relies on numerical  differentiation
   is  less   robust   and  precise.  Imprecise  gradient  may  slow  down
   convergence, especially on highly nonlinear problems.
   Thus  we  recommend to use this function for fast prototyping on small-
   dimensional problems only, and to implement analytical gradient as soon
   as possible.

  -- ALGLIB --
     Copyright 06.06.2014 by Bochkanov Sergey
*************************************************************************/
void minnlccreatef(const real_1d_array &x, const double diffstep, minnlcstate &state)
{
    alglib_impl::ae_state _alglib_env_state;    
    ae_int_t n;

    n = x.length();
    alglib_impl::ae_state_init(&_alglib_env_state);
    try
    {
        alglib_impl::minnlccreatef(n, const_cast<alglib_impl::ae_vector*>(x.c_ptr()), diffstep, const_cast<alglib_impl::minnlcstate*>(state.c_ptr()), &_alglib_env_state);

        alglib_impl::ae_state_clear(&_alglib_env_state);
        return;
    }
    catch(alglib_impl::ae_error_type)
    {
        throw ap_error(_alglib_env_state.error_msg);
    }
}

/*************************************************************************
This function sets boundary constraints for NLC optimizer.

Boundary constraints are inactive by  default  (after  initial  creation).
They are preserved after algorithm restart with  MinNLCRestartFrom().

You may combine boundary constraints with  general  linear ones - and with
nonlinear ones! Boundary constraints are  handled  more  efficiently  than
other types.  Thus,  if  your  problem  has  mixed  constraints,  you  may
explicitly specify some of them as boundary and save some time/space.

INPUT PARAMETERS:
    State   -   structure stores algorithm state
    BndL    -   lower bounds, array[N].
                If some (all) variables are unbounded, you may specify
                very small number or -INF.
    BndU    -   upper bounds, array[N].
                If some (all) variables are unbounded, you may specify
                very large number or +INF.

NOTE 1:  it is possible to specify  BndL[i]=BndU[i].  In  this  case  I-th
variable will be "frozen" at X[i]=BndL[i]=BndU[i].

NOTE 2:  when you solve your problem  with  augmented  Lagrangian  solver,
         boundary constraints are  satisfied  only  approximately!  It  is
         possible   that  algorithm  will  evaluate  function  outside  of
         feasible area!

  -- ALGLIB --
     Copyright 06.06.2014 by Bochkanov Sergey
*************************************************************************/
void minnlcsetbc(const minnlcstate &state, const real_1d_array &bndl, const real_1d_array &bndu)
{
    alglib_impl::ae_state _alglib_env_state;
    alglib_impl::ae_state_init(&_alglib_env_state);
    try
    {
        alglib_impl::minnlcsetbc(const_cast<alglib_impl::minnlcstate*>(state.c_ptr()), const_cast<alglib_impl::ae_vector*>(bndl.c_ptr()), const_cast<alglib_impl::ae_vector*>(bndu.c_ptr()), &_alglib_env_state);
        alglib_impl::ae_state_clear(&_alglib_env_state);
        return;
    }
    catch(alglib_impl::ae_error_type)
    {
        throw ap_error(_alglib_env_state.error_msg);
    }
}

/*************************************************************************
This function sets linear constraints for MinNLC optimizer.

Linear constraints are inactive by default (after initial creation).  They
are preserved after algorithm restart with MinNLCRestartFrom().

You may combine linear constraints with boundary ones - and with nonlinear
ones! If your problem has mixed constraints, you  may  explicitly  specify
some of them as linear. It  may  help  optimizer   to   handle  them  more
efficiently.

INPUT PARAMETERS:
    State   -   structure previously allocated with MinNLCCreate call.
    C       -   linear constraints, array[K,N+1].
                Each row of C represents one constraint, either equality
                or inequality (see below):
                * first N elements correspond to coefficients,
                * last element corresponds to the right part.
                All elements of C (including right part) must be finite.
    CT      -   type of constraints, array[K]:
                * if CT[i]>0, then I-th constraint is C[i,*]*x >= C[i,n+1]
                * if CT[i]=0, then I-th constraint is C[i,*]*x  = C[i,n+1]
                * if CT[i]<0, then I-th constraint is C[i,*]*x <= C[i,n+1]
    K       -   number of equality/inequality constraints, K>=0:
                * if given, only leading K elements of C/CT are used
                * if not given, automatically determined from sizes of C/CT

NOTE 1: when you solve your problem  with  augmented  Lagrangian   solver,
        linear constraints are  satisfied  only   approximately!   It   is
        possible   that  algorithm  will  evaluate  function  outside   of
        feasible area!

  -- ALGLIB --
     Copyright 06.06.2014 by Bochkanov Sergey
*************************************************************************/
void minnlcsetlc(const minnlcstate &state, const real_2d_array &c, const integer_1d_array &ct, const ae_int_t k)
{
    alglib_impl::ae_state _alglib_env_state;
    alglib_impl::ae_state_init(&_alglib_env_state);
    try
    {
        alglib_impl::minnlcsetlc(const_cast<alglib_impl::minnlcstate*>(state.c_ptr()), const_cast<alglib_impl::ae_matrix*>(c.c_ptr()), const_cast<alglib_impl::ae_vector*>(ct.c_ptr()), k, &_alglib_env_state);
        alglib_impl::ae_state_clear(&_alglib_env_state);
        return;
    }
    catch(alglib_impl::ae_error_type)
    {
        throw ap_error(_alglib_env_state.error_msg);
    }
}

/*************************************************************************
This function sets linear constraints for MinNLC optimizer.

Linear constraints are inactive by default (after initial creation).  They
are preserved after algorithm restart with MinNLCRestartFrom().

You may combine linear constraints with boundary ones - and with nonlinear
ones! If your problem has mixed constraints, you  may  explicitly  specify
some of them as linear. It  may  help  optimizer   to   handle  them  more
efficiently.

INPUT PARAMETERS:
    State   -   structure previously allocated with MinNLCCreate call.
    C       -   linear constraints, array[K,N+1].
                Each row of C represents one constraint, either equality
                or inequality (see below):
                * first N elements correspond to coefficients,
                * last element corresponds to the right part.
                All elements of C (including right part) must be finite.
    CT      -   type of constraints, array[K]:
                * if CT[i]>0, then I-th constraint is C[i,*]*x >= C[i,n+1]
                * if CT[i]=0, then I-th constraint is C[i,*]*x  = C[i,n+1]
                * if CT[i]<0, then I-th constraint is C[i,*]*x <= C[i,n+1]
    K       -   number of equality/inequality constraints, K>=0:
                * if given, only leading K elements of C/CT are used
                * if not given, automatically determined from sizes of C/CT

NOTE 1: when you solve your problem  with  augmented  Lagrangian   solver,
        linear constraints are  satisfied  only   approximately!   It   is
        possible   that  algorithm  will  evaluate  function  outside   of
        feasible area!

  -- ALGLIB --
     Copyright 06.06.2014 by Bochkanov Sergey
*************************************************************************/
void minnlcsetlc(const minnlcstate &state, const real_2d_array &c, const integer_1d_array &ct)
{
    alglib_impl::ae_state _alglib_env_state;    
    ae_int_t k;
    if( (c.rows()!=ct.length()))
        throw ap_error("Error while calling 'minnlcsetlc': looks like one of arguments has wrong size");
    k = c.rows();
    alglib_impl::ae_state_init(&_alglib_env_state);
    try
    {
        alglib_impl::minnlcsetlc(const_cast<alglib_impl::minnlcstate*>(state.c_ptr()), const_cast<alglib_impl::ae_matrix*>(c.c_ptr()), const_cast<alglib_impl::ae_vector*>(ct.c_ptr()), k, &_alglib_env_state);

        alglib_impl::ae_state_clear(&_alglib_env_state);
        return;
    }
    catch(alglib_impl::ae_error_type)
    {
        throw ap_error(_alglib_env_state.error_msg);
    }
}

/*************************************************************************
This function sets nonlinear constraints for MinNLC optimizer.

In fact, this function sets NUMBER of nonlinear  constraints.  Constraints
itself (constraint functions) are passed to MinNLCOptimize() method.  This
method requires user-defined vector function F[]  and  its  Jacobian  J[],
where:
* first component of F[] and first row  of  Jacobian  J[]  corresponds  to
  function being minimized
* next NLEC components of F[] (and rows  of  J)  correspond  to  nonlinear
  equality constraints G_i(x)=0
* next NLIC components of F[] (and rows  of  J)  correspond  to  nonlinear
  inequality constraints H_i(x)<=0

NOTE: you may combine nonlinear constraints with linear/boundary ones.  If
      your problem has mixed constraints, you  may explicitly specify some
      of them as linear ones. It may help optimizer to  handle  them  more
      efficiently.

INPUT PARAMETERS:
    State   -   structure previously allocated with MinNLCCreate call.
    NLEC    -   number of Non-Linear Equality Constraints (NLEC), >=0
    NLIC    -   number of Non-Linear Inquality Constraints (NLIC), >=0

NOTE 1: when you solve your problem  with  augmented  Lagrangian   solver,
        nonlinear constraints are satisfied only  approximately!   It   is
        possible   that  algorithm  will  evaluate  function  outside   of
        feasible area!

NOTE 2: algorithm scales variables  according  to   scale   specified   by
        MinNLCSetScale()  function,  so  it can handle problems with badly
        scaled variables (as long as we KNOW their scales).

        However,  there  is  no  way  to  automatically  scale   nonlinear
        constraints Gi(x) and Hi(x). Inappropriate scaling  of  Gi/Hi  may
        ruin convergence. Solving problem with  constraint  "1000*G0(x)=0"
        is NOT same as solving it with constraint "0.001*G0(x)=0".

        It  means  that  YOU  are  the  one who is responsible for correct
        scaling of nonlinear constraints Gi(x) and Hi(x). We recommend you
        to scale nonlinear constraints in such way that I-th component  of
        dG/dX (or dH/dx) has approximately unit  magnitude  (for  problems
        with unit scale)  or  has  magnitude approximately equal to 1/S[i]
        (where S is a scale set by MinNLCSetScale() function).


  -- ALGLIB --
     Copyright 06.06.2014 by Bochkanov Sergey
*************************************************************************/
void minnlcsetnlc(const minnlcstate &state, const ae_int_t nlec, const ae_int_t nlic)
{
    alglib_impl::ae_state _alglib_env_state;
    alglib_impl::ae_state_init(&_alglib_env_state);
    try
    {
        alglib_impl::minnlcsetnlc(const_cast<alglib_impl::minnlcstate*>(state.c_ptr()), nlec, nlic, &_alglib_env_state);
        alglib_impl::ae_state_clear(&_alglib_env_state);
        return;
    }
    catch(alglib_impl::ae_error_type)
    {
        throw ap_error(_alglib_env_state.error_msg);
    }
}

/*************************************************************************
This function sets stopping conditions for inner iterations of  optimizer.

INPUT PARAMETERS:
    State   -   structure which stores algorithm state
    EpsG    -   >=0
                The  subroutine  finishes  its  work   if   the  condition
                |v|<EpsG is satisfied, where:
                * |.| means Euclidian norm
                * v - scaled gradient vector, v[i]=g[i]*s[i]
                * g - gradient
                * s - scaling coefficients set by MinNLCSetScale()
    EpsF    -   >=0
                The  subroutine  finishes  its work if on k+1-th iteration
                the  condition  |F(k+1)-F(k)|<=EpsF*max{|F(k)|,|F(k+1)|,1}
                is satisfied.
    EpsX    -   >=0
                The subroutine finishes its work if  on  k+1-th  iteration
                the condition |v|<=EpsX is fulfilled, where:
                * |.| means Euclidian norm
                * v - scaled step vector, v[i]=dx[i]/s[i]
                * dx - step vector, dx=X(k+1)-X(k)
                * s - scaling coefficients set by MinNLCSetScale()
    MaxIts  -   maximum number of iterations. If MaxIts=0, the  number  of
                iterations is unlimited.

Passing EpsG=0, EpsF=0 and EpsX=0 and MaxIts=0 (simultaneously) will lead
to automatic stopping criterion selection.

  -- ALGLIB --
     Copyright 06.06.2014 by Bochkanov Sergey
*************************************************************************/
void minnlcsetcond(const minnlcstate &state, const double epsg, const double epsf, const double epsx, const ae_int_t maxits)
{
    alglib_impl::ae_state _alglib_env_state;
    alglib_impl::ae_state_init(&_alglib_env_state);
    try
    {
        alglib_impl::minnlcsetcond(const_cast<alglib_impl::minnlcstate*>(state.c_ptr()), epsg, epsf, epsx, maxits, &_alglib_env_state);
        alglib_impl::ae_state_clear(&_alglib_env_state);
        return;
    }
    catch(alglib_impl::ae_error_type)
    {
        throw ap_error(_alglib_env_state.error_msg);
    }
}

/*************************************************************************
This function sets scaling coefficients for NLC optimizer.

ALGLIB optimizers use scaling matrices to test stopping  conditions  (step
size and gradient are scaled before comparison with tolerances).  Scale of
the I-th variable is a translation invariant measure of:
a) "how large" the variable is
b) how large the step should be to make significant changes in the function

Scaling is also used by finite difference variant of the optimizer  - step
along I-th axis is equal to DiffStep*S[I].

INPUT PARAMETERS:
    State   -   structure stores algorithm state
    S       -   array[N], non-zero scaling coefficients
                S[i] may be negative, sign doesn't matter.

  -- ALGLIB --
     Copyright 06.06.2014 by Bochkanov Sergey
*************************************************************************/
void minnlcsetscale(const minnlcstate &state, const real_1d_array &s)
{
    alglib_impl::ae_state _alglib_env_state;
    alglib_impl::ae_state_init(&_alglib_env_state);
    try
    {
        alglib_impl::minnlcsetscale(const_cast<alglib_impl::minnlcstate*>(state.c_ptr()), const_cast<alglib_impl::ae_vector*>(s.c_ptr()), &_alglib_env_state);
        alglib_impl::ae_state_clear(&_alglib_env_state);
        return;
    }
    catch(alglib_impl::ae_error_type)
    {
        throw ap_error(_alglib_env_state.error_msg);
    }
}

/*************************************************************************
This function sets preconditioner to "inexact LBFGS-based" mode.

Preconditioning is very important for convergence of  Augmented Lagrangian
algorithm because presence of penalty term makes problem  ill-conditioned.
Difference between  performance  of  preconditioned  and  unpreconditioned
methods can be as large as 100x!

MinNLC optimizer may  utilize  two  preconditioners,  each  with  its  own
benefits and drawbacks: a) inexact LBFGS-based, and b) exact low rank one.
It also provides special unpreconditioned mode of operation which  can  be
used for test purposes. Comments below discuss LBFGS-based preconditioner.

Inexact  LBFGS-based  preconditioner  uses L-BFGS  formula  combined  with
orthogonality assumption to perform very fast updates. For a N-dimensional
problem with K general linear or nonlinear constraints (boundary ones  are
not counted) it has O(N*K) cost per iteration.  This   preconditioner  has
best  quality  (less  iterations)  when   general   linear  and  nonlinear
constraints are orthogonal to each other (orthogonality  with  respect  to
boundary constraints is not required). Number of iterations increases when
constraints  are  non-orthogonal, because algorithm assumes orthogonality,
but still it is better than no preconditioner at all.

INPUT PARAMETERS:
    State   -   structure stores algorithm state

  -- ALGLIB --
     Copyright 26.09.2014 by Bochkanov Sergey
*************************************************************************/
void minnlcsetprecinexact(const minnlcstate &state)
{
    alglib_impl::ae_state _alglib_env_state;
    alglib_impl::ae_state_init(&_alglib_env_state);
    try
    {
        alglib_impl::minnlcsetprecinexact(const_cast<alglib_impl::minnlcstate*>(state.c_ptr()), &_alglib_env_state);
        alglib_impl::ae_state_clear(&_alglib_env_state);
        return;
    }
    catch(alglib_impl::ae_error_type)
    {
        throw ap_error(_alglib_env_state.error_msg);
    }
}

/*************************************************************************
This function sets preconditioner to "exact low rank" mode.

Preconditioning is very important for convergence of  Augmented Lagrangian
algorithm because presence of penalty term makes problem  ill-conditioned.
Difference between  performance  of  preconditioned  and  unpreconditioned
methods can be as large as 100x!

MinNLC optimizer may  utilize  two  preconditioners,  each  with  its  own
benefits and drawbacks: a) inexact LBFGS-based, and b) exact low rank one.
It also provides special unpreconditioned mode of operation which  can  be
used for test purposes. Comments below discuss low rank preconditioner.

Exact low-rank preconditioner  uses  Woodbury  matrix  identity  to  build
quadratic model of the penalized function. It has no  special  assumptions
about orthogonality, so it is quite general. However, for a  N-dimensional
problem with K general linear or nonlinear constraints (boundary ones  are
not counted) it has O(N*K^2) cost per iteration (for  comparison:  inexact
LBFGS-based preconditioner has O(N*K) cost).

INPUT PARAMETERS:
    State   -   structure stores algorithm state
    UpdateFreq- update frequency. Preconditioner is  rebuilt  after  every
                UpdateFreq iterations. Recommended value: 10 or higher.
                Zero value means that good default value will be used.

  -- ALGLIB --
     Copyright 26.09.2014 by Bochkanov Sergey
*************************************************************************/
void minnlcsetprecexactlowrank(const minnlcstate &state, const ae_int_t updatefreq)
{
    alglib_impl::ae_state _alglib_env_state;
    alglib_impl::ae_state_init(&_alglib_env_state);
    try
    {
        alglib_impl::minnlcsetprecexactlowrank(const_cast<alglib_impl::minnlcstate*>(state.c_ptr()), updatefreq, &_alglib_env_state);
        alglib_impl::ae_state_clear(&_alglib_env_state);
        return;
    }
    catch(alglib_impl::ae_error_type)
    {
        throw ap_error(_alglib_env_state.error_msg);
    }
}

/*************************************************************************
This function sets preconditioner to "turned off" mode.

Preconditioning is very important for convergence of  Augmented Lagrangian
algorithm because presence of penalty term makes problem  ill-conditioned.
Difference between  performance  of  preconditioned  and  unpreconditioned
methods can be as large as 100x!

MinNLC optimizer may  utilize  two  preconditioners,  each  with  its  own
benefits and drawbacks: a) inexact LBFGS-based, and b) exact low rank one.
It also provides special unpreconditioned mode of operation which  can  be
used for test purposes.

This function activates this test mode. Do not use it in  production  code
to solve real-life problems.

INPUT PARAMETERS:
    State   -   structure stores algorithm state

  -- ALGLIB --
     Copyright 26.09.2014 by Bochkanov Sergey
*************************************************************************/
void minnlcsetprecnone(const minnlcstate &state)
{
    alglib_impl::ae_state _alglib_env_state;
    alglib_impl::ae_state_init(&_alglib_env_state);
    try
    {
        alglib_impl::minnlcsetprecnone(const_cast<alglib_impl::minnlcstate*>(state.c_ptr()), &_alglib_env_state);
        alglib_impl::ae_state_clear(&_alglib_env_state);
        return;
    }
    catch(alglib_impl::ae_error_type)
    {
        throw ap_error(_alglib_env_state.error_msg);
    }
}

/*************************************************************************
This  function  tells MinNLC unit to use  Augmented  Lagrangian  algorithm
for nonlinearly constrained  optimization.  This  algorithm  is  a  slight
modification of one described in "A Modified Barrier-Augmented  Lagrangian
Method for  Constrained  Minimization  (1999)"  by  D.GOLDFARB,  R.POLYAK,
K. SCHEINBERG, I.YUZEFOVICH.

Augmented Lagrangian algorithm works by converting problem  of  minimizing
F(x) subject to equality/inequality constraints   to unconstrained problem
of the form

    min[ f(x) +
        + Rho*PENALTY_EQ(x)   + SHIFT_EQ(x,Nu1) +
        + Rho*PENALTY_INEQ(x) + SHIFT_INEQ(x,Nu2) ]

where:
* Rho is a fixed penalization coefficient
* PENALTY_EQ(x) is a penalty term, which is used to APPROXIMATELY  enforce
  equality constraints
* SHIFT_EQ(x) is a special "shift"  term  which  is  used  to  "fine-tune"
  equality constraints, greatly increasing precision
* PENALTY_INEQ(x) is a penalty term which is used to approximately enforce
  inequality constraints
* SHIFT_INEQ(x) is a special "shift"  term  which  is  used to "fine-tune"
  inequality constraints, greatly increasing precision
* Nu1/Nu2 are vectors of Lagrange coefficients which are fine-tuned during
  outer iterations of algorithm

This  version  of  AUL  algorithm  uses   preconditioner,  which   greatly
accelerates convergence. Because this  algorithm  is  similar  to  penalty
methods,  it  may  perform  steps  into  infeasible  area.  All  kinds  of
constraints (boundary, linear and nonlinear ones) may   be   violated   in
intermediate points - and in the solution.  However,  properly  configured
AUL method is significantly better at handling  constraints  than  barrier
and/or penalty methods.

The very basic outline of algorithm is given below:
1) first outer iteration is performed with "default"  values  of  Lagrange
   multipliers Nu1/Nu2. Solution quality is low (candidate  point  can  be
   too  far  away  from  true  solution; large violation of constraints is
   possible) and is comparable with that of penalty methods.
2) subsequent outer iterations  refine  Lagrange  multipliers  and improve
   quality of the solution.

INPUT PARAMETERS:
    State   -   structure which stores algorithm state
    Rho     -   penalty coefficient, Rho>0:
                * large enough  that  algorithm  converges  with   desired
                  precision. Minimum value is 10*max(S'*diag(H)*S),  where
                  S is a scale matrix (set by MinNLCSetScale) and H  is  a
                  Hessian of the function being minimized. If you can  not
                  easily estimate Hessian norm,  see  our  recommendations
                  below.
                * not TOO large to prevent ill-conditioning
                * for unit-scale problems (variables and Hessian have unit
                  magnitude), Rho=100 or Rho=1000 can be used.
                * it is important to note that Rho is internally multiplied
                  by scaling matrix, i.e. optimum value of Rho depends  on
                  scale of variables specified  by  MinNLCSetScale().
    ItsCnt  -   number of outer iterations:
                * ItsCnt=0 means that small number of outer iterations  is
                  automatically chosen (10 iterations in current version).
                * ItsCnt=1 means that AUL algorithm performs just as usual
                  barrier method.
                * ItsCnt>1 means that  AUL  algorithm  performs  specified
                  number of outer iterations

HOW TO CHOOSE PARAMETERS

Nonlinear optimization is a tricky area and Augmented Lagrangian algorithm
is sometimes hard to tune. Good values of  Rho  and  ItsCnt  are  problem-
specific.  In  order  to  help  you   we   prepared   following   set   of
recommendations:

* for  unit-scale  problems  (variables  and Hessian have unit magnitude),
  Rho=100 or Rho=1000 can be used.

* start from  some  small  value of Rho and solve problem  with  just  one
  outer iteration (ItcCnt=1). In this case algorithm behaves like  penalty
  method. Increase Rho in 2x or 10x steps until you  see  that  one  outer
  iteration returns point which is "rough approximation to solution".

  It is very important to have Rho so  large  that  penalty  term  becomes
  constraining i.e. modified function becomes highly convex in constrained
  directions.

  From the other side, too large Rho may prevent you  from  converging  to
  the solution. You can diagnose it by studying number of inner iterations
  performed by algorithm: too few (5-10 on  1000-dimensional  problem)  or
  too many (orders of magnitude more than  dimensionality)  usually  means
  that Rho is too large.

* with just one outer iteration you  usually  have  low-quality  solution.
  Some constraints can be violated with very  large  margin,  while  other
  ones (which are NOT violated in the true solution) can push final  point
  too far in the inner area of the feasible set.

  For example, if you have constraint x0>=0 and true solution  x0=1,  then
  merely a presence of "x0>=0" will introduce a bias towards larger values
  of x0. Say, algorithm may stop at x0=1.5 instead of 1.0.

* after you found good Rho, you may increase number of  outer  iterations.
  ItsCnt=10 is a good value. Subsequent outer iteration will refine values
  of  Lagrange  multipliers.  Constraints  which  were  violated  will  be
  enforced, inactive constraints will be dropped (corresponding multipliers
  will be decreased). Ideally, you  should  see  10-1000x  improvement  in
  constraint handling (constraint violation is reduced).

* if  you  see  that  algorithm  converges  to  vicinity  of solution, but
  additional outer iterations do not refine solution,  it  may  mean  that
  algorithm is unstable - it wanders around true  solution,  but  can  not
  approach it. Sometimes algorithm may be stabilized by increasing Rho one
  more time, making it 5x or 10x larger.

SCALING OF CONSTRAINTS [IMPORTANT]

AUL optimizer scales   variables   according   to   scale   specified   by
MinNLCSetScale() function, so it can handle  problems  with  badly  scaled
variables (as long as we KNOW their scales).   However,  because  function
being optimized is a mix  of  original  function and  constraint-dependent
penalty  functions, it  is   important  to   rescale  both  variables  AND
constraints.

Say,  if  you  minimize f(x)=x^2 subject to 1000000*x>=0,  then  you  have
constraint whose scale is different from that of target  function (another
example is 0.000001*x>=0). It is also possible to have constraints   whose
scales  are   misaligned:   1000000*x0>=0, 0.000001*x1<=0.   Inappropriate
scaling may ruin convergence because minimizing x^2 subject to x>=0 is NOT
same as minimizing it subject to 1000000*x>=0.

Because we  know  coefficients  of  boundary/linear  constraints,  we  can
automatically rescale and normalize them. However,  there  is  no  way  to
automatically rescale nonlinear constraints Gi(x) and  Hi(x)  -  they  are
black boxes.

It means that YOU are the one who is  responsible  for  correct scaling of
nonlinear constraints  Gi(x)  and  Hi(x).  We  recommend  you  to  rescale
nonlinear constraints in such way that I-th component of dG/dX (or  dH/dx)
has magnitude approximately equal to 1/S[i] (where S  is  a  scale  set by
MinNLCSetScale() function).

WHAT IF IT DOES NOT CONVERGE?

It is possible that AUL algorithm fails to converge to precise  values  of
Lagrange multipliers. It stops somewhere around true solution, but candidate
point is still too far from solution, and some constraints  are  violated.
Such kind of failure is specific for Lagrangian algorithms -  technically,
they stop at some point, but this point is not constrained solution.

There are exist several reasons why algorithm may fail to converge:
a) too loose stopping criteria for inner iteration
b) degenerate, redundant constraints
c) target function has unconstrained extremum exactly at the  boundary  of
   some constraint
d) numerical noise in the target function

In all these cases algorithm is unstable - each outer iteration results in
large and almost random step which improves handling of some  constraints,
but violates other ones (ideally  outer iterations should form a  sequence
of progressively decreasing steps towards solution).

First reason possible is  that  too  loose  stopping  criteria  for  inner
iteration were specified. Augmented Lagrangian algorithm solves a sequence
of intermediate problems, and requries each of them to be solved with high
precision. Insufficient precision results in incorrect update of  Lagrange
multipliers.

Another reason is that you may have specified degenerate constraints: say,
some constraint was repeated twice. In most cases AUL algorithm gracefully
handles such situations, but sometimes it may spend too much time figuring
out subtle degeneracies in constraint matrix.

Third reason is tricky and hard to diagnose. Consider situation  when  you
minimize  f=x^2  subject to constraint x>=0.  Unconstrained   extremum  is
located  exactly  at  the  boundary  of  constrained  area.  In  this case
algorithm will tend to oscillate between negative  and  positive  x.  Each
time it stops at x<0 it "reinforces" constraint x>=0, and each time it  is
bounced to x>0 it "relaxes" constraint (and is  attracted  to  x<0).

Such situation  sometimes  happens  in  problems  with  hidden  symetries.
Algorithm  is  got  caught  in  a  loop with  Lagrange  multipliers  being
continuously increased/decreased. Luckily, such loop forms after at  least
three iterations, so this problem can be solved by  DECREASING  number  of
outer iterations down to 1-2 and increasing  penalty  coefficient  Rho  as
much as possible.

Final reason is numerical noise. AUL algorithm is robust against  moderate
noise (more robust than, say, active set methods),  but  large  noise  may
destabilize algorithm.

  -- ALGLIB --
     Copyright 06.06.2014 by Bochkanov Sergey
*************************************************************************/
void minnlcsetalgoaul(const minnlcstate &state, const double rho, const ae_int_t itscnt)
{
    alglib_impl::ae_state _alglib_env_state;
    alglib_impl::ae_state_init(&_alglib_env_state);
    try
    {
        alglib_impl::minnlcsetalgoaul(const_cast<alglib_impl::minnlcstate*>(state.c_ptr()), rho, itscnt, &_alglib_env_state);
        alglib_impl::ae_state_clear(&_alglib_env_state);
        return;
    }
    catch(alglib_impl::ae_error_type)
    {
        throw ap_error(_alglib_env_state.error_msg);
    }
}

/*************************************************************************
This function turns on/off reporting.

INPUT PARAMETERS:
    State   -   structure which stores algorithm state
    NeedXRep-   whether iteration reports are needed or not

If NeedXRep is True, algorithm will call rep() callback function if  it is
provided to MinNLCOptimize().

NOTE: algorithm passes two parameters to rep() callback  -  current  point
      and penalized function value at current point. Important -  function
      value which is returned is NOT function being minimized. It  is  sum
      of the value of the function being minimized - and penalty term.

  -- ALGLIB --
     Copyright 28.11.2010 by Bochkanov Sergey
*************************************************************************/
void minnlcsetxrep(const minnlcstate &state, const bool needxrep)
{
    alglib_impl::ae_state _alglib_env_state;
    alglib_impl::ae_state_init(&_alglib_env_state);
    try
    {
        alglib_impl::minnlcsetxrep(const_cast<alglib_impl::minnlcstate*>(state.c_ptr()), needxrep, &_alglib_env_state);
        alglib_impl::ae_state_clear(&_alglib_env_state);
        return;
    }
    catch(alglib_impl::ae_error_type)
    {
        throw ap_error(_alglib_env_state.error_msg);
    }
}

/*************************************************************************
This function provides reverse communication interface
Reverse communication interface is not documented or recommended to use.
See below for functions which provide better documented API
*************************************************************************/
bool minnlciteration(const minnlcstate &state)
{
    alglib_impl::ae_state _alglib_env_state;
    alglib_impl::ae_state_init(&_alglib_env_state);
    try
    {
        ae_bool result = alglib_impl::minnlciteration(const_cast<alglib_impl::minnlcstate*>(state.c_ptr()), &_alglib_env_state);
        alglib_impl::ae_state_clear(&_alglib_env_state);
        return *(reinterpret_cast<bool*>(&result));
    }
    catch(alglib_impl::ae_error_type)
    {
        throw ap_error(_alglib_env_state.error_msg);
    }
}


void minnlcoptimize(minnlcstate &state,
    void (*fvec)(const real_1d_array &x, real_1d_array &fi, void *ptr),
    void  (*rep)(const real_1d_array &x, double func, void *ptr), 
    void *ptr)
{
    alglib_impl::ae_state _alglib_env_state;
    if( fvec==NULL )
        throw ap_error("ALGLIB: error in 'minnlcoptimize()' (fvec is NULL)");
    alglib_impl::ae_state_init(&_alglib_env_state);
    try
    {
        while( alglib_impl::minnlciteration(state.c_ptr(), &_alglib_env_state) )
        {
            if( state.needfi )
            {
                fvec(state.x, state.fi, ptr);
                continue;
            }
            if( state.xupdated )
            {
                if( rep!=NULL )
                    rep(state.x, state.f, ptr);
                continue;
            }
            throw ap_error("ALGLIB: error in 'minnlcoptimize' (some derivatives were not provided?)");
        }
        alglib_impl::ae_state_clear(&_alglib_env_state);
    }
    catch(alglib_impl::ae_error_type)
    {
        throw ap_error(_alglib_env_state.error_msg);
    }
}


void minnlcoptimize(minnlcstate &state,
    void  (*jac)(const real_1d_array &x, real_1d_array &fi, real_2d_array &jac, void *ptr),
    void  (*rep)(const real_1d_array &x, double func, void *ptr), 
    void *ptr)
{
    alglib_impl::ae_state _alglib_env_state;
    if( jac==NULL )
        throw ap_error("ALGLIB: error in 'minnlcoptimize()' (jac is NULL)");
    alglib_impl::ae_state_init(&_alglib_env_state);
    try
    {
        while( alglib_impl::minnlciteration(state.c_ptr(), &_alglib_env_state) )
        {
            if( state.needfij )
            {
                jac(state.x, state.fi, state.j, ptr);
                continue;
            }
            if( state.xupdated )
            {
                if( rep!=NULL )
                    rep(state.x, state.f, ptr);
                continue;
            }
            throw ap_error("ALGLIB: error in 'minnlcoptimize' (some derivatives were not provided?)");
        }
        alglib_impl::ae_state_clear(&_alglib_env_state);
    }
    catch(alglib_impl::ae_error_type)
    {
        throw ap_error(_alglib_env_state.error_msg);
    }
}


/*************************************************************************
MinNLC results

INPUT PARAMETERS:
    State   -   algorithm state

OUTPUT PARAMETERS:
    X       -   array[0..N-1], solution
    Rep     -   optimization report. You should check Rep.TerminationType
                in  order  to  distinguish  successful  termination  from
                unsuccessful one:
                * -8    internal integrity control  detected  infinite or
                        NAN   values   in   function/gradient.   Abnormal
                        termination signalled.
                * -7   gradient verification failed.
                       See MinNLCSetGradientCheck() for more information.
                *  1   relative function improvement is no more than EpsF.
                *  2   scaled step is no more than EpsX.
                *  4   scaled gradient norm is no more than EpsG.
                *  5   MaxIts steps was taken
                More information about fields of this  structure  can  be
                found in the comments on MinNLCReport datatype.

  -- ALGLIB --
     Copyright 06.06.2014 by Bochkanov Sergey
*************************************************************************/
void minnlcresults(const minnlcstate &state, real_1d_array &x, minnlcreport &rep)
{
    alglib_impl::ae_state _alglib_env_state;
    alglib_impl::ae_state_init(&_alglib_env_state);
    try
    {
        alglib_impl::minnlcresults(const_cast<alglib_impl::minnlcstate*>(state.c_ptr()), const_cast<alglib_impl::ae_vector*>(x.c_ptr()), const_cast<alglib_impl::minnlcreport*>(rep.c_ptr()), &_alglib_env_state);
        alglib_impl::ae_state_clear(&_alglib_env_state);
        return;
    }
    catch(alglib_impl::ae_error_type)
    {
        throw ap_error(_alglib_env_state.error_msg);
    }
}

/*************************************************************************
NLC results

Buffered implementation of MinNLCResults() which uses pre-allocated buffer
to store X[]. If buffer size is  too  small,  it  resizes  buffer.  It  is
intended to be used in the inner cycles of performance critical algorithms
where array reallocation penalty is too large to be ignored.

  -- ALGLIB --
     Copyright 28.11.2010 by Bochkanov Sergey
*************************************************************************/
void minnlcresultsbuf(const minnlcstate &state, real_1d_array &x, minnlcreport &rep)
{
    alglib_impl::ae_state _alglib_env_state;
    alglib_impl::ae_state_init(&_alglib_env_state);
    try
    {
        alglib_impl::minnlcresultsbuf(const_cast<alglib_impl::minnlcstate*>(state.c_ptr()), const_cast<alglib_impl::ae_vector*>(x.c_ptr()), const_cast<alglib_impl::minnlcreport*>(rep.c_ptr()), &_alglib_env_state);
        alglib_impl::ae_state_clear(&_alglib_env_state);
        return;
    }
    catch(alglib_impl::ae_error_type)
    {
        throw ap_error(_alglib_env_state.error_msg);
    }
}

/*************************************************************************
This subroutine restarts algorithm from new point.
All optimization parameters (including constraints) are left unchanged.

This  function  allows  to  solve multiple  optimization  problems  (which
must have  same number of dimensions) without object reallocation penalty.

INPUT PARAMETERS:
    State   -   structure previously allocated with MinNLCCreate call.
    X       -   new starting point.

  -- ALGLIB --
     Copyright 28.11.2010 by Bochkanov Sergey
*************************************************************************/
void minnlcrestartfrom(const minnlcstate &state, const real_1d_array &x)
{
    alglib_impl::ae_state _alglib_env_state;
    alglib_impl::ae_state_init(&_alglib_env_state);
    try
    {
        alglib_impl::minnlcrestartfrom(const_cast<alglib_impl::minnlcstate*>(state.c_ptr()), const_cast<alglib_impl::ae_vector*>(x.c_ptr()), &_alglib_env_state);
        alglib_impl::ae_state_clear(&_alglib_env_state);
        return;
    }
    catch(alglib_impl::ae_error_type)
    {
        throw ap_error(_alglib_env_state.error_msg);
    }
}

/*************************************************************************
This  subroutine  turns  on  verification  of  the  user-supplied analytic
gradient:
* user calls this subroutine before optimization begins
* MinNLCOptimize() is called
* prior to  actual  optimization, for each component  of  parameters being
  optimized X[i] algorithm performs following steps:
  * two trial steps are made to X[i]-TestStep*S[i] and X[i]+TestStep*S[i],
    where X[i] is i-th component of the initial point and S[i] is a  scale
    of i-th parameter
  * F(X) is evaluated at these trial points
  * we perform one more evaluation in the middle point of the interval
  * we  build  cubic  model using function values and derivatives at trial
    points and we compare its prediction with actual value in  the  middle
    point
  * in case difference between prediction and actual value is higher  than
    some predetermined threshold, algorithm stops with completion code -7;
    Rep.VarIdx is set to index of the parameter with incorrect derivative,
    and Rep.FuncIdx is set to index of the function.
* after verification is over, algorithm proceeds to the actual optimization.

NOTE 1: verification  needs  N (parameters count) gradient evaluations. It
        is very costly and you should use  it  only  for  low  dimensional
        problems,  when  you  want  to  be  sure  that  you've   correctly
        calculated  analytic  derivatives.  You  should  not use it in the
        production code (unless you want to check derivatives provided  by
        some third party).

NOTE 2: you  should  carefully  choose  TestStep. Value which is too large
        (so large that function behaviour is significantly non-cubic) will
        lead to false alarms. You may use  different  step  for  different
        parameters by means of setting scale with MinNLCSetScale().

NOTE 3: this function may lead to false positives. In case it reports that
        I-th  derivative was calculated incorrectly, you may decrease test
        step  and  try  one  more  time  - maybe your function changes too
        sharply  and  your  step  is  too  large for such rapidly chanding
        function.

INPUT PARAMETERS:
    State       -   structure used to store algorithm state
    TestStep    -   verification step:
                    * TestStep=0 turns verification off
                    * TestStep>0 activates verification

  -- ALGLIB --
     Copyright 15.06.2014 by Bochkanov Sergey
*************************************************************************/
void minnlcsetgradientcheck(const minnlcstate &state, const double teststep)
{
    alglib_impl::ae_state _alglib_env_state;
    alglib_impl::ae_state_init(&_alglib_env_state);
    try
    {
        alglib_impl::minnlcsetgradientcheck(const_cast<alglib_impl::minnlcstate*>(state.c_ptr()), teststep, &_alglib_env_state);
        alglib_impl::ae_state_clear(&_alglib_env_state);
        return;
    }
    catch(alglib_impl::ae_error_type)
    {
        throw ap_error(_alglib_env_state.error_msg);
    }
}
}

/////////////////////////////////////////////////////////////////////////
//
// THIS SECTION CONTAINS IMPLEMENTATION OF COMPUTATIONAL CORE
//
/////////////////////////////////////////////////////////////////////////
namespace alglib_impl
{


static ae_int_t cqmodels_newtonrefinementits = 3;
static ae_bool cqmodels_cqmrebuild(convexquadraticmodel* s,
     ae_state *_state);
static void cqmodels_cqmsolveea(convexquadraticmodel* s,
     /* Real    */ ae_vector* x,
     /* Real    */ ae_vector* tmp,
     ae_state *_state);


static ae_int_t snnls_iterativerefinementits = 3;
static ae_bool snnls_boundedstepandactivation(/* Real    */ ae_vector* xc,
     /* Real    */ ae_vector* xn,
     /* Boolean */ ae_vector* nnc,
     ae_int_t n,
     ae_state *_state);


static void sactivesets_constraineddescent(sactiveset* state,
     /* Real    */ ae_vector* g,
     /* Real    */ ae_vector* h,
     /* Real    */ ae_matrix* ha,
     ae_bool normalize,
     /* Real    */ ae_vector* d,
     ae_state *_state);
static void sactivesets_reactivateconstraints(sactiveset* state,
     /* Real    */ ae_vector* gc,
     /* Real    */ ae_vector* h,
     ae_state *_state);


static ae_int_t mincg_rscountdownlen = 10;
static double mincg_gtol = 0.3;
static void mincg_clearrequestfields(mincgstate* state, ae_state *_state);
static void mincg_preconditionedmultiply(mincgstate* state,
     /* Real    */ ae_vector* x,
     /* Real    */ ae_vector* work0,
     /* Real    */ ae_vector* work1,
     ae_state *_state);
static double mincg_preconditionedmultiply2(mincgstate* state,
     /* Real    */ ae_vector* x,
     /* Real    */ ae_vector* y,
     /* Real    */ ae_vector* work0,
     /* Real    */ ae_vector* work1,
     ae_state *_state);
static void mincg_mincginitinternal(ae_int_t n,
     double diffstep,
     mincgstate* state,
     ae_state *_state);


static double minbleic_gtol = 0.4;
static double minbleic_maxnonmonotoniclen = 1.0E-5;
static double minbleic_initialdecay = 0.5;
static double minbleic_mindecay = 0.1;
static double minbleic_decaycorrection = 0.8;
static double minbleic_penaltyfactor = 100;
static void minbleic_clearrequestfields(minbleicstate* state,
     ae_state *_state);
static void minbleic_minbleicinitinternal(ae_int_t n,
     /* Real    */ ae_vector* x,
     double diffstep,
     minbleicstate* state,
     ae_state *_state);
static void minbleic_updateestimateofgoodstep(double* estimate,
     double newstep,
     ae_state *_state);


static double minlbfgs_gtol = 0.4;
static void minlbfgs_clearrequestfields(minlbfgsstate* state,
     ae_state *_state);


static ae_int_t qqpsolver_quickqprestartcg = 50;
static double qqpsolver_penaltyfactor = 50.0;
static double qqpsolver_regz = 1.0E-9;
static double qqpsolver_projectedtargetfunction(qqpbuffers* sstate,
     /* Real    */ ae_vector* x,
     /* Real    */ ae_vector* d,
     double stp,
     /* Real    */ ae_vector* tmp0,
     ae_state *_state);
static void qqpsolver_targetgradient(qqpbuffers* sstate,
     /* Real    */ ae_vector* x,
     /* Real    */ ae_vector* g,
     ae_state *_state);
static void qqpsolver_quadraticmodel(qqpbuffers* sstate,
     /* Real    */ ae_vector* x,
     /* Real    */ ae_vector* d,
     /* Real    */ ae_vector* g,
     double* d1,
     ae_int_t* d1est,
     double* d2,
     ae_int_t* d2est,
     ae_state *_state);
static void qqpsolver_findbeststepandmove(qqpbuffers* sstate,
     sactiveset* sas,
     /* Real    */ ae_vector* d,
     double stp,
     ae_bool needact,
     ae_int_t cidx,
     double cval,
     /* Real    */ ae_vector* addsteps,
     ae_int_t addstepscnt,
     /* Boolean */ ae_vector* activated,
     /* Real    */ ae_vector* tmp0,
     ae_state *_state);
static ae_bool qqpsolver_cnewtonbuild(qqpbuffers* sstate,
     ae_int_t sparsesolver,
     ae_int_t* ncholesky,
     ae_state *_state);
static ae_bool qqpsolver_cnewtonupdate(qqpbuffers* sstate,
     qqpsettings* settings,
     ae_int_t* ncupdates,
     ae_state *_state);
static ae_bool qqpsolver_cnewtonstep(qqpbuffers* sstate,
     qqpsettings* settings,
     /* Real    */ ae_vector* gc,
     ae_state *_state);


static ae_int_t qpcholeskysolver_maxlagrangeits = 10;
static ae_int_t qpcholeskysolver_maxbadnewtonits = 7;
static double qpcholeskysolver_penaltyfactor = 100.0;
static double qpcholeskysolver_modelvalue(convexquadraticmodel* a,
     /* Real    */ ae_vector* b,
     /* Real    */ ae_vector* xc,
     ae_int_t n,
     /* Real    */ ae_vector* tmp,
     ae_state *_state);
static ae_int_t qpcholeskysolver_boundedstepandactivation(sactiveset* sas,
     /* Real    */ ae_vector* xn,
     ae_int_t n,
     /* Real    */ ae_vector* buf,
     ae_state *_state);
static ae_bool qpcholeskysolver_constrainedoptimum(sactiveset* sas,
     convexquadraticmodel* a,
     double anorm,
     /* Real    */ ae_vector* b,
     /* Real    */ ae_vector* xn,
     ae_int_t n,
     /* Real    */ ae_vector* tmp,
     /* Boolean */ ae_vector* tmpb,
     /* Real    */ ae_vector* lagrangec,
     ae_state *_state);


static double minlm_lambdaup = 2.0;
static double minlm_lambdadown = 0.33;
static double minlm_suspiciousnu = 16;
static ae_int_t minlm_smallmodelage = 3;
static ae_int_t minlm_additers = 5;
static void minlm_lmprepare(ae_int_t n,
     ae_int_t m,
     ae_bool havegrad,
     minlmstate* state,
     ae_state *_state);
static void minlm_clearrequestfields(minlmstate* state, ae_state *_state);
static ae_bool minlm_increaselambda(double* lambdav,
     double* nu,
     ae_state *_state);
static void minlm_decreaselambda(double* lambdav,
     double* nu,
     ae_state *_state);
static double minlm_boundedscaledantigradnorm(minlmstate* state,
     /* Real    */ ae_vector* x,
     /* Real    */ ae_vector* g,
     ae_state *_state);


static ae_int_t mincomp_n1 = 2;
static ae_int_t mincomp_n2 = 2;
static double mincomp_stpmin = 1.0E-300;
static double mincomp_gtol = 0.3;
static double mincomp_gpaftol = 0.0001;
static double mincomp_gpadecay = 0.5;
static double mincomp_asarho = 0.5;
static double mincomp_asaboundedantigradnorm(minasastate* state,
     ae_state *_state);
static double mincomp_asaginorm(minasastate* state, ae_state *_state);
static double mincomp_asad1norm(minasastate* state, ae_state *_state);
static ae_bool mincomp_asauisempty(minasastate* state, ae_state *_state);
static void mincomp_clearrequestfields(minasastate* state,
     ae_state *_state);


static double minnlc_aulmaxgrowth = 10.0;
static ae_int_t minnlc_lbfgsfactor = 10;
static double minnlc_hessesttol = 1.0E-6;
static void minnlc_clearrequestfields(minnlcstate* state,
     ae_state *_state);
static void minnlc_minnlcinitinternal(ae_int_t n,
     /* Real    */ ae_vector* x,
     double diffstep,
     minnlcstate* state,
     ae_state *_state);
static void minnlc_clearpreconditioner(minlbfgsstate* auloptimizer,
     ae_state *_state);
static void minnlc_updatepreconditioner(ae_int_t prectype,
     ae_int_t updatefreq,
     ae_int_t* preccounter,
     minlbfgsstate* auloptimizer,
     /* Real    */ ae_vector* x,
     double rho,
     double gammak,
     /* Real    */ ae_vector* bndl,
     /* Boolean */ ae_vector* hasbndl,
     /* Real    */ ae_vector* bndu,
     /* Boolean */ ae_vector* hasbndu,
     /* Real    */ ae_vector* nubc,
     /* Real    */ ae_matrix* cleic,
     /* Real    */ ae_vector* nulc,
     /* Real    */ ae_vector* fi,
     /* Real    */ ae_matrix* jac,
     /* Real    */ ae_vector* nunlc,
     /* Real    */ ae_vector* bufd,
     /* Real    */ ae_vector* bufc,
     /* Real    */ ae_matrix* bufw,
     ae_int_t n,
     ae_int_t nec,
     ae_int_t nic,
     ae_int_t ng,
     ae_int_t nh,
     ae_state *_state);
static void minnlc_penaltybc(/* Real    */ ae_vector* x,
     /* Real    */ ae_vector* bndl,
     /* Boolean */ ae_vector* hasbndl,
     /* Real    */ ae_vector* bndu,
     /* Boolean */ ae_vector* hasbndu,
     /* Real    */ ae_vector* nubc,
     ae_int_t n,
     double rho,
     double stabilizingpoint,
     double* f,
     /* Real    */ ae_vector* g,
     ae_state *_state);
static void minnlc_penaltylc(/* Real    */ ae_vector* x,
     /* Real    */ ae_matrix* cleic,
     /* Real    */ ae_vector* nulc,
     ae_int_t n,
     ae_int_t nec,
     ae_int_t nic,
     double rho,
     double stabilizingpoint,
     double* f,
     /* Real    */ ae_vector* g,
     ae_state *_state);
static void minnlc_penaltynlc(/* Real    */ ae_vector* fi,
     /* Real    */ ae_matrix* j,
     /* Real    */ ae_vector* nunlc,
     ae_int_t n,
     ae_int_t ng,
     ae_int_t nh,
     double rho,
     double stabilizingpoint,
     double* f,
     /* Real    */ ae_vector* g,
     ae_state *_state);
static ae_bool minnlc_auliteration(minnlcstate* state, ae_state *_state);


/*************************************************************************
This subroutine is used to prepare threshold value which will be used for
trimming of the target function (see comments on TrimFunction() for more
information).

This function accepts only one parameter: function value at the starting
point. It returns threshold which will be used for trimming.

  -- ALGLIB --
     Copyright 10.05.2011 by Bochkanov Sergey
*************************************************************************/
void trimprepare(double f, double* threshold, ae_state *_state)
{

    *threshold = 0;

    *threshold = 10*(ae_fabs(f, _state)+1);
}


/*************************************************************************
This subroutine is used to "trim" target function, i.e. to do following
transformation:

                   { {F,G}          if F<Threshold
    {F_tr, G_tr} = {
                   { {Threshold, 0} if F>=Threshold
                   
Such transformation allows us to  solve  problems  with  singularities  by
redefining function in such way that it becomes bounded from above.

  -- ALGLIB --
     Copyright 10.05.2011 by Bochkanov Sergey
*************************************************************************/
void trimfunction(double* f,
     /* Real    */ ae_vector* g,
     ae_int_t n,
     double threshold,
     ae_state *_state)
{
    ae_int_t i;


    if( ae_fp_greater_eq(*f,threshold) )
    {
        *f = threshold;
        for(i=0; i<=n-1; i++)
        {
            g->ptr.p_double[i] = 0.0;
        }
    }
}


/*************************************************************************
This function enforces boundary constraints in the X.

This function correctly (although a bit inefficient) handles BL[i] which
are -INF and BU[i] which are +INF.

We have NMain+NSlack  dimensional  X,  with first NMain components bounded
by BL/BU, and next NSlack ones bounded by non-negativity constraints.

INPUT PARAMETERS
    X       -   array[NMain+NSlack], point
    BL      -   array[NMain], lower bounds
                (may contain -INF, when bound is not present)
    HaveBL  -   array[NMain], if HaveBL[i] is False,
                then i-th bound is not present
    BU      -   array[NMain], upper bounds
                (may contain +INF, when bound is not present)
    HaveBU  -   array[NMain], if HaveBU[i] is False,
                then i-th bound is not present

OUTPUT PARAMETERS
    X       -   X with all constraints being enforced

It returns True when constraints are consistent,
False - when constraints are inconsistent.

  -- ALGLIB --
     Copyright 10.01.2012 by Bochkanov Sergey
*************************************************************************/
ae_bool enforceboundaryconstraints(/* Real    */ ae_vector* x,
     /* Real    */ ae_vector* bl,
     /* Boolean */ ae_vector* havebl,
     /* Real    */ ae_vector* bu,
     /* Boolean */ ae_vector* havebu,
     ae_int_t nmain,
     ae_int_t nslack,
     ae_state *_state)
{
    ae_int_t i;
    ae_bool result;


    result = ae_false;
    for(i=0; i<=nmain-1; i++)
    {
        if( (havebl->ptr.p_bool[i]&&havebu->ptr.p_bool[i])&&ae_fp_greater(bl->ptr.p_double[i],bu->ptr.p_double[i]) )
        {
            return result;
        }
        if( havebl->ptr.p_bool[i]&&ae_fp_less(x->ptr.p_double[i],bl->ptr.p_double[i]) )
        {
            x->ptr.p_double[i] = bl->ptr.p_double[i];
        }
        if( havebu->ptr.p_bool[i]&&ae_fp_greater(x->ptr.p_double[i],bu->ptr.p_double[i]) )
        {
            x->ptr.p_double[i] = bu->ptr.p_double[i];
        }
    }
    for(i=0; i<=nslack-1; i++)
    {
        if( ae_fp_less(x->ptr.p_double[nmain+i],(double)(0)) )
        {
            x->ptr.p_double[nmain+i] = (double)(0);
        }
    }
    result = ae_true;
    return result;
}


/*************************************************************************
This function projects gradient into feasible area of boundary constrained
optimization  problem.  X  can  be  infeasible  with  respect  to boundary
constraints.  We  have  NMain+NSlack  dimensional  X,   with  first  NMain 
components bounded by BL/BU, and next NSlack ones bounded by non-negativity
constraints.

INPUT PARAMETERS
    X       -   array[NMain+NSlack], point
    G       -   array[NMain+NSlack], gradient
    BL      -   lower bounds (may contain -INF, when bound is not present)
    HaveBL  -   if HaveBL[i] is False, then i-th bound is not present
    BU      -   upper bounds (may contain +INF, when bound is not present)
    HaveBU  -   if HaveBU[i] is False, then i-th bound is not present

OUTPUT PARAMETERS
    G       -   projection of G. Components of G which satisfy one of the
                following
                    (1) (X[I]<=BndL[I]) and (G[I]>0), OR
                    (2) (X[I]>=BndU[I]) and (G[I]<0)
                are replaced by zeros.

NOTE 1: this function assumes that constraints are feasible. It throws
exception otherwise.

NOTE 2: in fact, projection of ANTI-gradient is calculated,  because  this
function trims components of -G which points outside of the feasible area.
However, working with -G is considered confusing, because all optimization
source work with G.

  -- ALGLIB --
     Copyright 10.01.2012 by Bochkanov Sergey
*************************************************************************/
void projectgradientintobc(/* Real    */ ae_vector* x,
     /* Real    */ ae_vector* g,
     /* Real    */ ae_vector* bl,
     /* Boolean */ ae_vector* havebl,
     /* Real    */ ae_vector* bu,
     /* Boolean */ ae_vector* havebu,
     ae_int_t nmain,
     ae_int_t nslack,
     ae_state *_state)
{
    ae_int_t i;


    for(i=0; i<=nmain-1; i++)
    {
        ae_assert((!havebl->ptr.p_bool[i]||!havebu->ptr.p_bool[i])||ae_fp_less_eq(bl->ptr.p_double[i],bu->ptr.p_double[i]), "ProjectGradientIntoBC: internal error (infeasible constraints)", _state);
        if( (havebl->ptr.p_bool[i]&&ae_fp_less_eq(x->ptr.p_double[i],bl->ptr.p_double[i]))&&ae_fp_greater(g->ptr.p_double[i],(double)(0)) )
        {
            g->ptr.p_double[i] = (double)(0);
        }
        if( (havebu->ptr.p_bool[i]&&ae_fp_greater_eq(x->ptr.p_double[i],bu->ptr.p_double[i]))&&ae_fp_less(g->ptr.p_double[i],(double)(0)) )
        {
            g->ptr.p_double[i] = (double)(0);
        }
    }
    for(i=0; i<=nslack-1; i++)
    {
        if( ae_fp_less_eq(x->ptr.p_double[nmain+i],(double)(0))&&ae_fp_greater(g->ptr.p_double[nmain+i],(double)(0)) )
        {
            g->ptr.p_double[nmain+i] = (double)(0);
        }
    }
}


/*************************************************************************
Given
    a) initial point X0[NMain+NSlack]
       (feasible with respect to bound constraints)
    b) step vector alpha*D[NMain+NSlack]
    c) boundary constraints BndL[NMain], BndU[NMain]
    d) implicit non-negativity constraints for slack variables
this  function  calculates  bound  on  the step length subject to boundary
constraints.

It returns:
    *  MaxStepLen - such step length that X0+MaxStepLen*alpha*D is exactly
       at the boundary given by constraints
    *  VariableToFreeze - index of the constraint to be activated,
       0 <= VariableToFreeze < NMain+NSlack
    *  ValueToFreeze - value of the corresponding constraint.

Notes:
    * it is possible that several constraints can be activated by the step
      at once. In such cases only one constraint is returned. It is caller
      responsibility to check other constraints. This function makes  sure
      that we activate at least one constraint, and everything else is the
      responsibility of the caller.
    * steps smaller than MaxStepLen still can activate constraints due  to
      numerical errors. Thus purpose of this  function  is  not  to  guard 
      against accidental activation of the constraints - quite the reverse, 
      its purpose is to activate at least constraint upon performing  step
      which is too long.
    * in case there is no constraints to activate, we return negative
      VariableToFreeze and zero MaxStepLen and ValueToFreeze.
    * this function assumes that constraints are consistent; it throws
      exception otherwise.

INPUT PARAMETERS
    X           -   array[NMain+NSlack], point. Must be feasible with respect 
                    to bound constraints (exception will be thrown otherwise)
    D           -   array[NMain+NSlack], step direction
    alpha       -   scalar multiplier before D, alpha<>0
    BndL        -   lower bounds, array[NMain]
                    (may contain -INF, when bound is not present)
    HaveBndL    -   array[NMain], if HaveBndL[i] is False,
                    then i-th bound is not present
    BndU        -   array[NMain], upper bounds
                    (may contain +INF, when bound is not present)
    HaveBndU    -   array[NMain], if HaveBndU[i] is False,
                    then i-th bound is not present
    NMain       -   number of main variables
    NSlack      -   number of slack variables
    
OUTPUT PARAMETERS
    VariableToFreeze:
                    * negative value     = step is unbounded, ValueToFreeze=0,
                                           MaxStepLen=0.
                    * non-negative value = at least one constraint, given by
                                           this parameter, will  be  activated
                                           upon performing maximum step.
    ValueToFreeze-  value of the variable which will be constrained
    MaxStepLen  -   maximum length of the step. Can be zero when step vector
                    looks outside of the feasible area.

  -- ALGLIB --
     Copyright 10.01.2012 by Bochkanov Sergey
*************************************************************************/
void calculatestepbound(/* Real    */ ae_vector* x,
     /* Real    */ ae_vector* d,
     double alpha,
     /* Real    */ ae_vector* bndl,
     /* Boolean */ ae_vector* havebndl,
     /* Real    */ ae_vector* bndu,
     /* Boolean */ ae_vector* havebndu,
     ae_int_t nmain,
     ae_int_t nslack,
     ae_int_t* variabletofreeze,
     double* valuetofreeze,
     double* maxsteplen,
     ae_state *_state)
{
    ae_int_t i;
    double prevmax;
    double initval;

    *variabletofreeze = 0;
    *valuetofreeze = 0;
    *maxsteplen = 0;

    ae_assert(ae_fp_neq(alpha,(double)(0)), "CalculateStepBound: zero alpha", _state);
    *variabletofreeze = -1;
    initval = ae_maxrealnumber;
    *maxsteplen = initval;
    for(i=0; i<=nmain-1; i++)
    {
        if( havebndl->ptr.p_bool[i]&&ae_fp_less(alpha*d->ptr.p_double[i],(double)(0)) )
        {
            ae_assert(ae_fp_greater_eq(x->ptr.p_double[i],bndl->ptr.p_double[i]), "CalculateStepBound: infeasible X", _state);
            prevmax = *maxsteplen;
            *maxsteplen = safeminposrv(x->ptr.p_double[i]-bndl->ptr.p_double[i], -alpha*d->ptr.p_double[i], *maxsteplen, _state);
            if( ae_fp_less(*maxsteplen,prevmax) )
            {
                *variabletofreeze = i;
                *valuetofreeze = bndl->ptr.p_double[i];
            }
        }
        if( havebndu->ptr.p_bool[i]&&ae_fp_greater(alpha*d->ptr.p_double[i],(double)(0)) )
        {
            ae_assert(ae_fp_less_eq(x->ptr.p_double[i],bndu->ptr.p_double[i]), "CalculateStepBound: infeasible X", _state);
            prevmax = *maxsteplen;
            *maxsteplen = safeminposrv(bndu->ptr.p_double[i]-x->ptr.p_double[i], alpha*d->ptr.p_double[i], *maxsteplen, _state);
            if( ae_fp_less(*maxsteplen,prevmax) )
            {
                *variabletofreeze = i;
                *valuetofreeze = bndu->ptr.p_double[i];
            }
        }
    }
    for(i=0; i<=nslack-1; i++)
    {
        if( ae_fp_less(alpha*d->ptr.p_double[nmain+i],(double)(0)) )
        {
            ae_assert(ae_fp_greater_eq(x->ptr.p_double[nmain+i],(double)(0)), "CalculateStepBound: infeasible X", _state);
            prevmax = *maxsteplen;
            *maxsteplen = safeminposrv(x->ptr.p_double[nmain+i], -alpha*d->ptr.p_double[nmain+i], *maxsteplen, _state);
            if( ae_fp_less(*maxsteplen,prevmax) )
            {
                *variabletofreeze = nmain+i;
                *valuetofreeze = (double)(0);
            }
        }
    }
    if( ae_fp_eq(*maxsteplen,initval) )
    {
        *valuetofreeze = (double)(0);
        *maxsteplen = (double)(0);
    }
}


/*************************************************************************
This function postprocesses bounded step by:
* analysing step length (whether it is equal to MaxStepLen) and activating 
  constraint given by VariableToFreeze if needed
* checking for additional bound constraints to activate

This function uses final point of the step, quantities calculated  by  the
CalculateStepBound()  function.  As  result,  it  returns  point  which is 
exactly feasible with respect to boundary constraints.

NOTE 1: this function does NOT handle and check linear equality constraints
NOTE 2: when StepTaken=MaxStepLen we always activate at least one constraint

INPUT PARAMETERS
    X           -   array[NMain+NSlack], final point to postprocess
    XPrev       -   array[NMain+NSlack], initial point
    BndL        -   lower bounds, array[NMain]
                    (may contain -INF, when bound is not present)
    HaveBndL    -   array[NMain], if HaveBndL[i] is False,
                    then i-th bound is not present
    BndU        -   array[NMain], upper bounds
                    (may contain +INF, when bound is not present)
    HaveBndU    -   array[NMain], if HaveBndU[i] is False,
                    then i-th bound is not present
    NMain       -   number of main variables
    NSlack      -   number of slack variables
    VariableToFreeze-result of CalculateStepBound()
    ValueToFreeze-  result of CalculateStepBound()
    StepTaken   -   actual step length (actual step is equal to the possibly 
                    non-unit step direction vector times this parameter).
                    StepTaken<=MaxStepLen.
    MaxStepLen  -   result of CalculateStepBound()
    
OUTPUT PARAMETERS
    X           -   point bounded with respect to constraints.
                    components corresponding to active constraints are exactly
                    equal to the boundary values.
                    
RESULT:
    number of constraints activated in addition to previously active ones.
    Constraints which were DEACTIVATED are ignored (do not influence
    function value).

  -- ALGLIB --
     Copyright 10.01.2012 by Bochkanov Sergey
*************************************************************************/
ae_int_t postprocessboundedstep(/* Real    */ ae_vector* x,
     /* Real    */ ae_vector* xprev,
     /* Real    */ ae_vector* bndl,
     /* Boolean */ ae_vector* havebndl,
     /* Real    */ ae_vector* bndu,
     /* Boolean */ ae_vector* havebndu,
     ae_int_t nmain,
     ae_int_t nslack,
     ae_int_t variabletofreeze,
     double valuetofreeze,
     double steptaken,
     double maxsteplen,
     ae_state *_state)
{
    ae_int_t i;
    ae_bool wasactivated;
    ae_int_t result;


    ae_assert(variabletofreeze<0||ae_fp_less_eq(steptaken,maxsteplen), "Assertion failed", _state);
    
    /*
     * Activate constraints
     */
    if( variabletofreeze>=0&&ae_fp_eq(steptaken,maxsteplen) )
    {
        x->ptr.p_double[variabletofreeze] = valuetofreeze;
    }
    for(i=0; i<=nmain-1; i++)
    {
        if( havebndl->ptr.p_bool[i]&&ae_fp_less(x->ptr.p_double[i],bndl->ptr.p_double[i]) )
        {
            x->ptr.p_double[i] = bndl->ptr.p_double[i];
        }
        if( havebndu->ptr.p_bool[i]&&ae_fp_greater(x->ptr.p_double[i],bndu->ptr.p_double[i]) )
        {
            x->ptr.p_double[i] = bndu->ptr.p_double[i];
        }
    }
    for(i=0; i<=nslack-1; i++)
    {
        if( ae_fp_less_eq(x->ptr.p_double[nmain+i],(double)(0)) )
        {
            x->ptr.p_double[nmain+i] = (double)(0);
        }
    }
    
    /*
     * Calculate number of constraints being activated
     */
    result = 0;
    for(i=0; i<=nmain-1; i++)
    {
        wasactivated = ae_fp_neq(x->ptr.p_double[i],xprev->ptr.p_double[i])&&((havebndl->ptr.p_bool[i]&&ae_fp_eq(x->ptr.p_double[i],bndl->ptr.p_double[i]))||(havebndu->ptr.p_bool[i]&&ae_fp_eq(x->ptr.p_double[i],bndu->ptr.p_double[i])));
        wasactivated = wasactivated||variabletofreeze==i;
        if( wasactivated )
        {
            result = result+1;
        }
    }
    for(i=0; i<=nslack-1; i++)
    {
        wasactivated = ae_fp_neq(x->ptr.p_double[nmain+i],xprev->ptr.p_double[nmain+i])&&ae_fp_eq(x->ptr.p_double[nmain+i],0.0);
        wasactivated = wasactivated||variabletofreeze==nmain+i;
        if( wasactivated )
        {
            result = result+1;
        }
    }
    return result;
}


/*************************************************************************
The  purpose  of  this  function is to prevent algorithm from "unsticking" 
from  the  active  bound  constraints  because  of  numerical noise in the
gradient or Hessian.

It is done by zeroing some components of the search direction D.  D[i]  is
zeroed when both (a) and (b) are true:
a) corresponding X[i] is exactly at the boundary
b) |D[i]*S[i]| <= DropTol*Sqrt(SUM(D[i]^2*S[I]^2))

D  can  be  step  direction , antigradient, gradient, or anything similar. 
Sign of D does not matter, nor matters step length.

NOTE 1: boundary constraints are expected to be consistent, as well as X
        is expected to be feasible. Exception will be thrown otherwise.

INPUT PARAMETERS
    D           -   array[NMain+NSlack], direction
    X           -   array[NMain+NSlack], current point
    BndL        -   lower bounds, array[NMain]
                    (may contain -INF, when bound is not present)
    HaveBndL    -   array[NMain], if HaveBndL[i] is False,
                    then i-th bound is not present
    BndU        -   array[NMain], upper bounds
                    (may contain +INF, when bound is not present)
    HaveBndU    -   array[NMain], if HaveBndU[i] is False,
                    then i-th bound is not present
    S           -   array[NMain+NSlack], scaling of the variables
    NMain       -   number of main variables
    NSlack      -   number of slack variables
    DropTol     -   drop tolerance, >=0
    
OUTPUT PARAMETERS
    X           -   point bounded with respect to constraints.
                    components corresponding to active constraints are exactly
                    equal to the boundary values.

  -- ALGLIB --
     Copyright 10.01.2012 by Bochkanov Sergey
*************************************************************************/
void filterdirection(/* Real    */ ae_vector* d,
     /* Real    */ ae_vector* x,
     /* Real    */ ae_vector* bndl,
     /* Boolean */ ae_vector* havebndl,
     /* Real    */ ae_vector* bndu,
     /* Boolean */ ae_vector* havebndu,
     /* Real    */ ae_vector* s,
     ae_int_t nmain,
     ae_int_t nslack,
     double droptol,
     ae_state *_state)
{
    ae_int_t i;
    double scalednorm;
    ae_bool isactive;


    scalednorm = 0.0;
    for(i=0; i<=nmain+nslack-1; i++)
    {
        scalednorm = scalednorm+ae_sqr(d->ptr.p_double[i]*s->ptr.p_double[i], _state);
    }
    scalednorm = ae_sqrt(scalednorm, _state);
    for(i=0; i<=nmain-1; i++)
    {
        ae_assert(!havebndl->ptr.p_bool[i]||ae_fp_greater_eq(x->ptr.p_double[i],bndl->ptr.p_double[i]), "FilterDirection: infeasible point", _state);
        ae_assert(!havebndu->ptr.p_bool[i]||ae_fp_less_eq(x->ptr.p_double[i],bndu->ptr.p_double[i]), "FilterDirection: infeasible point", _state);
        isactive = (havebndl->ptr.p_bool[i]&&ae_fp_eq(x->ptr.p_double[i],bndl->ptr.p_double[i]))||(havebndu->ptr.p_bool[i]&&ae_fp_eq(x->ptr.p_double[i],bndu->ptr.p_double[i]));
        if( isactive&&ae_fp_less_eq(ae_fabs(d->ptr.p_double[i]*s->ptr.p_double[i], _state),droptol*scalednorm) )
        {
            d->ptr.p_double[i] = 0.0;
        }
    }
    for(i=0; i<=nslack-1; i++)
    {
        ae_assert(ae_fp_greater_eq(x->ptr.p_double[nmain+i],(double)(0)), "FilterDirection: infeasible point", _state);
        if( ae_fp_eq(x->ptr.p_double[nmain+i],(double)(0))&&ae_fp_less_eq(ae_fabs(d->ptr.p_double[nmain+i]*s->ptr.p_double[nmain+i], _state),droptol*scalednorm) )
        {
            d->ptr.p_double[nmain+i] = 0.0;
        }
    }
}


/*************************************************************************
This function returns number of bound constraints whose state was  changed
(either activated or deactivated) when making step from XPrev to X.

Constraints are considered:
* active - when we are exactly at the boundary
* inactive - when we are not at the boundary

You should note that antigradient direction is NOT taken into account when
we make decions on the constraint status.

INPUT PARAMETERS
    X           -   array[NMain+NSlack], final point.
                    Must be feasible with respect to bound constraints.
    XPrev       -   array[NMain+NSlack], initial point.
                    Must be feasible with respect to bound constraints.
    BndL        -   lower bounds, array[NMain]
                    (may contain -INF, when bound is not present)
    HaveBndL    -   array[NMain], if HaveBndL[i] is False,
                    then i-th bound is not present
    BndU        -   array[NMain], upper bounds
                    (may contain +INF, when bound is not present)
    HaveBndU    -   array[NMain], if HaveBndU[i] is False,
                    then i-th bound is not present
    NMain       -   number of main variables
    NSlack      -   number of slack variables
    
RESULT:
    number of constraints whose state was changed.

  -- ALGLIB --
     Copyright 10.01.2012 by Bochkanov Sergey
*************************************************************************/
ae_int_t numberofchangedconstraints(/* Real    */ ae_vector* x,
     /* Real    */ ae_vector* xprev,
     /* Real    */ ae_vector* bndl,
     /* Boolean */ ae_vector* havebndl,
     /* Real    */ ae_vector* bndu,
     /* Boolean */ ae_vector* havebndu,
     ae_int_t nmain,
     ae_int_t nslack,
     ae_state *_state)
{
    ae_int_t i;
    ae_bool statuschanged;
    ae_int_t result;


    result = 0;
    for(i=0; i<=nmain-1; i++)
    {
        if( ae_fp_neq(x->ptr.p_double[i],xprev->ptr.p_double[i]) )
        {
            statuschanged = ae_false;
            if( havebndl->ptr.p_bool[i]&&(ae_fp_eq(x->ptr.p_double[i],bndl->ptr.p_double[i])||ae_fp_eq(xprev->ptr.p_double[i],bndl->ptr.p_double[i])) )
            {
                statuschanged = ae_true;
            }
            if( havebndu->ptr.p_bool[i]&&(ae_fp_eq(x->ptr.p_double[i],bndu->ptr.p_double[i])||ae_fp_eq(xprev->ptr.p_double[i],bndu->ptr.p_double[i])) )
            {
                statuschanged = ae_true;
            }
            if( statuschanged )
            {
                result = result+1;
            }
        }
    }
    for(i=0; i<=nslack-1; i++)
    {
        if( ae_fp_neq(x->ptr.p_double[nmain+i],xprev->ptr.p_double[nmain+i])&&(ae_fp_eq(x->ptr.p_double[nmain+i],(double)(0))||ae_fp_eq(xprev->ptr.p_double[nmain+i],(double)(0))) )
        {
            result = result+1;
        }
    }
    return result;
}


/*************************************************************************
This function finds feasible point of  (NMain+NSlack)-dimensional  problem
subject to NMain explicit boundary constraints (some  constraints  can  be
omitted), NSlack implicit non-negativity constraints,  K  linear  equality
constraints.

INPUT PARAMETERS
    X           -   array[NMain+NSlack], initial point.
    BndL        -   lower bounds, array[NMain]
                    (may contain -INF, when bound is not present)
    HaveBndL    -   array[NMain], if HaveBndL[i] is False,
                    then i-th bound is not present
    BndU        -   array[NMain], upper bounds
                    (may contain +INF, when bound is not present)
    HaveBndU    -   array[NMain], if HaveBndU[i] is False,
                    then i-th bound is not present
    NMain       -   number of main variables
    NSlack      -   number of slack variables
    CE          -   array[K,NMain+NSlack+1], equality  constraints CE*x=b.
                    Rows contain constraints, first  NMain+NSlack  columns
                    contain coefficients before X[], last  column  contain
                    right part.
    K           -   number of linear constraints
    EpsI        -   infeasibility (error in the right part) allowed in the
                    solution

OUTPUT PARAMETERS:
    X           -   feasible point or best infeasible point found before
                    algorithm termination
    QPIts       -   number of QP iterations (for debug purposes)
    GPAIts      -   number of GPA iterations (for debug purposes)
    
RESULT:
    True in case X is feasible, False - if it is infeasible.

  -- ALGLIB --
     Copyright 20.01.2012 by Bochkanov Sergey
*************************************************************************/
ae_bool findfeasiblepoint(/* Real    */ ae_vector* x,
     /* Real    */ ae_vector* bndl,
     /* Boolean */ ae_vector* havebndl,
     /* Real    */ ae_vector* bndu,
     /* Boolean */ ae_vector* havebndu,
     ae_int_t nmain,
     ae_int_t nslack,
     /* Real    */ ae_matrix* ce,
     ae_int_t k,
     double epsi,
     ae_int_t* qpits,
     ae_int_t* gpaits,
     ae_state *_state)
{
    ae_frame _frame_block;
    ae_matrix _ce;
    ae_int_t i;
    ae_int_t j;
    ae_int_t idx0;
    ae_int_t idx1;
    ae_vector permx;
    ae_vector xn;
    ae_vector xa;
    ae_vector newtonstep;
    ae_vector g;
    ae_vector pg;
    ae_matrix a;
    double armijostep;
    double armijobeststep;
    double armijobestfeas;
    double v;
    double mx;
    double feaserr;
    double feasold;
    double feasnew;
    double pgnorm;
    double vn;
    double vd;
    double stp;
    ae_int_t vartofreeze;
    double valtofreeze;
    double maxsteplen;
    ae_bool werechangesinconstraints;
    ae_bool stage1isover;
    ae_bool converged;
    ae_vector activeconstraints;
    ae_vector tmpk;
    ae_vector colnorms;
    ae_int_t nactive;
    ae_int_t nfree;
    ae_int_t nsvd;
    ae_vector p1;
    ae_vector p2;
    apbuffers buf;
    ae_vector w;
    ae_vector s;
    ae_matrix u;
    ae_matrix vt;
    ae_int_t itscount;
    ae_int_t itswithintolerance;
    ae_int_t maxitswithintolerance;
    ae_int_t gparuns;
    ae_int_t maxarmijoruns;
    ae_bool result;

    ae_frame_make(_state, &_frame_block);
    ae_matrix_init_copy(&_ce, ce, _state);
    ce = &_ce;
    *qpits = 0;
    *gpaits = 0;
    ae_vector_init(&permx, 0, DT_REAL, _state);
    ae_vector_init(&xn, 0, DT_REAL, _state);
    ae_vector_init(&xa, 0, DT_REAL, _state);
    ae_vector_init(&newtonstep, 0, DT_REAL, _state);
    ae_vector_init(&g, 0, DT_REAL, _state);
    ae_vector_init(&pg, 0, DT_REAL, _state);
    ae_matrix_init(&a, 0, 0, DT_REAL, _state);
    ae_vector_init(&activeconstraints, 0, DT_REAL, _state);
    ae_vector_init(&tmpk, 0, DT_REAL, _state);
    ae_vector_init(&colnorms, 0, DT_REAL, _state);
    ae_vector_init(&p1, 0, DT_INT, _state);
    ae_vector_init(&p2, 0, DT_INT, _state);
    _apbuffers_init(&buf, _state);
    ae_vector_init(&w, 0, DT_REAL, _state);
    ae_vector_init(&s, 0, DT_REAL, _state);
    ae_matrix_init(&u, 0, 0, DT_REAL, _state);
    ae_matrix_init(&vt, 0, 0, DT_REAL, _state);

    maxitswithintolerance = 3;
    maxarmijoruns = 5;
    *qpits = 0;
    *gpaits = 0;
    
    /*
     * Initial enforcement of the feasibility with respect to boundary constraints
     * NOTE: after this block we assume that boundary constraints are consistent.
     */
    if( !enforceboundaryconstraints(x, bndl, havebndl, bndu, havebndu, nmain, nslack, _state) )
    {
        result = ae_false;
        ae_frame_leave(_state);
        return result;
    }
    if( k==0 )
    {
        
        /*
         * No linear constraints, we can exit right now
         */
        result = ae_true;
        ae_frame_leave(_state);
        return result;
    }
    
    /*
     * Scale rows of CE in such way that max(CE[i,0..nmain+nslack-1])=1 for any i=0..k-1
     */
    for(i=0; i<=k-1; i++)
    {
        v = 0.0;
        for(j=0; j<=nmain+nslack-1; j++)
        {
            v = ae_maxreal(v, ae_fabs(ce->ptr.pp_double[i][j], _state), _state);
        }
        if( ae_fp_neq(v,(double)(0)) )
        {
            v = 1/v;
            ae_v_muld(&ce->ptr.pp_double[i][0], 1, ae_v_len(0,nmain+nslack), v);
        }
    }
    
    /*
     * Allocate temporaries
     */
    ae_vector_set_length(&xn, nmain+nslack, _state);
    ae_vector_set_length(&xa, nmain+nslack, _state);
    ae_vector_set_length(&permx, nmain+nslack, _state);
    ae_vector_set_length(&g, nmain+nslack, _state);
    ae_vector_set_length(&pg, nmain+nslack, _state);
    ae_vector_set_length(&tmpk, k, _state);
    ae_matrix_set_length(&a, k, nmain+nslack, _state);
    ae_vector_set_length(&activeconstraints, nmain+nslack, _state);
    ae_vector_set_length(&newtonstep, nmain+nslack, _state);
    ae_vector_set_length(&s, nmain+nslack, _state);
    ae_vector_set_length(&colnorms, nmain+nslack, _state);
    for(i=0; i<=nmain+nslack-1; i++)
    {
        s.ptr.p_double[i] = 1.0;
        colnorms.ptr.p_double[i] = 0.0;
        for(j=0; j<=k-1; j++)
        {
            colnorms.ptr.p_double[i] = colnorms.ptr.p_double[i]+ae_sqr(ce->ptr.pp_double[j][i], _state);
        }
    }
    
    /*
     * K>0, we have linear equality constraints combined with bound constraints.
     *
     * Try to find feasible point as minimizer of the quadratic function
     *     F(x) = 0.5*||CE*x-b||^2 = 0.5*x'*(CE'*CE)*x - (b'*CE)*x + 0.5*b'*b
     * subject to boundary constraints given by BL, BU and non-negativity of
     * the slack variables. BTW, we drop constant term because it does not
     * actually influences on the solution.
     *
     * Below we will assume that K>0.
     */
    itswithintolerance = 0;
    itscount = 0;
    for(;;)
    {
        
        /*
         * Stage 0: check for exact convergence
         */
        converged = ae_true;
        feaserr = (double)(0);
        for(i=0; i<=k-1; i++)
        {
            
            /*
             * Calculate:
             * * V - error in the right part
             * * MX - maximum term in the left part
             *
             * Terminate if error in the right part is not greater than 100*Eps*MX.
             *
             * IMPORTANT: we must perform check for non-strict inequality, i.e. to use <= instead of <.
             *            it will allow us to easily handle situations with zero rows of CE.
             */
            mx = (double)(0);
            v = -ce->ptr.pp_double[i][nmain+nslack];
            for(j=0; j<=nmain+nslack-1; j++)
            {
                mx = ae_maxreal(mx, ae_fabs(ce->ptr.pp_double[i][j]*x->ptr.p_double[j], _state), _state);
                v = v+ce->ptr.pp_double[i][j]*x->ptr.p_double[j];
            }
            feaserr = feaserr+ae_sqr(v, _state);
            converged = converged&&ae_fp_less_eq(ae_fabs(v, _state),100*ae_machineepsilon*mx);
        }
        feaserr = ae_sqrt(feaserr, _state);
        if( converged )
        {
            result = ae_fp_less_eq(feaserr,epsi);
            ae_frame_leave(_state);
            return result;
        }
        
        /*
         * Stage 1: equality constrained quadratic programming
         *
         * * treat active bound constraints as equality ones (constraint is considered 
         *   active when we are at the boundary, independently of the antigradient direction)
         * * calculate unrestricted Newton step to point XM (which may be infeasible)
         *   calculate MaxStepLen = largest step in direction of XM which retains feasibility.
         * * perform bounded step from X to XN:
         *   a) XN=XM                  (if XM is feasible)
         *   b) XN=X-MaxStepLen*(XM-X) (otherwise)
         * * X := XN
         * * if XM (Newton step subject to currently active constraints) was feasible, goto Stage 2
         * * repeat Stage 1
         *
         * NOTE 1: in order to solve constrained qudratic subproblem we will have to reorder
         *         variables in such way that ones corresponding to inactive constraints will
         *         be first, and active ones will be last in the list. CE and X are now
         *                                                       [ xi ]
         *         separated into two parts: CE = [CEi CEa], x = [    ], where CEi/Xi correspond
         *                                                       [ xa ]
         *         to INACTIVE constraints, and CEa/Xa correspond to the ACTIVE ones.
         *
         *         Now, instead of F=0.5*x'*(CE'*CE)*x - (b'*CE)*x + 0.5*b'*b, we have
         *         F(xi) = 0.5*(CEi*xi,CEi*xi) + (CEa*xa-b,CEi*xi) + (0.5*CEa*xa-b,CEa*xa).
         *         Here xa is considered constant, i.e. we optimize with respect to xi, leaving xa fixed.
         *
         *         We can solve it by performing SVD of CEi and calculating pseudoinverse of the
         *         Hessian matrix. Of course, we do NOT calculate pseudoinverse explicitly - we
         *         just use singular vectors to perform implicit multiplication by it.
         *
         */
        for(;;)
        {
            
            /*
             * Calculate G - gradient subject to equality constraints,
             * multiply it by inverse of the Hessian diagonal to obtain initial
             * step vector.
             *
             * Bound step subject to constraints which can be activated,
             * run Armijo search with increasing step size.
             * Search is terminated when feasibility error stops to decrease.
             *
             * NOTE: it is important to test for "stops to decrease" instead
             * of "starts to increase" in order to correctly handle cases with
             * zero CE.
             */
            armijobeststep = 0.0;
            armijobestfeas = 0.0;
            for(i=0; i<=nmain+nslack-1; i++)
            {
                g.ptr.p_double[i] = (double)(0);
            }
            for(i=0; i<=k-1; i++)
            {
                v = ae_v_dotproduct(&ce->ptr.pp_double[i][0], 1, &x->ptr.p_double[0], 1, ae_v_len(0,nmain+nslack-1));
                v = v-ce->ptr.pp_double[i][nmain+nslack];
                armijobestfeas = armijobestfeas+ae_sqr(v, _state);
                ae_v_addd(&g.ptr.p_double[0], 1, &ce->ptr.pp_double[i][0], 1, ae_v_len(0,nmain+nslack-1), v);
            }
            armijobestfeas = ae_sqrt(armijobestfeas, _state);
            for(i=0; i<=nmain-1; i++)
            {
                if( havebndl->ptr.p_bool[i]&&ae_fp_eq(x->ptr.p_double[i],bndl->ptr.p_double[i]) )
                {
                    g.ptr.p_double[i] = 0.0;
                }
                if( havebndu->ptr.p_bool[i]&&ae_fp_eq(x->ptr.p_double[i],bndu->ptr.p_double[i]) )
                {
                    g.ptr.p_double[i] = 0.0;
                }
            }
            for(i=0; i<=nslack-1; i++)
            {
                if( ae_fp_eq(x->ptr.p_double[nmain+i],0.0) )
                {
                    g.ptr.p_double[nmain+i] = 0.0;
                }
            }
            v = 0.0;
            for(i=0; i<=nmain+nslack-1; i++)
            {
                if( ae_fp_neq(ae_sqr(colnorms.ptr.p_double[i], _state),(double)(0)) )
                {
                    newtonstep.ptr.p_double[i] = -g.ptr.p_double[i]/ae_sqr(colnorms.ptr.p_double[i], _state);
                }
                else
                {
                    newtonstep.ptr.p_double[i] = 0.0;
                }
                v = v+ae_sqr(newtonstep.ptr.p_double[i], _state);
            }
            if( ae_fp_eq(v,(double)(0)) )
            {
                
                /*
                 * Constrained gradient is zero, QP iterations are over
                 */
                break;
            }
            calculatestepbound(x, &newtonstep, 1.0, bndl, havebndl, bndu, havebndu, nmain, nslack, &vartofreeze, &valtofreeze, &maxsteplen, _state);
            if( vartofreeze>=0&&ae_fp_eq(maxsteplen,(double)(0)) )
            {
                
                /*
                 * Can not perform step, QP iterations are over
                 */
                break;
            }
            if( vartofreeze>=0 )
            {
                armijostep = ae_minreal(1.0, maxsteplen, _state);
            }
            else
            {
                armijostep = (double)(1);
            }
            for(;;)
            {
                ae_v_move(&xa.ptr.p_double[0], 1, &x->ptr.p_double[0], 1, ae_v_len(0,nmain+nslack-1));
                ae_v_addd(&xa.ptr.p_double[0], 1, &newtonstep.ptr.p_double[0], 1, ae_v_len(0,nmain+nslack-1), armijostep);
                enforceboundaryconstraints(&xa, bndl, havebndl, bndu, havebndu, nmain, nslack, _state);
                feaserr = 0.0;
                for(i=0; i<=k-1; i++)
                {
                    v = ae_v_dotproduct(&ce->ptr.pp_double[i][0], 1, &xa.ptr.p_double[0], 1, ae_v_len(0,nmain+nslack-1));
                    v = v-ce->ptr.pp_double[i][nmain+nslack];
                    feaserr = feaserr+ae_sqr(v, _state);
                }
                feaserr = ae_sqrt(feaserr, _state);
                if( ae_fp_greater_eq(feaserr,armijobestfeas) )
                {
                    break;
                }
                armijobestfeas = feaserr;
                armijobeststep = armijostep;
                armijostep = 2.0*armijostep;
            }
            ae_v_addd(&x->ptr.p_double[0], 1, &newtonstep.ptr.p_double[0], 1, ae_v_len(0,nmain+nslack-1), armijobeststep);
            enforceboundaryconstraints(x, bndl, havebndl, bndu, havebndu, nmain, nslack, _state);
            
            /*
             * Determine number of active and free constraints
             */
            nactive = 0;
            for(i=0; i<=nmain-1; i++)
            {
                activeconstraints.ptr.p_double[i] = (double)(0);
                if( havebndl->ptr.p_bool[i]&&ae_fp_eq(x->ptr.p_double[i],bndl->ptr.p_double[i]) )
                {
                    activeconstraints.ptr.p_double[i] = (double)(1);
                }
                if( havebndu->ptr.p_bool[i]&&ae_fp_eq(x->ptr.p_double[i],bndu->ptr.p_double[i]) )
                {
                    activeconstraints.ptr.p_double[i] = (double)(1);
                }
                if( ae_fp_greater(activeconstraints.ptr.p_double[i],(double)(0)) )
                {
                    nactive = nactive+1;
                }
            }
            for(i=0; i<=nslack-1; i++)
            {
                activeconstraints.ptr.p_double[nmain+i] = (double)(0);
                if( ae_fp_eq(x->ptr.p_double[nmain+i],0.0) )
                {
                    activeconstraints.ptr.p_double[nmain+i] = (double)(1);
                }
                if( ae_fp_greater(activeconstraints.ptr.p_double[nmain+i],(double)(0)) )
                {
                    nactive = nactive+1;
                }
            }
            nfree = nmain+nslack-nactive;
            if( nfree==0 )
            {
                break;
            }
            *qpits = *qpits+1;
            
            /*
             * Reorder variables
             */
            tagsortbuf(&activeconstraints, nmain+nslack, &p1, &p2, &buf, _state);
            for(i=0; i<=k-1; i++)
            {
                for(j=0; j<=nmain+nslack-1; j++)
                {
                    a.ptr.pp_double[i][j] = ce->ptr.pp_double[i][j];
                }
            }
            for(j=0; j<=nmain+nslack-1; j++)
            {
                permx.ptr.p_double[j] = x->ptr.p_double[j];
            }
            for(j=0; j<=nmain+nslack-1; j++)
            {
                if( p2.ptr.p_int[j]!=j )
                {
                    idx0 = p2.ptr.p_int[j];
                    idx1 = j;
                    for(i=0; i<=k-1; i++)
                    {
                        v = a.ptr.pp_double[i][idx0];
                        a.ptr.pp_double[i][idx0] = a.ptr.pp_double[i][idx1];
                        a.ptr.pp_double[i][idx1] = v;
                    }
                    v = permx.ptr.p_double[idx0];
                    permx.ptr.p_double[idx0] = permx.ptr.p_double[idx1];
                    permx.ptr.p_double[idx1] = v;
                }
            }
            
            /*
             * Calculate (unprojected) gradient:
             * G(xi) = CEi'*(CEi*xi + CEa*xa - b)
             */
            for(i=0; i<=nfree-1; i++)
            {
                g.ptr.p_double[i] = (double)(0);
            }
            for(i=0; i<=k-1; i++)
            {
                v = ae_v_dotproduct(&a.ptr.pp_double[i][0], 1, &permx.ptr.p_double[0], 1, ae_v_len(0,nmain+nslack-1));
                tmpk.ptr.p_double[i] = v-ce->ptr.pp_double[i][nmain+nslack];
            }
            for(i=0; i<=k-1; i++)
            {
                v = tmpk.ptr.p_double[i];
                ae_v_addd(&g.ptr.p_double[0], 1, &a.ptr.pp_double[i][0], 1, ae_v_len(0,nfree-1), v);
            }
            
            /*
             * Calculate Newton step using SVD of CEi:
             *     F(xi)  = 0.5*xi'*H*xi + g'*xi    (Taylor decomposition)
             *     XN     = -H^(-1)*g               (new point, solution of the QP subproblem)
             *     H      = CEi'*CEi                
             *     CEi    = U*W*V'                  (SVD of CEi)
             *     H      = V*W^2*V'                 
             *     H^(-1) = V*W^(-2)*V'
             *     step     = -V*W^(-2)*V'*g          (it is better to perform multiplication from right to left)
             *
             * NOTE 1: we do NOT need left singular vectors to perform Newton step.
             */
            nsvd = ae_minint(k, nfree, _state);
            if( !rmatrixsvd(&a, k, nfree, 0, 1, 2, &w, &u, &vt, _state) )
            {
                result = ae_false;
                ae_frame_leave(_state);
                return result;
            }
            for(i=0; i<=nsvd-1; i++)
            {
                v = ae_v_dotproduct(&vt.ptr.pp_double[i][0], 1, &g.ptr.p_double[0], 1, ae_v_len(0,nfree-1));
                tmpk.ptr.p_double[i] = v;
            }
            for(i=0; i<=nsvd-1; i++)
            {
                
                /*
                 * It is important to have strict ">" in order to correctly 
                 * handle zero singular values.
                 */
                if( ae_fp_greater(ae_sqr(w.ptr.p_double[i], _state),ae_sqr(w.ptr.p_double[0], _state)*(nmain+nslack)*ae_machineepsilon) )
                {
                    tmpk.ptr.p_double[i] = tmpk.ptr.p_double[i]/ae_sqr(w.ptr.p_double[i], _state);
                }
                else
                {
                    tmpk.ptr.p_double[i] = (double)(0);
                }
            }
            for(i=0; i<=nmain+nslack-1; i++)
            {
                newtonstep.ptr.p_double[i] = (double)(0);
            }
            for(i=0; i<=nsvd-1; i++)
            {
                v = tmpk.ptr.p_double[i];
                ae_v_subd(&newtonstep.ptr.p_double[0], 1, &vt.ptr.pp_double[i][0], 1, ae_v_len(0,nfree-1), v);
            }
            for(j=nmain+nslack-1; j>=0; j--)
            {
                if( p2.ptr.p_int[j]!=j )
                {
                    idx0 = p2.ptr.p_int[j];
                    idx1 = j;
                    v = newtonstep.ptr.p_double[idx0];
                    newtonstep.ptr.p_double[idx0] = newtonstep.ptr.p_double[idx1];
                    newtonstep.ptr.p_double[idx1] = v;
                }
            }
            
            /*
             * NewtonStep contains Newton step subject to active bound constraints.
             *
             * Such step leads us to the minimizer of the equality constrained F,
             * but such minimizer may be infeasible because some constraints which
             * are inactive at the initial point can be violated at the solution.
             *
             * Thus, we perform optimization in two stages:
             * a) perform bounded Newton step, i.e. step in the Newton direction
             *    until activation of the first constraint
             * b) in case (MaxStepLen>0)and(MaxStepLen<1), perform additional iteration
             *    of the Armijo line search in the rest of the Newton direction.
             */
            calculatestepbound(x, &newtonstep, 1.0, bndl, havebndl, bndu, havebndu, nmain, nslack, &vartofreeze, &valtofreeze, &maxsteplen, _state);
            if( vartofreeze>=0&&ae_fp_eq(maxsteplen,(double)(0)) )
            {
                
                /*
                 * Activation of the constraints prevent us from performing step,
                 * QP iterations are over
                 */
                break;
            }
            if( vartofreeze>=0 )
            {
                v = ae_minreal(1.0, maxsteplen, _state);
            }
            else
            {
                v = 1.0;
            }
            ae_v_moved(&xn.ptr.p_double[0], 1, &newtonstep.ptr.p_double[0], 1, ae_v_len(0,nmain+nslack-1), v);
            ae_v_add(&xn.ptr.p_double[0], 1, &x->ptr.p_double[0], 1, ae_v_len(0,nmain+nslack-1));
            postprocessboundedstep(&xn, x, bndl, havebndl, bndu, havebndu, nmain, nslack, vartofreeze, valtofreeze, v, maxsteplen, _state);
            if( ae_fp_greater(maxsteplen,(double)(0))&&ae_fp_less(maxsteplen,(double)(1)) )
            {
                
                /*
                 * Newton step was restricted by activation of the constraints,
                 * perform Armijo iteration.
                 *
                 * Initial estimate for best step is zero step. We try different
                 * step sizes, from the 1-MaxStepLen (residual of the full Newton
                 * step) to progressively smaller and smaller steps.
                 */
                armijobeststep = 0.0;
                armijobestfeas = 0.0;
                for(i=0; i<=k-1; i++)
                {
                    v = ae_v_dotproduct(&ce->ptr.pp_double[i][0], 1, &xn.ptr.p_double[0], 1, ae_v_len(0,nmain+nslack-1));
                    v = v-ce->ptr.pp_double[i][nmain+nslack];
                    armijobestfeas = armijobestfeas+ae_sqr(v, _state);
                }
                armijobestfeas = ae_sqrt(armijobestfeas, _state);
                armijostep = 1-maxsteplen;
                for(j=0; j<=maxarmijoruns-1; j++)
                {
                    ae_v_move(&xa.ptr.p_double[0], 1, &xn.ptr.p_double[0], 1, ae_v_len(0,nmain+nslack-1));
                    ae_v_addd(&xa.ptr.p_double[0], 1, &newtonstep.ptr.p_double[0], 1, ae_v_len(0,nmain+nslack-1), armijostep);
                    enforceboundaryconstraints(&xa, bndl, havebndl, bndu, havebndu, nmain, nslack, _state);
                    feaserr = 0.0;
                    for(i=0; i<=k-1; i++)
                    {
                        v = ae_v_dotproduct(&ce->ptr.pp_double[i][0], 1, &xa.ptr.p_double[0], 1, ae_v_len(0,nmain+nslack-1));
                        v = v-ce->ptr.pp_double[i][nmain+nslack];
                        feaserr = feaserr+ae_sqr(v, _state);
                    }
                    feaserr = ae_sqrt(feaserr, _state);
                    if( ae_fp_less(feaserr,armijobestfeas) )
                    {
                        armijobestfeas = feaserr;
                        armijobeststep = armijostep;
                    }
                    armijostep = 0.5*armijostep;
                }
                ae_v_move(&xa.ptr.p_double[0], 1, &xn.ptr.p_double[0], 1, ae_v_len(0,nmain+nslack-1));
                ae_v_addd(&xa.ptr.p_double[0], 1, &newtonstep.ptr.p_double[0], 1, ae_v_len(0,nmain+nslack-1), armijobeststep);
                enforceboundaryconstraints(&xa, bndl, havebndl, bndu, havebndu, nmain, nslack, _state);
            }
            else
            {
                
                /*
                 * Armijo iteration is not performed
                 */
                ae_v_move(&xa.ptr.p_double[0], 1, &xn.ptr.p_double[0], 1, ae_v_len(0,nmain+nslack-1));
            }
            stage1isover = ae_fp_greater_eq(maxsteplen,(double)(1))||ae_fp_eq(maxsteplen,(double)(0));
            
            /*
             * Calculate feasibility errors for old and new X.
             * These quantinies are used for debugging purposes only.
             * However, we can leave them in release code because performance impact is insignificant.
             *
             * Update X. Exit if needed.
             */
            feasold = (double)(0);
            feasnew = (double)(0);
            for(i=0; i<=k-1; i++)
            {
                v = ae_v_dotproduct(&ce->ptr.pp_double[i][0], 1, &x->ptr.p_double[0], 1, ae_v_len(0,nmain+nslack-1));
                feasold = feasold+ae_sqr(v-ce->ptr.pp_double[i][nmain+nslack], _state);
                v = ae_v_dotproduct(&ce->ptr.pp_double[i][0], 1, &xa.ptr.p_double[0], 1, ae_v_len(0,nmain+nslack-1));
                feasnew = feasnew+ae_sqr(v-ce->ptr.pp_double[i][nmain+nslack], _state);
            }
            feasold = ae_sqrt(feasold, _state);
            feasnew = ae_sqrt(feasnew, _state);
            if( ae_fp_greater_eq(feasnew,feasold) )
            {
                break;
            }
            ae_v_move(&x->ptr.p_double[0], 1, &xa.ptr.p_double[0], 1, ae_v_len(0,nmain+nslack-1));
            if( stage1isover )
            {
                break;
            }
        }
        
        /*
         * Stage 2: gradient projection algorithm (GPA)
         *
         * * calculate feasibility error (with respect to linear equality constraints)
         * * calculate gradient G of F, project it into feasible area (G => PG)
         * * exit if norm(PG) is exactly zero or feasibility error is smaller than EpsC
         * * let XM be exact minimum of F along -PG (XM may be infeasible).
         *   calculate MaxStepLen = largest step in direction of -PG which retains feasibility.
         * * perform bounded step from X to XN:
         *   a) XN=XM              (if XM is feasible)
         *   b) XN=X-MaxStepLen*PG (otherwise)
         * * X := XN
         * * stop after specified number of iterations or when no new constraints was activated
         *
         * NOTES:
         * * grad(F) = (CE'*CE)*x - (b'*CE)^T
         * * CE[i] denotes I-th row of CE
         * * XM = X+stp*(-PG) where stp=(grad(F(X)),PG)/(CE*PG,CE*PG).
         *   Here PG is a projected gradient, but in fact it can be arbitrary non-zero 
         *   direction vector - formula for minimum of F along PG still will be correct.
         */
        werechangesinconstraints = ae_false;
        for(gparuns=1; gparuns<=k; gparuns++)
        {
            
            /*
             * calculate feasibility error and G
             */
            feaserr = (double)(0);
            for(i=0; i<=nmain+nslack-1; i++)
            {
                g.ptr.p_double[i] = (double)(0);
            }
            for(i=0; i<=k-1; i++)
            {
                
                /*
                 * G += CE[i]^T * (CE[i]*x-b[i])
                 */
                v = ae_v_dotproduct(&ce->ptr.pp_double[i][0], 1, &x->ptr.p_double[0], 1, ae_v_len(0,nmain+nslack-1));
                v = v-ce->ptr.pp_double[i][nmain+nslack];
                feaserr = feaserr+ae_sqr(v, _state);
                ae_v_addd(&g.ptr.p_double[0], 1, &ce->ptr.pp_double[i][0], 1, ae_v_len(0,nmain+nslack-1), v);
            }
            
            /*
             * project G, filter it (strip numerical noise)
             */
            ae_v_move(&pg.ptr.p_double[0], 1, &g.ptr.p_double[0], 1, ae_v_len(0,nmain+nslack-1));
            projectgradientintobc(x, &pg, bndl, havebndl, bndu, havebndu, nmain, nslack, _state);
            filterdirection(&pg, x, bndl, havebndl, bndu, havebndu, &s, nmain, nslack, 1.0E-9, _state);
            for(i=0; i<=nmain+nslack-1; i++)
            {
                if( ae_fp_neq(ae_sqr(colnorms.ptr.p_double[i], _state),(double)(0)) )
                {
                    pg.ptr.p_double[i] = pg.ptr.p_double[i]/ae_sqr(colnorms.ptr.p_double[i], _state);
                }
                else
                {
                    pg.ptr.p_double[i] = 0.0;
                }
            }
            
            /*
             * Check GNorm and feasibility.
             * Exit when GNorm is exactly zero.
             */
            pgnorm = ae_v_dotproduct(&pg.ptr.p_double[0], 1, &pg.ptr.p_double[0], 1, ae_v_len(0,nmain+nslack-1));
            feaserr = ae_sqrt(feaserr, _state);
            pgnorm = ae_sqrt(pgnorm, _state);
            if( ae_fp_eq(pgnorm,(double)(0)) )
            {
                result = ae_fp_less_eq(feaserr,epsi);
                ae_frame_leave(_state);
                return result;
            }
            
            /*
             * calculate planned step length
             */
            vn = ae_v_dotproduct(&g.ptr.p_double[0], 1, &pg.ptr.p_double[0], 1, ae_v_len(0,nmain+nslack-1));
            vd = (double)(0);
            for(i=0; i<=k-1; i++)
            {
                v = ae_v_dotproduct(&ce->ptr.pp_double[i][0], 1, &pg.ptr.p_double[0], 1, ae_v_len(0,nmain+nslack-1));
                vd = vd+ae_sqr(v, _state);
            }
            stp = vn/vd;
            
            /*
             * Calculate step bound.
             * Perform bounded step and post-process it
             */
            calculatestepbound(x, &pg, -1.0, bndl, havebndl, bndu, havebndu, nmain, nslack, &vartofreeze, &valtofreeze, &maxsteplen, _state);
            if( vartofreeze>=0&&ae_fp_eq(maxsteplen,(double)(0)) )
            {
                result = ae_false;
                ae_frame_leave(_state);
                return result;
            }
            if( vartofreeze>=0 )
            {
                v = ae_minreal(stp, maxsteplen, _state);
            }
            else
            {
                v = stp;
            }
            ae_v_move(&xn.ptr.p_double[0], 1, &x->ptr.p_double[0], 1, ae_v_len(0,nmain+nslack-1));
            ae_v_subd(&xn.ptr.p_double[0], 1, &pg.ptr.p_double[0], 1, ae_v_len(0,nmain+nslack-1), v);
            postprocessboundedstep(&xn, x, bndl, havebndl, bndu, havebndu, nmain, nslack, vartofreeze, valtofreeze, v, maxsteplen, _state);
            
            /*
             * update X
             * check stopping criteria
             */
            werechangesinconstraints = werechangesinconstraints||numberofchangedconstraints(&xn, x, bndl, havebndl, bndu, havebndu, nmain, nslack, _state)>0;
            ae_v_move(&x->ptr.p_double[0], 1, &xn.ptr.p_double[0], 1, ae_v_len(0,nmain+nslack-1));
            *gpaits = *gpaits+1;
            if( !werechangesinconstraints )
            {
                break;
            }
        }
        
        /*
         * Stage 3: decide to stop algorithm or not to stop
         *
         * 1. we can stop when last GPA run did NOT changed constraints status.
         *    It means that we've found final set of the active constraints even
         *    before GPA made its run. And it means that Newton step moved us to
         *    the minimum subject to the present constraints.
         *    Depending on feasibility error, True or False is returned.
         */
        feaserr = (double)(0);
        for(i=0; i<=k-1; i++)
        {
            v = ae_v_dotproduct(&ce->ptr.pp_double[i][0], 1, &x->ptr.p_double[0], 1, ae_v_len(0,nmain+nslack-1));
            v = v-ce->ptr.pp_double[i][nmain+nslack];
            feaserr = feaserr+ae_sqr(v, _state);
        }
        feaserr = ae_sqrt(feaserr, _state);
        if( ae_fp_less_eq(feaserr,epsi) )
        {
            itswithintolerance = itswithintolerance+1;
        }
        else
        {
            itswithintolerance = 0;
        }
        if( !werechangesinconstraints||itswithintolerance>=maxitswithintolerance )
        {
            result = ae_fp_less_eq(feaserr,epsi);
            ae_frame_leave(_state);
            return result;
        }
        itscount = itscount+1;
    }
    ae_frame_leave(_state);
    return result;
}


/*************************************************************************
    This function checks that input derivatives are right. First it scales
parameters DF0 and DF1 from segment [A;B] to [0;1]. Then it builds Hermite
spline and derivative of it in 0.5. Search scale as Max(DF0,DF1, |F0-F1|).
Right derivative has to satisfy condition:
    |H-F|/S<=0,01, |H'-F'|/S<=0,01.
    
INPUT PARAMETERS:
    F0  -   function's value in X-TestStep point;
    DF0 -   derivative's value in X-TestStep point;
    F1  -   function's value in X+TestStep point;
    DF1 -   derivative's value in X+TestStep point;
    F   -   testing function's value;
    DF  -   testing derivative's value;
   Width-   width of verification segment.

RESULT:
    If input derivatives is right then function returns true, else 
    function returns false.
    
  -- ALGLIB --
     Copyright 29.05.2012 by Bochkanov Sergey
*************************************************************************/
ae_bool derivativecheck(double f0,
     double df0,
     double f1,
     double df1,
     double f,
     double df,
     double width,
     ae_state *_state)
{
    double s;
    double h;
    double dh;
    ae_bool result;


    df = width*df;
    df0 = width*df0;
    df1 = width*df1;
    s = ae_maxreal(ae_maxreal(ae_fabs(df0, _state), ae_fabs(df1, _state), _state), ae_fabs(f1-f0, _state), _state);
    h = 0.5*f0+0.125*df0+0.5*f1-0.125*df1;
    dh = -1.5*f0-0.25*df0+1.5*f1-0.25*df1;
    if( ae_fp_neq(s,(double)(0)) )
    {
        if( ae_fp_greater(ae_fabs(h-f, _state)/s,0.001)||ae_fp_greater(ae_fabs(dh-df, _state)/s,0.001) )
        {
            result = ae_false;
            return result;
        }
    }
    else
    {
        if( ae_fp_neq(h-f,0.0)||ae_fp_neq(dh-df,0.0) )
        {
            result = ae_false;
            return result;
        }
    }
    result = ae_true;
    return result;
}


/*************************************************************************
Having quadratic target function

    f(x) = 0.5*x'*A*x + b'*x + penaltyfactor*0.5*(C*x-b)'*(C*x-b)
    
and its parabolic model along direction D

    F(x0+alpha*D) = D2*alpha^2 + D1*alpha
    
this function estimates numerical errors in the coefficients of the model.
    
It is important that this  function  does  NOT calculate D1/D2  -  it only
estimates numerical errors introduced during evaluation and compares their
magnitudes against magnitudes of numerical errors. As result, one of three
outcomes is returned for each coefficient:
    * "true" coefficient is almost surely positive
    * "true" coefficient is almost surely negative
    * numerical errors in coefficient are so large that it can not be
      reliably distinguished from zero

INPUT PARAMETERS:
    AbsASum -   SUM(|A[i,j]|)
    AbsASum2-   SUM(A[i,j]^2)
    MB      -   max(|B|)
    MX      -   max(|X|)
    MD      -   max(|D|)
    D1      -   linear coefficient
    D2      -   quadratic coefficient

OUTPUT PARAMETERS:
    D1Est   -   estimate of D1 sign,  accounting  for  possible  numerical
                errors:
                * >0    means "almost surely positive" (D1>0 and large)
                * <0    means "almost surely negative" (D1<0 and large)
                * =0    means "pessimistic estimate  of  numerical  errors
                        in D1 is larger than magnitude of D1 itself; it is
                        impossible to reliably distinguish D1 from zero".
    D2Est   -   estimate of D2 sign,  accounting  for  possible  numerical
                errors:
                * >0    means "almost surely positive" (D2>0 and large)
                * <0    means "almost surely negative" (D2<0 and large)
                * =0    means "pessimistic estimate  of  numerical  errors
                        in D2 is larger than magnitude of D2 itself; it is
                        impossible to reliably distinguish D2 from zero".
            
  -- ALGLIB --
     Copyright 14.05.2014 by Bochkanov Sergey
*************************************************************************/
void estimateparabolicmodel(double absasum,
     double absasum2,
     double mx,
     double mb,
     double md,
     double d1,
     double d2,
     ae_int_t* d1est,
     ae_int_t* d2est,
     ae_state *_state)
{
    double d1esterror;
    double d2esterror;
    double eps;
    double e1;
    double e2;

    *d1est = 0;
    *d2est = 0;

    
    /*
     * Error estimates:
     *
     * * error in D1=d'*(A*x+b) is estimated as
     *   ED1 = eps*MAX_ABS(D)*(MAX_ABS(X)*ENORM(A)+MAX_ABS(B))
     * * error in D2=0.5*d'*A*d is estimated as
     *   ED2 = eps*MAX_ABS(D)^2*ENORM(A)
     *
     * Here ENORM(A) is some pseudo-norm which reflects the way numerical
     * error accumulates during addition. Two ways of accumulation are
     * possible - worst case (errors always increase) and mean-case (errors
     * may cancel each other). We calculate geometrical average of both:
     * * ENORM_WORST(A) = SUM(|A[i,j]|)         error in N-term sum grows as O(N)
     * * ENORM_MEAN(A)  = SQRT(SUM(A[i,j]^2))   error in N-term sum grows as O(sqrt(N))
     * * ENORM(A)       = SQRT(ENORM_WORST(A),ENORM_MEAN(A))
     */
    eps = 4*ae_machineepsilon;
    e1 = eps*md*(mx*absasum+mb);
    e2 = eps*md*(mx*ae_sqrt(absasum2, _state)+mb);
    d1esterror = ae_sqrt(e1*e2, _state);
    if( ae_fp_less_eq(ae_fabs(d1, _state),d1esterror) )
    {
        *d1est = 0;
    }
    else
    {
        *d1est = ae_sign(d1, _state);
    }
    e1 = eps*md*md*absasum;
    e2 = eps*md*md*ae_sqrt(absasum2, _state);
    d2esterror = ae_sqrt(e1*e2, _state);
    if( ae_fp_less_eq(ae_fabs(d2, _state),d2esterror) )
    {
        *d2est = 0;
    }
    else
    {
        *d2est = ae_sign(d2, _state);
    }
}


/*************************************************************************
This function calculates inexact rank-K preconditioner for Hessian  matrix
H=D+W'*C*W, where:
* H is a Hessian matrix, which is approximated by D/W/C
* D is a diagonal matrix with positive entries
* W is a rank-K correction
* C is a diagonal factor of rank-K correction

This preconditioner is inexact but fast - it requires O(N*K)  time  to  be
applied. Its main purpose - to be  used  in  barrier/penalty/AUL  methods,
where ill-conditioning is created by combination of two factors:
* simple bounds on variables => ill-conditioned D
* general barrier/penalty => correction W  with large coefficient C (makes
  problem ill-conditioned) but W itself is well conditioned.

Preconditioner P is calculated by artificially constructing a set of  BFGS
updates which tries to reproduce behavior of H:
* Sk = Wk (k-th row of W)
* Yk = (D+Wk'*Ck*Wk)*Sk
* Yk/Sk are reordered by ascending of C[k]*norm(Wk)^2

Here we assume that rows of Wk are orthogonal or nearly orthogonal,  which
allows us to have O(N*K+K^2) update instead of O(N*K^2) one. Reordering of
updates is essential for having good performance on non-orthogonal problems
(updates which do not add much of curvature are added first,  and  updates
which add very large eigenvalues are added last and override effect of the
first updates).

On input this function takes direction S and components of H.
On output it returns inv(H)*S

  -- ALGLIB --
     Copyright 30.06.2014 by Bochkanov Sergey
*************************************************************************/
void inexactlbfgspreconditioner(/* Real    */ ae_vector* s,
     ae_int_t n,
     /* Real    */ ae_vector* d,
     /* Real    */ ae_vector* c,
     /* Real    */ ae_matrix* w,
     ae_int_t k,
     precbuflbfgs* buf,
     ae_state *_state)
{
    ae_int_t idx;
    ae_int_t i;
    ae_int_t j;
    double v;
    double v0;
    double v1;
    double vx;
    double vy;


    rvectorsetlengthatleast(&buf->norms, k, _state);
    rvectorsetlengthatleast(&buf->alpha, k, _state);
    rvectorsetlengthatleast(&buf->rho, k, _state);
    rmatrixsetlengthatleast(&buf->yk, k, n, _state);
    ivectorsetlengthatleast(&buf->idx, k, _state);
    
    /*
     * Check inputs
     */
    for(i=0; i<=n-1; i++)
    {
        ae_assert(ae_fp_greater(d->ptr.p_double[i],(double)(0)), "InexactLBFGSPreconditioner: D[]<=0", _state);
    }
    for(i=0; i<=k-1; i++)
    {
        ae_assert(ae_fp_greater_eq(c->ptr.p_double[i],(double)(0)), "InexactLBFGSPreconditioner: C[]<0", _state);
    }
    
    /*
     * Reorder linear terms according to increase of second derivative.
     * Fill Norms[] array.
     */
    for(idx=0; idx<=k-1; idx++)
    {
        v = ae_v_dotproduct(&w->ptr.pp_double[idx][0], 1, &w->ptr.pp_double[idx][0], 1, ae_v_len(0,n-1));
        buf->norms.ptr.p_double[idx] = v*c->ptr.p_double[idx];
        buf->idx.ptr.p_int[idx] = idx;
    }
    tagsortfasti(&buf->norms, &buf->idx, &buf->bufa, &buf->bufb, k, _state);
    
    /*
     * Apply updates
     */
    for(idx=0; idx<=k-1; idx++)
    {
        
        /*
         * Select update to perform (ordered by ascending of second derivative)
         */
        i = buf->idx.ptr.p_int[idx];
        
        /*
         * Calculate YK and Rho
         */
        v = ae_v_dotproduct(&w->ptr.pp_double[i][0], 1, &w->ptr.pp_double[i][0], 1, ae_v_len(0,n-1));
        v = v*c->ptr.p_double[i];
        for(j=0; j<=n-1; j++)
        {
            buf->yk.ptr.pp_double[i][j] = (d->ptr.p_double[j]+v)*w->ptr.pp_double[i][j];
        }
        v = 0.0;
        v0 = 0.0;
        v1 = 0.0;
        for(j=0; j<=n-1; j++)
        {
            vx = w->ptr.pp_double[i][j];
            vy = buf->yk.ptr.pp_double[i][j];
            v = v+vx*vy;
            v0 = v0+vx*vx;
            v1 = v1+vy*vy;
        }
        if( (ae_fp_greater(v,(double)(0))&&ae_fp_greater(v0*v1,(double)(0)))&&ae_fp_greater(v/ae_sqrt(v0*v1, _state),n*10*ae_machineepsilon) )
        {
            buf->rho.ptr.p_double[i] = 1/v;
        }
        else
        {
            buf->rho.ptr.p_double[i] = 0.0;
        }
    }
    for(idx=k-1; idx>=0; idx--)
    {
        
        /*
         * Select update to perform (ordered by ascending of second derivative)
         */
        i = buf->idx.ptr.p_int[idx];
        
        /*
         * Calculate Alpha[] according to L-BFGS algorithm
         * and update S[]
         */
        v = ae_v_dotproduct(&w->ptr.pp_double[i][0], 1, &s->ptr.p_double[0], 1, ae_v_len(0,n-1));
        v = buf->rho.ptr.p_double[i]*v;
        buf->alpha.ptr.p_double[i] = v;
        ae_v_subd(&s->ptr.p_double[0], 1, &buf->yk.ptr.pp_double[i][0], 1, ae_v_len(0,n-1), v);
    }
    for(j=0; j<=n-1; j++)
    {
        s->ptr.p_double[j] = s->ptr.p_double[j]/d->ptr.p_double[j];
    }
    for(idx=0; idx<=k-1; idx++)
    {
        
        /*
         * Select update to perform (ordered by ascending of second derivative)
         */
        i = buf->idx.ptr.p_int[idx];
        
        /*
         * Calculate Beta according to L-BFGS algorithm
         * and update S[]
         */
        v = ae_v_dotproduct(&buf->yk.ptr.pp_double[i][0], 1, &s->ptr.p_double[0], 1, ae_v_len(0,n-1));
        v = buf->alpha.ptr.p_double[i]-buf->rho.ptr.p_double[i]*v;
        ae_v_addd(&s->ptr.p_double[0], 1, &w->ptr.pp_double[i][0], 1, ae_v_len(0,n-1), v);
    }
}


/*************************************************************************
This function prepares exact low-rank preconditioner  for  Hessian  matrix
H=D+W'*C*W, where:
* H is a Hessian matrix, which is approximated by D/W/C
* D is a diagonal matrix with positive entries
* W is a rank-K correction
* C is a diagonal factor of rank-K correction, positive semidefinite

This preconditioner is exact but relatively slow -  it  requires  O(N*K^2)
time to be prepared and O(N*K) time to be applied. It is  calculated  with
the help of Woodbury matrix identity.

It should be used as follows:
* PrepareLowRankPreconditioner() call PREPARES data structure
* subsequent calls to ApplyLowRankPreconditioner() APPLY preconditioner to
  user-specified search direction.

  -- ALGLIB --
     Copyright 30.06.2014 by Bochkanov Sergey
*************************************************************************/
void preparelowrankpreconditioner(/* Real    */ ae_vector* d,
     /* Real    */ ae_vector* c,
     /* Real    */ ae_matrix* w,
     ae_int_t n,
     ae_int_t k,
     precbuflowrank* buf,
     ae_state *_state)
{
    ae_int_t i;
    ae_int_t j;
    double v;
    ae_bool b;


    
    /*
     * Check inputs
     */
    ae_assert(n>0, "PrepareLowRankPreconditioner: N<=0", _state);
    ae_assert(k>=0, "PrepareLowRankPreconditioner: N<=0", _state);
    for(i=0; i<=n-1; i++)
    {
        ae_assert(ae_fp_greater(d->ptr.p_double[i],(double)(0)), "PrepareLowRankPreconditioner: D[]<=0", _state);
    }
    for(i=0; i<=k-1; i++)
    {
        ae_assert(ae_fp_greater_eq(c->ptr.p_double[i],(double)(0)), "PrepareLowRankPreconditioner: C[]<0", _state);
    }
    
    /*
     * Prepare buffer structure; skip zero entries of update.
     */
    rvectorsetlengthatleast(&buf->d, n, _state);
    rmatrixsetlengthatleast(&buf->v, k, n, _state);
    rvectorsetlengthatleast(&buf->bufc, k, _state);
    rmatrixsetlengthatleast(&buf->bufw, k+1, n, _state);
    buf->n = n;
    buf->k = 0;
    for(i=0; i<=k-1; i++)
    {
        
        /*
         * Estimate magnitude of update row; skip zero rows (either W or C are zero)
         */
        v = 0.0;
        for(j=0; j<=n-1; j++)
        {
            v = v+w->ptr.pp_double[i][j]*w->ptr.pp_double[i][j];
        }
        v = v*c->ptr.p_double[i];
        if( ae_fp_eq(v,(double)(0)) )
        {
            continue;
        }
        ae_assert(ae_fp_greater(v,(double)(0)), "PrepareLowRankPreconditioner: internal error", _state);
        
        /*
         * Copy non-zero update to buffer
         */
        buf->bufc.ptr.p_double[buf->k] = c->ptr.p_double[i];
        for(j=0; j<=n-1; j++)
        {
            buf->v.ptr.pp_double[buf->k][j] = w->ptr.pp_double[i][j];
            buf->bufw.ptr.pp_double[buf->k][j] = w->ptr.pp_double[i][j];
        }
        inc(&buf->k, _state);
    }
    
    /*
     * Reset K (for convenience)
     */
    k = buf->k;
    
    /*
     * Prepare diagonal factor; quick exit for K=0
     */
    for(i=0; i<=n-1; i++)
    {
        buf->d.ptr.p_double[i] = 1/d->ptr.p_double[i];
    }
    if( k==0 )
    {
        return;
    }
    
    /*
     * Use Woodbury matrix identity
     */
    rmatrixsetlengthatleast(&buf->bufz, k, k, _state);
    for(i=0; i<=k-1; i++)
    {
        for(j=0; j<=k-1; j++)
        {
            buf->bufz.ptr.pp_double[i][j] = 0.0;
        }
    }
    for(i=0; i<=k-1; i++)
    {
        buf->bufz.ptr.pp_double[i][i] = 1/buf->bufc.ptr.p_double[i];
    }
    for(j=0; j<=n-1; j++)
    {
        buf->bufw.ptr.pp_double[k][j] = 1/ae_sqrt(d->ptr.p_double[j], _state);
    }
    for(i=0; i<=k-1; i++)
    {
        for(j=0; j<=n-1; j++)
        {
            buf->bufw.ptr.pp_double[i][j] = buf->bufw.ptr.pp_double[i][j]*buf->bufw.ptr.pp_double[k][j];
        }
    }
    rmatrixgemm(k, k, n, 1.0, &buf->bufw, 0, 0, 0, &buf->bufw, 0, 0, 1, 1.0, &buf->bufz, 0, 0, _state);
    b = spdmatrixcholeskyrec(&buf->bufz, 0, k, ae_true, &buf->tmp, _state);
    ae_assert(b, "PrepareLowRankPreconditioner: internal error (Cholesky failure)", _state);
    rmatrixlefttrsm(k, n, &buf->bufz, 0, 0, ae_true, ae_false, 1, &buf->v, 0, 0, _state);
    for(i=0; i<=k-1; i++)
    {
        for(j=0; j<=n-1; j++)
        {
            buf->v.ptr.pp_double[i][j] = buf->v.ptr.pp_double[i][j]*buf->d.ptr.p_double[j];
        }
    }
}


/*************************************************************************
This function apply exact low-rank preconditioner prepared by
PrepareLowRankPreconditioner function (see its comments for more information).

  -- ALGLIB --
     Copyright 30.06.2014 by Bochkanov Sergey
*************************************************************************/
void applylowrankpreconditioner(/* Real    */ ae_vector* s,
     precbuflowrank* buf,
     ae_state *_state)
{
    ae_int_t n;
    ae_int_t k;
    ae_int_t i;
    ae_int_t j;
    double v;


    n = buf->n;
    k = buf->k;
    rvectorsetlengthatleast(&buf->tmp, n, _state);
    for(j=0; j<=n-1; j++)
    {
        buf->tmp.ptr.p_double[j] = buf->d.ptr.p_double[j]*s->ptr.p_double[j];
    }
    for(i=0; i<=k-1; i++)
    {
        v = 0.0;
        for(j=0; j<=n-1; j++)
        {
            v = v+buf->v.ptr.pp_double[i][j]*s->ptr.p_double[j];
        }
        for(j=0; j<=n-1; j++)
        {
            buf->tmp.ptr.p_double[j] = buf->tmp.ptr.p_double[j]-v*buf->v.ptr.pp_double[i][j];
        }
    }
    for(i=0; i<=n-1; i++)
    {
        s->ptr.p_double[i] = buf->tmp.ptr.p_double[i];
    }
}


void _precbuflbfgs_init(void* _p, ae_state *_state)
{
    precbuflbfgs *p = (precbuflbfgs*)_p;
    ae_touch_ptr((void*)p);
    ae_vector_init(&p->norms, 0, DT_REAL, _state);
    ae_vector_init(&p->alpha, 0, DT_REAL, _state);
    ae_vector_init(&p->rho, 0, DT_REAL, _state);
    ae_matrix_init(&p->yk, 0, 0, DT_REAL, _state);
    ae_vector_init(&p->idx, 0, DT_INT, _state);
    ae_vector_init(&p->bufa, 0, DT_REAL, _state);
    ae_vector_init(&p->bufb, 0, DT_INT, _state);
}


void _precbuflbfgs_init_copy(void* _dst, void* _src, ae_state *_state)
{
    precbuflbfgs *dst = (precbuflbfgs*)_dst;
    precbuflbfgs *src = (precbuflbfgs*)_src;
    ae_vector_init_copy(&dst->norms, &src->norms, _state);
    ae_vector_init_copy(&dst->alpha, &src->alpha, _state);
    ae_vector_init_copy(&dst->rho, &src->rho, _state);
    ae_matrix_init_copy(&dst->yk, &src->yk, _state);
    ae_vector_init_copy(&dst->idx, &src->idx, _state);
    ae_vector_init_copy(&dst->bufa, &src->bufa, _state);
    ae_vector_init_copy(&dst->bufb, &src->bufb, _state);
}


void _precbuflbfgs_clear(void* _p)
{
    precbuflbfgs *p = (precbuflbfgs*)_p;
    ae_touch_ptr((void*)p);
    ae_vector_clear(&p->norms);
    ae_vector_clear(&p->alpha);
    ae_vector_clear(&p->rho);
    ae_matrix_clear(&p->yk);
    ae_vector_clear(&p->idx);
    ae_vector_clear(&p->bufa);
    ae_vector_clear(&p->bufb);
}


void _precbuflbfgs_destroy(void* _p)
{
    precbuflbfgs *p = (precbuflbfgs*)_p;
    ae_touch_ptr((void*)p);
    ae_vector_destroy(&p->norms);
    ae_vector_destroy(&p->alpha);
    ae_vector_destroy(&p->rho);
    ae_matrix_destroy(&p->yk);
    ae_vector_destroy(&p->idx);
    ae_vector_destroy(&p->bufa);
    ae_vector_destroy(&p->bufb);
}


void _precbuflowrank_init(void* _p, ae_state *_state)
{
    precbuflowrank *p = (precbuflowrank*)_p;
    ae_touch_ptr((void*)p);
    ae_vector_init(&p->d, 0, DT_REAL, _state);
    ae_matrix_init(&p->v, 0, 0, DT_REAL, _state);
    ae_vector_init(&p->bufc, 0, DT_REAL, _state);
    ae_matrix_init(&p->bufz, 0, 0, DT_REAL, _state);
    ae_matrix_init(&p->bufw, 0, 0, DT_REAL, _state);
    ae_vector_init(&p->tmp, 0, DT_REAL, _state);
}


void _precbuflowrank_init_copy(void* _dst, void* _src, ae_state *_state)
{
    precbuflowrank *dst = (precbuflowrank*)_dst;
    precbuflowrank *src = (precbuflowrank*)_src;
    dst->n = src->n;
    dst->k = src->k;
    ae_vector_init_copy(&dst->d, &src->d, _state);
    ae_matrix_init_copy(&dst->v, &src->v, _state);
    ae_vector_init_copy(&dst->bufc, &src->bufc, _state);
    ae_matrix_init_copy(&dst->bufz, &src->bufz, _state);
    ae_matrix_init_copy(&dst->bufw, &src->bufw, _state);
    ae_vector_init_copy(&dst->tmp, &src->tmp, _state);
}


void _precbuflowrank_clear(void* _p)
{
    precbuflowrank *p = (precbuflowrank*)_p;
    ae_touch_ptr((void*)p);
    ae_vector_clear(&p->d);
    ae_matrix_clear(&p->v);
    ae_vector_clear(&p->bufc);
    ae_matrix_clear(&p->bufz);
    ae_matrix_clear(&p->bufw);
    ae_vector_clear(&p->tmp);
}


void _precbuflowrank_destroy(void* _p)
{
    precbuflowrank *p = (precbuflowrank*)_p;
    ae_touch_ptr((void*)p);
    ae_vector_destroy(&p->d);
    ae_matrix_destroy(&p->v);
    ae_vector_destroy(&p->bufc);
    ae_matrix_destroy(&p->bufz);
    ae_matrix_destroy(&p->bufw);
    ae_vector_destroy(&p->tmp);
}


/*************************************************************************
This subroutine is used to initialize CQM. By default, empty NxN model  is
generated, with Alpha=Lambda=Theta=0.0 and zero b.

Previously allocated buffer variables are reused as much as possible.

  -- ALGLIB --
     Copyright 12.06.2012 by Bochkanov Sergey
*************************************************************************/
void cqminit(ae_int_t n, convexquadraticmodel* s, ae_state *_state)
{
    ae_int_t i;


    s->n = n;
    s->k = 0;
    s->nfree = n;
    s->ecakind = -1;
    s->alpha = 0.0;
    s->tau = 0.0;
    s->theta = 0.0;
    s->ismaintermchanged = ae_true;
    s->issecondarytermchanged = ae_true;
    s->islineartermchanged = ae_true;
    s->isactivesetchanged = ae_true;
    bvectorsetlengthatleast(&s->activeset, n, _state);
    rvectorsetlengthatleast(&s->xc, n, _state);
    rvectorsetlengthatleast(&s->eb, n, _state);
    rvectorsetlengthatleast(&s->tq1, n, _state);
    rvectorsetlengthatleast(&s->txc, n, _state);
    rvectorsetlengthatleast(&s->tb, n, _state);
    rvectorsetlengthatleast(&s->b, s->n, _state);
    rvectorsetlengthatleast(&s->tk1, s->n, _state);
    for(i=0; i<=n-1; i++)
    {
        s->activeset.ptr.p_bool[i] = ae_false;
        s->xc.ptr.p_double[i] = 0.0;
        s->b.ptr.p_double[i] = 0.0;
    }
}


/*************************************************************************
This subroutine changes main quadratic term of the model.

INPUT PARAMETERS:
    S       -   model
    A       -   NxN matrix, only upper or lower triangle is referenced
    IsUpper -   True, when matrix is stored in upper triangle
    Alpha   -   multiplier; when Alpha=0, A is not referenced at all

  -- ALGLIB --
     Copyright 12.06.2012 by Bochkanov Sergey
*************************************************************************/
void cqmseta(convexquadraticmodel* s,
     /* Real    */ ae_matrix* a,
     ae_bool isupper,
     double alpha,
     ae_state *_state)
{
    ae_int_t i;
    ae_int_t j;
    double v;


    ae_assert(ae_isfinite(alpha, _state)&&ae_fp_greater_eq(alpha,(double)(0)), "CQMSetA: Alpha<0 or is not finite number", _state);
    ae_assert(ae_fp_eq(alpha,(double)(0))||isfinitertrmatrix(a, s->n, isupper, _state), "CQMSetA: A is not finite NxN matrix", _state);
    s->alpha = alpha;
    if( ae_fp_greater(alpha,(double)(0)) )
    {
        rmatrixsetlengthatleast(&s->a, s->n, s->n, _state);
        rmatrixsetlengthatleast(&s->ecadense, s->n, s->n, _state);
        rmatrixsetlengthatleast(&s->tq2dense, s->n, s->n, _state);
        for(i=0; i<=s->n-1; i++)
        {
            for(j=i; j<=s->n-1; j++)
            {
                if( isupper )
                {
                    v = a->ptr.pp_double[i][j];
                }
                else
                {
                    v = a->ptr.pp_double[j][i];
                }
                s->a.ptr.pp_double[i][j] = v;
                s->a.ptr.pp_double[j][i] = v;
            }
        }
    }
    s->ismaintermchanged = ae_true;
}


/*************************************************************************
This subroutine changes main quadratic term of the model.

INPUT PARAMETERS:
    S       -   model
    A       -   possibly preallocated buffer
    
OUTPUT PARAMETERS:
    A       -   NxN matrix, full matrix is returned.
                Zero matrix is returned if model is empty.

  -- ALGLIB --
     Copyright 12.06.2012 by Bochkanov Sergey
*************************************************************************/
void cqmgeta(convexquadraticmodel* s,
     /* Real    */ ae_matrix* a,
     ae_state *_state)
{
    ae_int_t i;
    ae_int_t j;
    double v;
    ae_int_t n;


    n = s->n;
    rmatrixsetlengthatleast(a, n, n, _state);
    if( ae_fp_greater(s->alpha,(double)(0)) )
    {
        v = s->alpha;
        for(i=0; i<=n-1; i++)
        {
            for(j=0; j<=n-1; j++)
            {
                a->ptr.pp_double[i][j] = v*s->a.ptr.pp_double[i][j];
            }
        }
    }
    else
    {
        for(i=0; i<=n-1; i++)
        {
            for(j=0; j<=n-1; j++)
            {
                a->ptr.pp_double[i][j] = 0.0;
            }
        }
    }
}


/*************************************************************************
This subroutine rewrites diagonal of the main quadratic term of the  model
(dense  A)  by  vector  Z/Alpha (current value of the Alpha coefficient is
used).

IMPORTANT: in  case  model  has  no  dense  quadratic  term, this function
           allocates N*N dense matrix of zeros, and fills its diagonal  by
           non-zero values.

INPUT PARAMETERS:
    S       -   model
    Z       -   new diagonal, array[N]

  -- ALGLIB --
     Copyright 12.06.2012 by Bochkanov Sergey
*************************************************************************/
void cqmrewritedensediagonal(convexquadraticmodel* s,
     /* Real    */ ae_vector* z,
     ae_state *_state)
{
    ae_int_t n;
    ae_int_t i;
    ae_int_t j;


    n = s->n;
    if( ae_fp_eq(s->alpha,(double)(0)) )
    {
        rmatrixsetlengthatleast(&s->a, s->n, s->n, _state);
        rmatrixsetlengthatleast(&s->ecadense, s->n, s->n, _state);
        rmatrixsetlengthatleast(&s->tq2dense, s->n, s->n, _state);
        for(i=0; i<=n-1; i++)
        {
            for(j=0; j<=n-1; j++)
            {
                s->a.ptr.pp_double[i][j] = 0.0;
            }
        }
        s->alpha = 1.0;
    }
    for(i=0; i<=s->n-1; i++)
    {
        s->a.ptr.pp_double[i][i] = z->ptr.p_double[i]/s->alpha;
    }
    s->ismaintermchanged = ae_true;
}


/*************************************************************************
This subroutine changes diagonal quadratic term of the model.

INPUT PARAMETERS:
    S       -   model
    D       -   array[N], semidefinite diagonal matrix
    Tau     -   multiplier; when Tau=0, D is not referenced at all

  -- ALGLIB --
     Copyright 12.06.2012 by Bochkanov Sergey
*************************************************************************/
void cqmsetd(convexquadraticmodel* s,
     /* Real    */ ae_vector* d,
     double tau,
     ae_state *_state)
{
    ae_int_t i;


    ae_assert(ae_isfinite(tau, _state)&&ae_fp_greater_eq(tau,(double)(0)), "CQMSetD: Tau<0 or is not finite number", _state);
    ae_assert(ae_fp_eq(tau,(double)(0))||isfinitevector(d, s->n, _state), "CQMSetD: D is not finite Nx1 vector", _state);
    s->tau = tau;
    if( ae_fp_greater(tau,(double)(0)) )
    {
        rvectorsetlengthatleast(&s->d, s->n, _state);
        rvectorsetlengthatleast(&s->ecadiag, s->n, _state);
        rvectorsetlengthatleast(&s->tq2diag, s->n, _state);
        for(i=0; i<=s->n-1; i++)
        {
            ae_assert(ae_fp_greater_eq(d->ptr.p_double[i],(double)(0)), "CQMSetD: D[i]<0", _state);
            s->d.ptr.p_double[i] = d->ptr.p_double[i];
        }
    }
    s->ismaintermchanged = ae_true;
}


/*************************************************************************
This subroutine drops main quadratic term A from the model. It is same  as
call  to  CQMSetA()  with  zero  A,   but gives better performance because
algorithm  knows  that  matrix  is  zero  and  can  optimize    subsequent
calculations.

INPUT PARAMETERS:
    S       -   model

  -- ALGLIB --
     Copyright 12.06.2012 by Bochkanov Sergey
*************************************************************************/
void cqmdropa(convexquadraticmodel* s, ae_state *_state)
{


    s->alpha = 0.0;
    s->ismaintermchanged = ae_true;
}


/*************************************************************************
This subroutine changes linear term of the model

  -- ALGLIB --
     Copyright 12.06.2012 by Bochkanov Sergey
*************************************************************************/
void cqmsetb(convexquadraticmodel* s,
     /* Real    */ ae_vector* b,
     ae_state *_state)
{
    ae_int_t i;


    ae_assert(isfinitevector(b, s->n, _state), "CQMSetB: B is not finite vector", _state);
    rvectorsetlengthatleast(&s->b, s->n, _state);
    for(i=0; i<=s->n-1; i++)
    {
        s->b.ptr.p_double[i] = b->ptr.p_double[i];
    }
    s->islineartermchanged = ae_true;
}


/*************************************************************************
This subroutine changes linear term of the model

  -- ALGLIB --
     Copyright 12.06.2012 by Bochkanov Sergey
[truncated: 774,780 more chars]
