# Supplementary material for: High-Order Spatial Simulation Using Legendre-Like Orthogonal Splines
Source: Math Geosci. 2018 May 17;50(7):753–80. doi: 10.1007/s11004-018-9741-2 (PMC6411132; doi:10.1007/s11004-018-9741-2)
Supplement: Supplementary file 1 — Supplementary material 1 (ZIP 1854 kb) [file 11004_2018_9741_MOESM1_ESM.zip › HOSIM_CODE - Copy/HOSIM_SOURCE/alglib/optimization.h]

/*************************************************************************
ALGLIB 3.9.0 (source code generated 2014-12-11)
Copyright (c) Sergey Bochkanov (ALGLIB project).

>>> SOURCE LICENSE >>>
This program is free software; you can redistribute it and/or modify
it under the terms of the GNU General Public License as published by
the Free Software Foundation (www.fsf.org); either version 2 of the 
License, or (at your option) any later version.

This program is distributed in the hope that it will be useful,
but WITHOUT ANY WARRANTY; without even the implied warranty of
MERCHANTABILITY or FITNESS FOR A PARTICULAR PURPOSE.  See the
GNU General Public License for more details.

A copy of the GNU General Public License is available at
http://www.fsf.org/licensing/licenses
>>> END OF LICENSE >>>
*************************************************************************/
#ifndef _optimization_pkg_h
#define _optimization_pkg_h
#include "ap.h"
#include "alglibinternal.h"
#include "alglibmisc.h"
#include "linalg.h"
#include "solvers.h"

/////////////////////////////////////////////////////////////////////////
//
// THIS SECTION CONTAINS COMPUTATIONAL CORE DECLARATIONS (DATATYPES)
//
/////////////////////////////////////////////////////////////////////////
namespace alglib_impl
{
typedef struct
{
    ae_vector norms;
    ae_vector alpha;
    ae_vector rho;
    ae_matrix yk;
    ae_vector idx;
    ae_vector bufa;
    ae_vector bufb;
} precbuflbfgs;
typedef struct
{
    ae_int_t n;
    ae_int_t k;
    ae_vector d;
    ae_matrix v;
    ae_vector bufc;
    ae_matrix bufz;
    ae_matrix bufw;
    ae_vector tmp;
} precbuflowrank;
typedef struct
{
    ae_int_t n;
    ae_int_t k;
    double alpha;
    double tau;
    double theta;
    ae_matrix a;
    ae_matrix q;
    ae_vector b;
    ae_vector r;
    ae_vector xc;
    ae_vector d;
    ae_vector activeset;
    ae_matrix tq2dense;
    ae_matrix tk2;
    ae_vector tq2diag;
    ae_vector tq1;
    ae_vector tk1;
    double tq0;
    double tk0;
    ae_vector txc;
    ae_vector tb;
    ae_int_t nfree;
    ae_int_t ecakind;
    ae_matrix ecadense;
    ae_matrix eq;
    ae_matrix eccm;
    ae_vector ecadiag;
    ae_vector eb;
    double ec;
    ae_vector tmp0;
    ae_vector tmp1;
    ae_vector tmpg;
    ae_matrix tmp2;
    ae_bool ismaintermchanged;
    ae_bool issecondarytermchanged;
    ae_bool islineartermchanged;
    ae_bool isactivesetchanged;
} convexquadraticmodel;
typedef struct
{
    ae_int_t ns;
    ae_int_t nd;
    ae_int_t nr;
    ae_matrix densea;
    ae_vector b;
    ae_vector nnc;
    ae_int_t refinementits;
    double debugflops;
    ae_int_t debugmaxnewton;
    ae_vector xn;
    ae_matrix tmpz;
    ae_matrix tmpca;
    ae_vector g;
    ae_vector d;
    ae_vector dx;
    ae_vector diagaa;
    ae_vector cb;
    ae_vector cx;
    ae_vector cborg;
    ae_vector columnmap;
    ae_vector rowmap;
    ae_vector tmpcholesky;
    ae_vector r;
} snnlssolver;
typedef struct
{
    ae_int_t n;
    ae_int_t algostate;
    ae_vector xc;
    ae_bool hasxc;
    ae_vector s;
    ae_vector h;
    ae_vector activeset;
    ae_bool basisisready;
    ae_matrix sbasis;
    ae_matrix pbasis;
    ae_matrix ibasis;
    ae_int_t basissize;
    ae_bool constraintschanged;
    ae_vector hasbndl;
    ae_vector hasbndu;
    ae_vector bndl;
    ae_vector bndu;
    ae_matrix cleic;
    ae_int_t nec;
    ae_int_t nic;
    ae_vector mtx;
    ae_vector mtas;
    ae_vector cdtmp;
    ae_vector corrtmp;
    ae_vector unitdiagonal;
    snnlssolver solver;
    ae_vector scntmp;
    ae_vector tmp0;
    ae_vector tmpfeas;
    ae_matrix tmpm0;
    ae_vector rctmps;
    ae_vector rctmpg;
    ae_vector rctmprightpart;
    ae_matrix rctmpdense0;
    ae_matrix rctmpdense1;
    ae_vector rctmpisequality;
    ae_vector rctmpconstraintidx;
    ae_vector rctmplambdas;
    ae_matrix tmpbasis;
} sactiveset;
typedef struct
{
    ae_int_t n;
    double epsg;
    double epsf;
    double epsx;
    ae_int_t maxits;
    double stpmax;
    double suggestedstep;
    ae_bool xrep;
    ae_bool drep;
    ae_int_t cgtype;
    ae_int_t prectype;
    ae_vector diagh;
    ae_vector diaghl2;
    ae_matrix vcorr;
    ae_int_t vcnt;
    ae_vector s;
    double diffstep;
    ae_int_t nfev;
    ae_int_t mcstage;
    ae_int_t k;
    ae_vector xk;
    ae_vector dk;
    ae_vector xn;
    ae_vector dn;
    ae_vector d;
    double fold;
    double stp;
    double curstpmax;
    ae_vector yk;
    double lastgoodstep;
    double lastscaledstep;
    ae_int_t mcinfo;
    ae_bool innerresetneeded;
    ae_bool terminationneeded;
    double trimthreshold;
    ae_int_t rstimer;
    ae_vector x;
    double f;
    ae_vector g;
    ae_bool needf;
    ae_bool needfg;
    ae_bool xupdated;
    ae_bool algpowerup;
    ae_bool lsstart;
    ae_bool lsend;
    ae_bool userterminationneeded;
    double teststep;
    rcommstate rstate;
    ae_int_t repiterationscount;
    ae_int_t repnfev;
    ae_int_t repvaridx;
    ae_int_t repterminationtype;
    ae_int_t debugrestartscount;
    linminstate lstate;
    double fbase;
    double fm2;
    double fm1;
    double fp1;
    double fp2;
    double betahs;
    double betady;
    ae_vector work0;
    ae_vector work1;
} mincgstate;
typedef struct
{
    ae_int_t iterationscount;
    ae_int_t nfev;
    ae_int_t varidx;
    ae_int_t terminationtype;
} mincgreport;
typedef struct
{
    ae_int_t nmain;
    ae_int_t nslack;
    double epsg;
    double epsf;
    double epsx;
    ae_int_t maxits;
    ae_bool xrep;
    ae_bool drep;
    double stpmax;
    double diffstep;
    sactiveset sas;
    ae_vector s;
    ae_int_t prectype;
    ae_vector diagh;
    ae_vector x;
    double f;
    ae_vector g;
    ae_bool needf;
    ae_bool needfg;
    ae_bool xupdated;
    ae_bool lsstart;
    ae_bool steepestdescentstep;
    ae_bool boundedstep;
    ae_bool userterminationneeded;
    double teststep;
    rcommstate rstate;
    ae_vector ugc;
    ae_vector cgc;
    ae_vector xn;
    ae_vector ugn;
    ae_vector cgn;
    ae_vector xp;
    double fc;
    double fn;
    double fp;
    ae_vector d;
    ae_matrix cleic;
    ae_int_t nec;
    ae_int_t nic;
    double lastgoodstep;
    double lastscaledgoodstep;
    double maxscaledgrad;
    ae_vector hasbndl;
    ae_vector hasbndu;
    ae_vector bndl;
    ae_vector bndu;
    ae_int_t repinneriterationscount;
    ae_int_t repouteriterationscount;
    ae_int_t repnfev;
    ae_int_t repvaridx;
    ae_int_t repterminationtype;
    double repdebugeqerr;
    double repdebugfs;
    double repdebugff;
    double repdebugdx;
    ae_int_t repdebugfeasqpits;
    ae_int_t repdebugfeasgpaits;
    ae_vector xstart;
    snnlssolver solver;
    double fbase;
    double fm2;
    double fm1;
    double fp1;
    double fp2;
    double xm1;
    double xp1;
    double gm1;
    double gp1;
    ae_int_t cidx;
    double cval;
    ae_vector tmpprec;
    ae_vector tmp0;
    ae_int_t nfev;
    ae_int_t mcstage;
    double stp;
    double curstpmax;
    double activationstep;
    ae_vector work;
    linminstate lstate;
    double trimthreshold;
    ae_int_t nonmonotoniccnt;
    ae_matrix bufyk;
    ae_matrix bufsk;
    ae_vector bufrho;
    ae_vector buftheta;
    ae_int_t bufsize;
} minbleicstate;
typedef struct
{
    ae_int_t iterationscount;
    ae_int_t nfev;
    ae_int_t varidx;
    ae_int_t terminationtype;
    double debugeqerr;
    double debugfs;
    double debugff;
    double debugdx;
    ae_int_t debugfeasqpits;
    ae_int_t debugfeasgpaits;
    ae_int_t inneriterationscount;
    ae_int_t outeriterationscount;
} minbleicreport;
typedef struct
{
    ae_int_t n;
    ae_int_t m;
    double epsg;
    double epsf;
    double epsx;
    ae_int_t maxits;
    ae_bool xrep;
    double stpmax;
    ae_vector s;
    double diffstep;
    ae_int_t nfev;
    ae_int_t mcstage;
    ae_int_t k;
    ae_int_t q;
    ae_int_t p;
    ae_vector rho;
    ae_matrix yk;
    ae_matrix sk;
    ae_vector xp;
    ae_vector theta;
    ae_vector d;
    double stp;
    ae_vector work;
    double fold;
    double trimthreshold;
    ae_int_t prectype;
    double gammak;
    ae_matrix denseh;
    ae_vector diagh;
    ae_vector precc;
    ae_vector precd;
    ae_matrix precw;
    ae_int_t preck;
    precbuflbfgs precbuf;
    precbuflowrank lowrankbuf;
    double fbase;
    double fm2;
    double fm1;
    double fp1;
    double fp2;
    ae_vector autobuf;
    ae_vector x;
    double f;
    ae_vector g;
    ae_bool needf;
    ae_bool needfg;
    ae_bool xupdated;
    ae_bool userterminationneeded;
    double teststep;
    rcommstate rstate;
    ae_int_t repiterationscount;
    ae_int_t repnfev;
    ae_int_t repvaridx;
    ae_int_t repterminationtype;
    linminstate lstate;
} minlbfgsstate;
typedef struct
{
    ae_int_t iterationscount;
    ae_int_t nfev;
    ae_int_t varidx;
    ae_int_t terminationtype;
} minlbfgsreport;
typedef struct
{
    double epsg;
    double epsf;
    double epsx;
    ae_int_t maxouterits;
    ae_bool cgphase;
    ae_bool cnphase;
    ae_int_t cgminits;
    ae_int_t cgmaxits;
    ae_int_t cnmaxupdates;
    ae_int_t sparsesolver;
} qqpsettings;
typedef struct
{
    ae_int_t n;
    ae_int_t nmain;
    ae_int_t nslack;
    ae_int_t nec;
    ae_int_t nic;
    ae_int_t akind;
    ae_matrix densea;
    sparsematrix sparsea;
    ae_bool sparseupper;
    double absamax;
    double absasum;
    double absasum2;
    ae_vector b;
    ae_vector bndl;
    ae_vector bndu;
    ae_vector havebndl;
    ae_vector havebndu;
    ae_matrix cleic;
    ae_vector xs;
    ae_vector gc;
    ae_vector xp;
    ae_vector dc;
    ae_vector dp;
    ae_vector cgc;
    ae_vector cgp;
    sactiveset sas;
    ae_vector activated;
    ae_int_t nfree;
    ae_int_t cnmodelage;
    ae_matrix densez;
    sparsematrix sparsecca;
    ae_vector yidx;
    ae_vector regdiag;
    ae_vector regx0;
    ae_vector tmpcn;
    ae_vector tmpcni;
    ae_vector tmpcnb;
    ae_vector tmp0;
    ae_vector stpbuf;
    sparsebuffers sbuf;
    ae_int_t repinneriterationscount;
    ae_int_t repouteriterationscount;
    ae_int_t repncholesky;
    ae_int_t repncupdates;
} qqpbuffers;
typedef struct
{
    double epsg;
    double epsf;
    double epsx;
    ae_int_t maxits;
} qpbleicsettings;
typedef struct
{
    minbleicstate solver;
    minbleicreport solverrep;
    ae_vector tmp0;
    ae_vector tmp1;
    ae_vector tmpi;
    ae_int_t repinneriterationscount;
    ae_int_t repouteriterationscount;
} qpbleicbuffers;
typedef struct
{
    double epsg;
    double epsf;
    double epsx;
    ae_int_t maxits;
} qpcholeskysettings;
typedef struct
{
    sactiveset sas;
    ae_vector pg;
    ae_vector gc;
    ae_vector xs;
    ae_vector xn;
    ae_vector workbndl;
    ae_vector workbndu;
    ae_vector havebndl;
    ae_vector havebndu;
    ae_matrix workcleic;
    ae_vector rctmpg;
    ae_vector tmp0;
    ae_vector tmp1;
    ae_vector tmpb;
    ae_int_t repinneriterationscount;
    ae_int_t repouteriterationscount;
    ae_int_t repncholesky;
} qpcholeskybuffers;
typedef struct
{
    ae_int_t n;
    qqpsettings qqpsettingsuser;
    qqpsettings qqpsettingscurrent;
    qpbleicsettings qpbleicsettingsuser;
    qpbleicsettings qpbleicsettingscurrent;
    ae_int_t algokind;
    ae_int_t akind;
    convexquadraticmodel a;
    sparsematrix sparsea;
    ae_bool sparseaupper;
    double absamax;
    double absasum;
    double absasum2;
    ae_vector b;
    ae_vector bndl;
    ae_vector bndu;
    ae_vector s;
    ae_vector havebndl;
    ae_vector havebndu;
    ae_vector xorigin;
    ae_vector startx;
    ae_bool havex;
    ae_matrix cleic;
    ae_int_t nec;
    ae_int_t nic;
    ae_vector xs;
    ae_int_t repinneriterationscount;
    ae_int_t repouteriterationscount;
    ae_int_t repncholesky;
    ae_int_t repnmv;
    ae_int_t repterminationtype;
    ae_vector tmp0;
    ae_bool qpbleicfirstcall;
    qpbleicbuffers qpbleicbuf;
    qqpbuffers qqpbuf;
    qpcholeskybuffers qpcholeskybuf;
    normestimatorstate estimator;
} minqpstate;
typedef struct
{
    ae_int_t inneriterationscount;
    ae_int_t outeriterationscount;
    ae_int_t nmv;
    ae_int_t ncholesky;
    ae_int_t terminationtype;
} minqpreport;
typedef struct
{
    ae_int_t n;
    ae_int_t m;
    double diffstep;
    double epsg;
    double epsf;
    double epsx;
    ae_int_t maxits;
    ae_bool xrep;
    double stpmax;
    ae_int_t maxmodelage;
    ae_bool makeadditers;
    ae_vector x;
    double f;
    ae_vector fi;
    ae_matrix j;
    ae_matrix h;
    ae_vector g;
    ae_bool needf;
    ae_bool needfg;
    ae_bool needfgh;
    ae_bool needfij;
    ae_bool needfi;
    ae_bool xupdated;
    ae_bool userterminationneeded;
    ae_int_t algomode;
    ae_bool hasf;
    ae_bool hasfi;
    ae_bool hasg;
    ae_vector xbase;
    double fbase;
    ae_vector fibase;
    ae_vector gbase;
    ae_matrix quadraticmodel;
    ae_vector bndl;
    ae_vector bndu;
    ae_vector havebndl;
    ae_vector havebndu;
    ae_vector s;
    double lambdav;
    double nu;
    ae_int_t modelage;
    ae_vector xdir;
    ae_vector deltax;
    ae_vector deltaf;
    ae_bool deltaxready;
    ae_bool deltafready;
    double teststep;
    ae_int_t repiterationscount;
    ae_int_t repterminationtype;
    ae_int_t repfuncidx;
    ae_int_t repvaridx;
    ae_int_t repnfunc;
    ae_int_t repnjac;
    ae_int_t repngrad;
    ae_int_t repnhess;
    ae_int_t repncholesky;
    rcommstate rstate;
    ae_vector choleskybuf;
    ae_vector tmp0;
    double actualdecrease;
    double predicteddecrease;
    double xm1;
    double xp1;
    ae_vector fm1;
    ae_vector fp1;
    ae_vector fc1;
    ae_vector gm1;
    ae_vector gp1;
    ae_vector gc1;
    minlbfgsstate internalstate;
    minlbfgsreport internalrep;
    minqpstate qpstate;
    minqpreport qprep;
} minlmstate;
typedef struct
{
    ae_int_t iterationscount;
    ae_int_t terminationtype;
    ae_int_t funcidx;
    ae_int_t varidx;
    ae_int_t nfunc;
    ae_int_t njac;
    ae_int_t ngrad;
    ae_int_t nhess;
    ae_int_t ncholesky;
} minlmreport;
typedef struct
{
    ae_int_t n;
    double epsg;
    double epsf;
    double epsx;
    ae_int_t maxits;
    ae_bool xrep;
    double stpmax;
    ae_int_t cgtype;
    ae_int_t k;
    ae_int_t nfev;
    ae_int_t mcstage;
    ae_vector bndl;
    ae_vector bndu;
    ae_int_t curalgo;
    ae_int_t acount;
    double mu;
    double finit;
    double dginit;
    ae_vector ak;
    ae_vector xk;
    ae_vector dk;
    ae_vector an;
    ae_vector xn;
    ae_vector dn;
    ae_vector d;
    double fold;
    double stp;
    ae_vector work;
    ae_vector yk;
    ae_vector gc;
    double laststep;
    ae_vector x;
    double f;
    ae_vector g;
    ae_bool needfg;
    ae_bool xupdated;
    rcommstate rstate;
    ae_int_t repiterationscount;
    ae_int_t repnfev;
    ae_int_t repterminationtype;
    ae_int_t debugrestartscount;
    linminstate lstate;
    double betahs;
    double betady;
} minasastate;
typedef struct
{
    ae_int_t iterationscount;
    ae_int_t nfev;
    ae_int_t terminationtype;
    ae_int_t activeconstraints;
} minasareport;
typedef struct
{
    double stabilizingpoint;
    double initialinequalitymultiplier;
    ae_int_t solvertype;
    ae_int_t prectype;
    ae_int_t updatefreq;
    double rho;
    ae_int_t n;
    double epsg;
    double epsf;
    double epsx;
    ae_int_t maxits;
    ae_int_t aulitscnt;
    ae_bool xrep;
    double diffstep;
    double teststep;
    ae_vector s;
    ae_vector bndl;
    ae_vector bndu;
    ae_vector hasbndl;
    ae_vector hasbndu;
    ae_int_t nec;
    ae_int_t nic;
    ae_matrix cleic;
    ae_int_t ng;
    ae_int_t nh;
    ae_vector x;
    double f;
    ae_vector fi;
    ae_matrix j;
    ae_bool needfij;
    ae_bool needfi;
    ae_bool xupdated;
    rcommstate rstate;
    rcommstate rstateaul;
    ae_vector scaledbndl;
    ae_vector scaledbndu;
    ae_matrix scaledcleic;
    ae_vector xc;
    ae_vector xstart;
    ae_vector xbase;
    ae_vector fbase;
    ae_vector dfbase;
    ae_vector fm2;
    ae_vector fm1;
    ae_vector fp1;
    ae_vector fp2;
    ae_vector dfm1;
    ae_vector dfp1;
    ae_vector bufd;
    ae_vector bufc;
    ae_matrix bufw;
    ae_vector xk;
    ae_vector xk1;
    ae_vector gk;
    ae_vector gk1;
    double gammak;
    ae_bool xkpresent;
    minlbfgsstate auloptimizer;
    minlbfgsreport aulreport;
    ae_vector nubc;
    ae_vector nulc;
    ae_vector nunlc;
    ae_int_t repinneriterationscount;
    ae_int_t repouteriterationscount;
    ae_int_t repnfev;
    ae_int_t repvaridx;
    ae_int_t repfuncidx;
    ae_int_t repterminationtype;
    ae_int_t repdbgphase0its;
} minnlcstate;
typedef struct
{
    ae_int_t iterationscount;
    ae_int_t nfev;
    ae_int_t varidx;
    ae_int_t funcidx;
    ae_int_t terminationtype;
    ae_int_t dbgphase0its;
} minnlcreport;

}

/////////////////////////////////////////////////////////////////////////
//
// THIS SECTION CONTAINS C++ INTERFACE
//
/////////////////////////////////////////////////////////////////////////
namespace alglib
{


/*************************************************************************
This object stores state of the nonlinear CG optimizer.

You should use ALGLIB functions to work with this object.
*************************************************************************/
class _mincgstate_owner
{
public:
    _mincgstate_owner();
    _mincgstate_owner(const _mincgstate_owner &rhs);
    _mincgstate_owner& operator=(const _mincgstate_owner &rhs);
    virtual ~_mincgstate_owner();
    alglib_impl::mincgstate* c_ptr();
    alglib_impl::mincgstate* c_ptr() const;
protected:
    alglib_impl::mincgstate *p_struct;
};
class mincgstate : public _mincgstate_owner
{
public:
    mincgstate();
    mincgstate(const mincgstate &rhs);
    mincgstate& operator=(const mincgstate &rhs);
    virtual ~mincgstate();
    ae_bool &needf;
    ae_bool &needfg;
    ae_bool &xupdated;
    double &f;
    real_1d_array g;
    real_1d_array x;

};


/*************************************************************************
This structure stores optimization report:
* IterationsCount           total number of inner iterations
* NFEV                      number of gradient evaluations
* TerminationType           termination type (see below)

TERMINATION CODES

TerminationType field contains completion code, which can be:
  -8    internal integrity control detected  infinite  or  NAN  values  in
        function/gradient. Abnormal termination signalled.
  -7    gradient verification failed.
        See MinCGSetGradientCheck() for more information.
   1    relative function improvement is no more than EpsF.
   2    relative step is no more than EpsX.
   4    gradient norm is no more than EpsG
   5    MaxIts steps was taken
   7    stopping conditions are too stringent,
        further improvement is impossible,
        X contains best point found so far.
   8    terminated by user who called mincgrequesttermination(). X contains
        point which was "current accepted" when  termination  request  was
        submitted.

Other fields of this structure are not documented and should not be used!
*************************************************************************/
class _mincgreport_owner
{
public:
    _mincgreport_owner();
    _mincgreport_owner(const _mincgreport_owner &rhs);
    _mincgreport_owner& operator=(const _mincgreport_owner &rhs);
    virtual ~_mincgreport_owner();
    alglib_impl::mincgreport* c_ptr();
    alglib_impl::mincgreport* c_ptr() const;
protected:
    alglib_impl::mincgreport *p_struct;
};
class mincgreport : public _mincgreport_owner
{
public:
    mincgreport();
    mincgreport(const mincgreport &rhs);
    mincgreport& operator=(const mincgreport &rhs);
    virtual ~mincgreport();
    ae_int_t &iterationscount;
    ae_int_t &nfev;
    ae_int_t &varidx;
    ae_int_t &terminationtype;

};

/*************************************************************************
This object stores nonlinear optimizer state.
You should use functions provided by MinBLEIC subpackage to work with this
object
*************************************************************************/
class _minbleicstate_owner
{
public:
    _minbleicstate_owner();
    _minbleicstate_owner(const _minbleicstate_owner &rhs);
    _minbleicstate_owner& operator=(const _minbleicstate_owner &rhs);
    virtual ~_minbleicstate_owner();
    alglib_impl::minbleicstate* c_ptr();
    alglib_impl::minbleicstate* c_ptr() const;
protected:
    alglib_impl::minbleicstate *p_struct;
};
class minbleicstate : public _minbleicstate_owner
{
public:
    minbleicstate();
    minbleicstate(const minbleicstate &rhs);
    minbleicstate& operator=(const minbleicstate &rhs);
    virtual ~minbleicstate();
    ae_bool &needf;
    ae_bool &needfg;
    ae_bool &xupdated;
    double &f;
    real_1d_array g;
    real_1d_array x;

};


/*************************************************************************
This structure stores optimization report:
* IterationsCount           number of iterations
* NFEV                      number of gradient evaluations
* TerminationType           termination type (see below)

TERMINATION CODES

TerminationType field contains completion code, which can be:
  -8    internal integrity control detected  infinite  or  NAN  values  in
        function/gradient. Abnormal termination signalled.
  -7    gradient verification failed.
        See MinBLEICSetGradientCheck() for more information.
  -3    inconsistent constraints. Feasible point is
        either nonexistent or too hard to find. Try to
        restart optimizer with better initial approximation
   1    relative function improvement is no more than EpsF.
   2    relative step is no more than EpsX.
   4    gradient norm is no more than EpsG
   5    MaxIts steps was taken
   7    stopping conditions are too stringent,
        further improvement is impossible,
        X contains best point found so far.
   8    terminated by user who called minbleicrequesttermination(). X contains
        point which was "current accepted" when  termination  request  was
        submitted.

ADDITIONAL FIELDS

There are additional fields which can be used for debugging:
* DebugEqErr                error in the equality constraints (2-norm)
* DebugFS                   f, calculated at projection of initial point
                            to the feasible set
* DebugFF                   f, calculated at the final point
* DebugDX                   |X_start-X_final|
*************************************************************************/
class _minbleicreport_owner
{
public:
    _minbleicreport_owner();
    _minbleicreport_owner(const _minbleicreport_owner &rhs);
    _minbleicreport_owner& operator=(const _minbleicreport_owner &rhs);
    virtual ~_minbleicreport_owner();
    alglib_impl::minbleicreport* c_ptr();
    alglib_impl::minbleicreport* c_ptr() const;
protected:
    alglib_impl::minbleicreport *p_struct;
};
class minbleicreport : public _minbleicreport_owner
{
public:
    minbleicreport();
    minbleicreport(const minbleicreport &rhs);
    minbleicreport& operator=(const minbleicreport &rhs);
    virtual ~minbleicreport();
    ae_int_t &iterationscount;
    ae_int_t &nfev;
    ae_int_t &varidx;
    ae_int_t &terminationtype;
    double &debugeqerr;
    double &debugfs;
    double &debugff;
    double &debugdx;
    ae_int_t &debugfeasqpits;
    ae_int_t &debugfeasgpaits;
    ae_int_t &inneriterationscount;
    ae_int_t &outeriterationscount;

};

/*************************************************************************

*************************************************************************/
class _minlbfgsstate_owner
{
public:
    _minlbfgsstate_owner();
    _minlbfgsstate_owner(const _minlbfgsstate_owner &rhs);
    _minlbfgsstate_owner& operator=(const _minlbfgsstate_owner &rhs);
    virtual ~_minlbfgsstate_owner();
    alglib_impl::minlbfgsstate* c_ptr();
    alglib_impl::minlbfgsstate* c_ptr() const;
protected:
    alglib_impl::minlbfgsstate *p_struct;
};
class minlbfgsstate : public _minlbfgsstate_owner
{
public:
    minlbfgsstate();
    minlbfgsstate(const minlbfgsstate &rhs);
    minlbfgsstate& operator=(const minlbfgsstate &rhs);
    virtual ~minlbfgsstate();
    ae_bool &needf;
    ae_bool &needfg;
    ae_bool &xupdated;
    double &f;
    real_1d_array g;
    real_1d_array x;

};


/*************************************************************************
This structure stores optimization report:
* IterationsCount           total number of inner iterations
* NFEV                      number of gradient evaluations
* TerminationType           termination type (see below)

TERMINATION CODES

TerminationType field contains completion code, which can be:
  -8    internal integrity control detected  infinite  or  NAN  values  in
        function/gradient. Abnormal termination signalled.
  -7    gradient verification failed.
        See MinLBFGSSetGradientCheck() for more information.
   1    relative function improvement is no more than EpsF.
   2    relative step is no more than EpsX.
   4    gradient norm is no more than EpsG
   5    MaxIts steps was taken
   7    stopping conditions are too stringent,
        further improvement is impossible,
        X contains best point found so far.
   8    terminated    by  user  who  called  minlbfgsrequesttermination().
        X contains point which was   "current accepted"  when  termination
        request was submitted.

Other fields of this structure are not documented and should not be used!
*************************************************************************/
class _minlbfgsreport_owner
{
public:
    _minlbfgsreport_owner();
    _minlbfgsreport_owner(const _minlbfgsreport_owner &rhs);
    _minlbfgsreport_owner& operator=(const _minlbfgsreport_owner &rhs);
    virtual ~_minlbfgsreport_owner();
    alglib_impl::minlbfgsreport* c_ptr();
    alglib_impl::minlbfgsreport* c_ptr() const;
protected:
    alglib_impl::minlbfgsreport *p_struct;
};
class minlbfgsreport : public _minlbfgsreport_owner
{
public:
    minlbfgsreport();
    minlbfgsreport(const minlbfgsreport &rhs);
    minlbfgsreport& operator=(const minlbfgsreport &rhs);
    virtual ~minlbfgsreport();
    ae_int_t &iterationscount;
    ae_int_t &nfev;
    ae_int_t &varidx;
    ae_int_t &terminationtype;

};


/*************************************************************************
This object stores nonlinear optimizer state.
You should use functions provided by MinQP subpackage to work with this
object
*************************************************************************/
class _minqpstate_owner
{
public:
    _minqpstate_owner();
    _minqpstate_owner(const _minqpstate_owner &rhs);
    _minqpstate_owner& operator=(const _minqpstate_owner &rhs);
    virtual ~_minqpstate_owner();
    alglib_impl::minqpstate* c_ptr();
    alglib_impl::minqpstate* c_ptr() const;
protected:
    alglib_impl::minqpstate *p_struct;
};
class minqpstate : public _minqpstate_owner
{
public:
    minqpstate();
    minqpstate(const minqpstate &rhs);
    minqpstate& operator=(const minqpstate &rhs);
    virtual ~minqpstate();

};


/*************************************************************************
This structure stores optimization report:
* InnerIterationsCount      number of inner iterations
* OuterIterationsCount      number of outer iterations
* NCholesky                 number of Cholesky decomposition
* NMV                       number of matrix-vector products
                            (only products calculated as part of iterative
                            process are counted)
* TerminationType           completion code (see below)

Completion codes:
* -5    inappropriate solver was used:
        * QuickQP solver for problem with general linear constraints
        * Cholesky solver for semidefinite or indefinite problems
        * Cholesky solver for problems with non-boundary constraints
* -4    BLEIC-QP or QuickQP solver found unconstrained direction
        of negative curvature (function is unbounded from
        below  even  under  constraints),  no  meaningful
        minimum can be found.
* -3    inconsistent constraints (or, maybe, feasible point is
        too hard to find). If you are sure that constraints are feasible,
        try to restart optimizer with better initial approximation.
* -1    solver error
*  1..4 successful completion
*  5    MaxIts steps was taken
*  7    stopping conditions are too stringent,
        further improvement is impossible,
        X contains best point found so far.
*************************************************************************/
class _minqpreport_owner
{
public:
    _minqpreport_owner();
    _minqpreport_owner(const _minqpreport_owner &rhs);
    _minqpreport_owner& operator=(const _minqpreport_owner &rhs);
    virtual ~_minqpreport_owner();
    alglib_impl::minqpreport* c_ptr();
    alglib_impl::minqpreport* c_ptr() const;
protected:
    alglib_impl::minqpreport *p_struct;
};
class minqpreport : public _minqpreport_owner
{
public:
    minqpreport();
    minqpreport(const minqpreport &rhs);
    minqpreport& operator=(const minqpreport &rhs);
    virtual ~minqpreport();
    ae_int_t &inneriterationscount;
    ae_int_t &outeriterationscount;
    ae_int_t &nmv;
    ae_int_t &ncholesky;
    ae_int_t &terminationtype;

};

/*************************************************************************
Levenberg-Marquardt optimizer.

This structure should be created using one of the MinLMCreate???()
functions. You should not access its fields directly; use ALGLIB functions
to work with it.
*************************************************************************/
class _minlmstate_owner
{
public:
    _minlmstate_owner();
    _minlmstate_owner(const _minlmstate_owner &rhs);
    _minlmstate_owner& operator=(const _minlmstate_owner &rhs);
    virtual ~_minlmstate_owner();
    alglib_impl::minlmstate* c_ptr();
    alglib_impl::minlmstate* c_ptr() const;
protected:
    alglib_impl::minlmstate *p_struct;
};
class minlmstate : public _minlmstate_owner
{
public:
    minlmstate();
    minlmstate(const minlmstate &rhs);
    minlmstate& operator=(const minlmstate &rhs);
    virtual ~minlmstate();
    ae_bool &needf;
    ae_bool &needfg;
    ae_bool &needfgh;
    ae_bool &needfi;
    ae_bool &needfij;
    ae_bool &xupdated;
    double &f;
    real_1d_array fi;
    real_1d_array g;
    real_2d_array h;
    real_2d_array j;
    real_1d_array x;

};


/*************************************************************************
Optimization report, filled by MinLMResults() function

FIELDS:
* TerminationType, completetion code:
    * -7    derivative correctness check failed;
            see Rep.WrongNum, Rep.WrongI, Rep.WrongJ for
            more information.
    * -3    constraints are inconsistent
    *  1    relative function improvement is no more than
            EpsF.
    *  2    relative step is no more than EpsX.
    *  4    gradient is no more than EpsG.
    *  5    MaxIts steps was taken
    *  7    stopping conditions are too stringent,
            further improvement is impossible
    *  8    terminated   by  user  who  called  MinLMRequestTermination().
            X contains point which was "current accepted" when termination
            request was submitted.
* IterationsCount, contains iterations count
* NFunc, number of function calculations
* NJac, number of Jacobi matrix calculations
* NGrad, number of gradient calculations
* NHess, number of Hessian calculations
* NCholesky, number of Cholesky decomposition calculations
*************************************************************************/
class _minlmreport_owner
{
public:
    _minlmreport_owner();
    _minlmreport_owner(const _minlmreport_owner &rhs);
    _minlmreport_owner& operator=(const _minlmreport_owner &rhs);
    virtual ~_minlmreport_owner();
    alglib_impl::minlmreport* c_ptr();
    alglib_impl::minlmreport* c_ptr() const;
protected:
    alglib_impl::minlmreport *p_struct;
};
class minlmreport : public _minlmreport_owner
{
public:
    minlmreport();
    minlmreport(const minlmreport &rhs);
    minlmreport& operator=(const minlmreport &rhs);
    virtual ~minlmreport();
    ae_int_t &iterationscount;
    ae_int_t &terminationtype;
    ae_int_t &funcidx;
    ae_int_t &varidx;
    ae_int_t &nfunc;
    ae_int_t &njac;
    ae_int_t &ngrad;
    ae_int_t &nhess;
    ae_int_t &ncholesky;

};

/*************************************************************************

*************************************************************************/
class _minasastate_owner
{
public:
    _minasastate_owner();
    _minasastate_owner(const _minasastate_owner &rhs);
    _minasastate_owner& operator=(const _minasastate_owner &rhs);
    virtual ~_minasastate_owner();
    alglib_impl::minasastate* c_ptr();
    alglib_impl::minasastate* c_ptr() const;
protected:
    alglib_impl::minasastate *p_struct;
};
class minasastate : public _minasastate_owner
{
public:
    minasastate();
    minasastate(const minasastate &rhs);
    minasastate& operator=(const minasastate &rhs);
    virtual ~minasastate();
    ae_bool &needfg;
    ae_bool &xupdated;
    double &f;
    real_1d_array g;
    real_1d_array x;

};


/*************************************************************************

*************************************************************************/
class _minasareport_owner
{
public:
    _minasareport_owner();
    _minasareport_owner(const _minasareport_owner &rhs);
    _minasareport_owner& operator=(const _minasareport_owner &rhs);
    virtual ~_minasareport_owner();
    alglib_impl::minasareport* c_ptr();
    alglib_impl::minasareport* c_ptr() const;
protected:
    alglib_impl::minasareport *p_struct;
};
class minasareport : public _minasareport_owner
{
public:
    minasareport();
    minasareport(const minasareport &rhs);
    minasareport& operator=(const minasareport &rhs);
    virtual ~minasareport();
    ae_int_t &iterationscount;
    ae_int_t &nfev;
    ae_int_t &terminationtype;
    ae_int_t &activeconstraints;

};

/*************************************************************************
This object stores nonlinear optimizer state.
You should use functions provided by MinNLC subpackage to work  with  this
object
*************************************************************************/
class _minnlcstate_owner
{
public:
    _minnlcstate_owner();
    _minnlcstate_owner(const _minnlcstate_owner &rhs);
    _minnlcstate_owner& operator=(const _minnlcstate_owner &rhs);
    virtual ~_minnlcstate_owner();
    alglib_impl::minnlcstate* c_ptr();
    alglib_impl::minnlcstate* c_ptr() const;
protected:
    alglib_impl::minnlcstate *p_struct;
};
class minnlcstate : public _minnlcstate_owner
{
public:
    minnlcstate();
    minnlcstate(const minnlcstate &rhs);
    minnlcstate& operator=(const minnlcstate &rhs);
    virtual ~minnlcstate();
    ae_bool &needfi;
    ae_bool &needfij;
    ae_bool &xupdated;
    double &f;
    real_1d_array fi;
    real_2d_array j;
    real_1d_array x;

};


/*************************************************************************
This structure stores optimization report:
* IterationsCount           total number of inner iterations
* NFEV                      number of gradient evaluations
* TerminationType           termination type (see below)

TERMINATION CODES

TerminationType field contains completion code, which can be:
  -8    internal integrity control detected  infinite  or  NAN  values  in
        function/gradient. Abnormal termination signalled.
  -7    gradient verification failed.
        See MinNLCSetGradientCheck() for more information.
   1    relative function improvement is no more than EpsF.
   2    relative step is no more than EpsX.
   4    gradient norm is no more than EpsG
   5    MaxIts steps was taken
   7    stopping conditions are too stringent,
        further improvement is impossible,
        X contains best point found so far.

Other fields of this structure are not documented and should not be used!
*************************************************************************/
class _minnlcreport_owner
{
public:
    _minnlcreport_owner();
    _minnlcreport_owner(const _minnlcreport_owner &rhs);
    _minnlcreport_owner& operator=(const _minnlcreport_owner &rhs);
    virtual ~_minnlcreport_owner();
    alglib_impl::minnlcreport* c_ptr();
    alglib_impl::minnlcreport* c_ptr() const;
protected:
    alglib_impl::minnlcreport *p_struct;
};
class minnlcreport : public _minnlcreport_owner
{
public:
    minnlcreport();
    minnlcreport(const minnlcreport &rhs);
    minnlcreport& operator=(const minnlcreport &rhs);
    virtual ~minnlcreport();
    ae_int_t &iterationscount;
    ae_int_t &nfev;
    ae_int_t &varidx;
    ae_int_t &funcidx;
    ae_int_t &terminationtype;
    ae_int_t &dbgphase0its;

};


/*************************************************************************
        NONLINEAR CONJUGATE GRADIENT METHOD

DESCRIPTION:
The subroutine minimizes function F(x) of N arguments by using one of  the
nonlinear conjugate gradient methods.

These CG methods are globally convergent (even on non-convex functions) as
long as grad(f) is Lipschitz continuous in  a  some  neighborhood  of  the
L = { x : f(x)<=f(x0) }.


REQUIREMENTS:
Algorithm will request following information during its operation:
* function value F and its gradient G (simultaneously) at given point X


USAGE:
1. User initializes algorithm state with MinCGCreate() call
2. User tunes solver parameters with MinCGSetCond(), MinCGSetStpMax() and
   other functions
3. User calls MinCGOptimize() function which takes algorithm  state   and
   pointer (delegate, etc.) to callback function which calculates F/G.
4. User calls MinCGResults() to get solution
5. Optionally, user may call MinCGRestartFrom() to solve another  problem
   with same N but another starting point and/or another function.
   MinCGRestartFrom() allows to reuse already initialized structure.


INPUT PARAMETERS:
    N       -   problem dimension, N>0:
                * if given, only leading N elements of X are used
                * if not given, automatically determined from size of X
    X       -   starting point, array[0..N-1].

OUTPUT PARAMETERS:
    State   -   structure which stores algorithm state

  -- ALGLIB --
     Copyright 25.03.2010 by Bochkanov Sergey
*************************************************************************/
void mincgcreate(const ae_int_t n, const real_1d_array &x, mincgstate &state);
void mincgcreate(const real_1d_array &x, mincgstate &state);


/*************************************************************************
The subroutine is finite difference variant of MinCGCreate(). It uses
finite differences in order to differentiate target function.

Description below contains information which is specific to this function
only. We recommend to read comments on MinCGCreate() in order to get more
information about creation of CG optimizer.

INPUT PARAMETERS:
    N       -   problem dimension, N>0:
                * if given, only leading N elements of X are used
                * if not given, automatically determined from size of X
    X       -   starting point, array[0..N-1].
    DiffStep-   differentiation step, >0

OUTPUT PARAMETERS:
    State   -   structure which stores algorithm state

NOTES:
1. algorithm uses 4-point central formula for differentiation.
2. differentiation step along I-th axis is equal to DiffStep*S[I] where
   S[] is scaling vector which can be set by MinCGSetScale() call.
3. we recommend you to use moderate values of  differentiation  step.  Too
   large step will result in too large truncation  errors, while too small
   step will result in too large numerical  errors.  1.0E-6  can  be  good
   value to start with.
4. Numerical  differentiation  is   very   inefficient  -   one   gradient
   calculation needs 4*N function evaluations. This function will work for
   any N - either small (1...10), moderate (10...100) or  large  (100...).
   However, performance penalty will be too severe for any N's except  for
   small ones.
   We should also say that code which relies on numerical  differentiation
   is  less  robust  and  precise.  L-BFGS  needs  exact  gradient values.
   Imprecise  gradient may slow down  convergence,  especially  on  highly
   nonlinear problems.
   Thus  we  recommend to use this function for fast prototyping on small-
   dimensional problems only, and to implement analytical gradient as soon
   as possible.

  -- ALGLIB --
     Copyright 16.05.2011 by Bochkanov Sergey
*************************************************************************/
void mincgcreatef(const ae_int_t n, const real_1d_array &x, const double diffstep, mincgstate &state);
void mincgcreatef(const real_1d_array &x, const double diffstep, mincgstate &state);


/*************************************************************************
This function sets stopping conditions for CG optimization algorithm.

INPUT PARAMETERS:
    State   -   structure which stores algorithm state
    EpsG    -   >=0
                The  subroutine  finishes  its  work   if   the  condition
                |v|<EpsG is satisfied, where:
                * |.| means Euclidian norm
                * v - scaled gradient vector, v[i]=g[i]*s[i]
                * g - gradient
                * s - scaling coefficients set by MinCGSetScale()
    EpsF    -   >=0
                The  subroutine  finishes  its work if on k+1-th iteration
                the  condition  |F(k+1)-F(k)|<=EpsF*max{|F(k)|,|F(k+1)|,1}
                is satisfied.
    EpsX    -   >=0
                The subroutine finishes its work if  on  k+1-th  iteration
                the condition |v|<=EpsX is fulfilled, where:
                * |.| means Euclidian norm
                * v - scaled step vector, v[i]=dx[i]/s[i]
                * dx - ste pvector, dx=X(k+1)-X(k)
                * s - scaling coefficients set by MinCGSetScale()
    MaxIts  -   maximum number of iterations. If MaxIts=0, the  number  of
                iterations is unlimited.

Passing EpsG=0, EpsF=0, EpsX=0 and MaxIts=0 (simultaneously) will lead to
automatic stopping criterion selection (small EpsX).

  -- ALGLIB --
     Copyright 02.04.2010 by Bochkanov Sergey
*************************************************************************/
void mincgsetcond(const mincgstate &state, const double epsg, const double epsf, const double epsx, const ae_int_t maxits);


/*************************************************************************
This function sets scaling coefficients for CG optimizer.

ALGLIB optimizers use scaling matrices to test stopping  conditions  (step
size and gradient are scaled before comparison with tolerances).  Scale of
the I-th variable is a translation invariant measure of:
a) "how large" the variable is
b) how large the step should be to make significant changes in the function

Scaling is also used by finite difference variant of CG optimizer  -  step
along I-th axis is equal to DiffStep*S[I].

In   most   optimizers  (and  in  the  CG  too)  scaling is NOT a form  of
preconditioning. It just  affects  stopping  conditions.  You  should  set
preconditioner by separate call to one of the MinCGSetPrec...() functions.

There  is  special  preconditioning  mode, however,  which  uses   scaling
coefficients to form diagonal preconditioning matrix. You  can  turn  this
mode on, if you want.   But  you should understand that scaling is not the
same thing as preconditioning - these are two different, although  related
forms of tuning solver.

INPUT PARAMETERS:
    State   -   structure stores algorithm state
    S       -   array[N], non-zero scaling coefficients
                S[i] may be negative, sign doesn't matter.

  -- ALGLIB --
     Copyright 14.01.2011 by Bochkanov Sergey
*************************************************************************/
void mincgsetscale(const mincgstate &state, const real_1d_array &s);


/*************************************************************************
This function turns on/off reporting.

INPUT PARAMETERS:
    State   -   structure which stores algorithm state
    NeedXRep-   whether iteration reports are needed or not

If NeedXRep is True, algorithm will call rep() callback function if  it is
provided to MinCGOptimize().

  -- ALGLIB --
     Copyright 02.04.2010 by Bochkanov Sergey
*************************************************************************/
void mincgsetxrep(const mincgstate &state, const bool needxrep);


/*************************************************************************
This function sets CG algorithm.

INPUT PARAMETERS:
    State   -   structure which stores algorithm state
    CGType  -   algorithm type:
                * -1    automatic selection of the best algorithm
                * 0     DY (Dai and Yuan) algorithm
                * 1     Hybrid DY-HS algorithm

  -- ALGLIB --
     Copyright 02.04.2010 by Bochkanov Sergey
*************************************************************************/
void mincgsetcgtype(const mincgstate &state, const ae_int_t cgtype);


/*************************************************************************
This function sets maximum step length

INPUT PARAMETERS:
    State   -   structure which stores algorithm state
    StpMax  -   maximum step length, >=0. Set StpMax to 0.0,  if you don't
                want to limit step length.

Use this subroutine when you optimize target function which contains exp()
or  other  fast  growing  functions,  and optimization algorithm makes too
large  steps  which  leads  to overflow. This function allows us to reject
steps  that  are  too  large  (and  therefore  expose  us  to the possible
overflow) without actually calculating function value at the x+stp*d.

  -- ALGLIB --
     Copyright 02.04.2010 by Bochkanov Sergey
*************************************************************************/
void mincgsetstpmax(const mincgstate &state, const double stpmax);


/*************************************************************************
This function allows to suggest initial step length to the CG algorithm.

Suggested  step  length  is used as starting point for the line search. It
can be useful when you have  badly  scaled  problem,  i.e.  when  ||grad||
(which is used as initial estimate for the first step) is many  orders  of
magnitude different from the desired step.

Line search  may  fail  on  such problems without good estimate of initial
step length. Imagine, for example, problem with ||grad||=10^50 and desired
step equal to 0.1 Line  search function will use 10^50  as  initial  step,
then  it  will  decrease step length by 2 (up to 20 attempts) and will get
10^44, which is still too large.

This function allows us to tell than line search should  be  started  from
some moderate step length, like 1.0, so algorithm will be able  to  detect
desired step length in a several searches.

Default behavior (when no step is suggested) is to use preconditioner,  if
it is available, to generate initial estimate of step length.

This function influences only first iteration of algorithm. It  should  be
called between MinCGCreate/MinCGRestartFrom() call and MinCGOptimize call.
Suggested step is ignored if you have preconditioner.

INPUT PARAMETERS:
    State   -   structure used to store algorithm state.
    Stp     -   initial estimate of the step length.
                Can be zero (no estimate).

  -- ALGLIB --
     Copyright 30.07.2010 by Bochkanov Sergey
*************************************************************************/
void mincgsuggeststep(const mincgstate &state, const double stp);


/*************************************************************************
Modification of the preconditioner: preconditioning is turned off.

INPUT PARAMETERS:
    State   -   structure which stores algorithm state

NOTE:  you  can  change  preconditioner  "on  the  fly",  during algorithm
iterations.

  -- ALGLIB --
     Copyright 13.10.2010 by Bochkanov Sergey
*************************************************************************/
void mincgsetprecdefault(const mincgstate &state);


/*************************************************************************
Modification  of  the  preconditioner:  diagonal of approximate Hessian is
used.

INPUT PARAMETERS:
    State   -   structure which stores algorithm state
    D       -   diagonal of the approximate Hessian, array[0..N-1],
                (if larger, only leading N elements are used).

NOTE:  you  can  change  preconditioner  "on  the  fly",  during algorithm
iterations.

NOTE 2: D[i] should be positive. Exception will be thrown otherwise.

NOTE 3: you should pass diagonal of approximate Hessian - NOT ITS INVERSE.

  -- ALGLIB --
     Copyright 13.10.2010 by Bochkanov Sergey
*************************************************************************/
void mincgsetprecdiag(const mincgstate &state, const real_1d_array &d);


/*************************************************************************
Modification of the preconditioner: scale-based diagonal preconditioning.

This preconditioning mode can be useful when you  don't  have  approximate
diagonal of Hessian, but you know that your  variables  are  badly  scaled
(for  example,  one  variable is in [1,10], and another in [1000,100000]),
and most part of the ill-conditioning comes from different scales of vars.

In this case simple  scale-based  preconditioner,  with H[i] = 1/(s[i]^2),
can greatly improve convergence.

IMPRTANT: you should set scale of your variables with MinCGSetScale() call
(before or after MinCGSetPrecScale() call). Without knowledge of the scale
of your variables scale-based preconditioner will be just unit matrix.

INPUT PARAMETERS:
    State   -   structure which stores algorithm state

NOTE:  you  can  change  preconditioner  "on  the  fly",  during algorithm
iterations.

  -- ALGLIB --
     Copyright 13.10.2010 by Bochkanov Sergey
*************************************************************************/
void mincgsetprecscale(const mincgstate &state);


/*************************************************************************
This function provides reverse communication interface
Reverse communication interface is not documented or recommended to use.
See below for functions which provide better documented API
*************************************************************************/
bool mincgiteration(const mincgstate &state);


/*************************************************************************
This family of functions is used to launcn iterations of nonlinear optimizer

These functions accept following parameters:
    state   -   algorithm state
    func    -   callback which calculates function (or merit function)
                value func at given point x
    grad    -   callback which calculates function (or merit function)
                value func and gradient grad at given point x
    rep     -   optional callback which is called after each iteration
                can be NULL
    ptr     -   optional pointer which is passed to func/grad/hess/jac/rep
                can be NULL

NOTES:

1. This function has two different implementations: one which  uses  exact
   (analytical) user-supplied  gradient, and one which uses function value
   only  and  numerically  differentiates  function  in  order  to  obtain
   gradient.

   Depending  on  the  specific  function  used to create optimizer object
   (either MinCGCreate()  for analytical gradient  or  MinCGCreateF()  for
   numerical differentiation) you should  choose  appropriate  variant  of
   MinCGOptimize() - one which accepts function AND gradient or one  which
   accepts function ONLY.

   Be careful to choose variant of MinCGOptimize()  which  corresponds  to
   your optimization scheme! Table below lists different  combinations  of
   callback (function/gradient) passed  to  MinCGOptimize()  and  specific
   function used to create optimizer.


                  |         USER PASSED TO MinCGOptimize()
   CREATED WITH   |  function only   |  function and gradient
   ------------------------------------------------------------
   MinCGCreateF() |     work                FAIL
   MinCGCreate()  |     FAIL                work

   Here "FAIL" denotes inappropriate combinations  of  optimizer  creation
   function and MinCGOptimize() version. Attemps to use  such  combination
   (for  example,  to create optimizer with  MinCGCreateF()  and  to  pass
   gradient information to MinCGOptimize()) will lead to  exception  being
   thrown. Either  you  did  not  pass  gradient when it WAS needed or you
   passed gradient when it was NOT needed.

  -- ALGLIB --
     Copyright 20.04.2009 by Bochkanov Sergey

*************************************************************************/
void mincgoptimize(mincgstate &state,
    void (*func)(const real_1d_array &x, double &func, void *ptr),
    void  (*rep)(const real_1d_array &x, double func, void *ptr) = NULL,
    void *ptr = NULL);
void mincgoptimize(mincgstate &state,
    void (*grad)(const real_1d_array &x, double &func, real_1d_array &grad, void *ptr),
    void  (*rep)(const real_1d_array &x, double func, void *ptr) = NULL,
    void *ptr = NULL);


/*************************************************************************
Conjugate gradient results

INPUT PARAMETERS:
    State   -   algorithm state

OUTPUT PARAMETERS:
    X       -   array[0..N-1], solution
    Rep     -   optimization report:
                * Rep.TerminationType completetion code:
                    * -8    internal integrity control  detected  infinite
                            or NAN values in  function/gradient.  Abnormal
                            termination signalled.
                    * -7    gradient verification failed.
                            See MinCGSetGradientCheck() for more information.
                    *  1    relative function improvement is no more than
                            EpsF.
                    *  2    relative step is no more than EpsX.
                    *  4    gradient norm is no more than EpsG
                    *  5    MaxIts steps was taken
                    *  7    stopping conditions are too stringent,
                            further improvement is impossible,
                            we return best X found so far
                    *  8    terminated by user
                * Rep.IterationsCount contains iterations count
                * NFEV countains number of function calculations

  -- ALGLIB --
     Copyright 20.04.2009 by Bochkanov Sergey
*************************************************************************/
void mincgresults(const mincgstate &state, real_1d_array &x, mincgreport &rep);


/*************************************************************************
Conjugate gradient results

Buffered implementation of MinCGResults(), which uses pre-allocated buffer
to store X[]. If buffer size is  too  small,  it  resizes  buffer.  It  is
intended to be used in the inner cycles of performance critical algorithms
where array reallocation penalty is too large to be ignored.

  -- ALGLIB --
     Copyright 20.04.2009 by Bochkanov Sergey
*************************************************************************/
void mincgresultsbuf(const mincgstate &state, real_1d_array &x, mincgreport &rep);


/*************************************************************************
This  subroutine  restarts  CG  algorithm from new point. All optimization
parameters are left unchanged.

This  function  allows  to  solve multiple  optimization  problems  (which
must have same number of dimensions) without object reallocation penalty.

INPUT PARAMETERS:
    State   -   structure used to store algorithm state.
    X       -   new starting point.

  -- ALGLIB --
     Copyright 30.07.2010 by Bochkanov Sergey
*************************************************************************/
void mincgrestartfrom(const mincgstate &state, const real_1d_array &x);


/*************************************************************************
This subroutine submits request for termination of running  optimizer.  It
should be called from user-supplied callback when user decides that it  is
time to "smoothly" terminate optimization process.  As  result,  optimizer
stops at point which was "current accepted" when termination  request  was
submitted and returns error code 8 (successful termination).

INPUT PARAMETERS:
    State   -   optimizer structure

NOTE: after  request  for  termination  optimizer  may   perform   several
      additional calls to user-supplied callbacks. It does  NOT  guarantee
      to stop immediately - it just guarantees that these additional calls
      will be discarded later.

NOTE: calling this function on optimizer which is NOT running will have no
      effect.

NOTE: multiple calls to this function are possible. First call is counted,
      subsequent calls are silently ignored.

  -- ALGLIB --
     Copyright 08.10.2014 by Bochkanov Sergey
*************************************************************************/
void mincgrequesttermination(const mincgstate &state);


/*************************************************************************

This  subroutine  turns  on  verification  of  the  user-supplied analytic
gradient:
* user calls this subroutine before optimization begins
* MinCGOptimize() is called
* prior to  actual  optimization, for each component  of  parameters being
  optimized X[i] algorithm performs following steps:
  * two trial steps are made to X[i]-TestStep*S[i] and X[i]+TestStep*S[i],
    where X[i] is i-th component of the initial point and S[i] is a  scale
    of i-th parameter
  * F(X) is evaluated at these trial points
  * we perform one more evaluation in the middle point of the interval
  * we  build  cubic  model using function values and derivatives at trial
    points and we compare its prediction with actual value in  the  middle
    point
  * in case difference between prediction and actual value is higher  than
    some predetermined threshold, algorithm stops with completion code -7;
    Rep.VarIdx is set to index of the parameter with incorrect derivative.
* after verification is over, algorithm proceeds to the actual optimization.

NOTE 1: verification  needs  N (parameters count) gradient evaluations. It
        is very costly and you should use  it  only  for  low  dimensional
        problems,  when  you  want  to  be  sure  that  you've   correctly
        calculated  analytic  derivatives.  You  should  not use it in the
        production code (unless you want to check derivatives provided  by
        some third party).

NOTE 2: you  should  carefully  choose  TestStep. Value which is too large
        (so large that function behaviour is significantly non-cubic) will
        lead to false alarms. You may use  different  step  for  different
        parameters by means of setting scale with MinCGSetScale().

NOTE 3: this function may lead to false positives. In case it reports that
        I-th  derivative was calculated incorrectly, you may decrease test
        step  and  try  one  more  time  - maybe your function changes too
        sharply  and  your  step  is  too  large for such rapidly chanding
        function.

INPUT PARAMETERS:
    State       -   structure used to store algorithm state
    TestStep    -   verification step:
                    * TestStep=0 turns verification off
                    * TestStep>0 activates verification

  -- ALGLIB --
     Copyright 31.05.2012 by Bochkanov Sergey
*************************************************************************/
void mincgsetgradientcheck(const mincgstate &state, const double teststep);

/*************************************************************************
                     BOUND CONSTRAINED OPTIMIZATION
       WITH ADDITIONAL LINEAR EQUALITY AND INEQUALITY CONSTRAINTS

DESCRIPTION:
The  subroutine  minimizes  function   F(x)  of N arguments subject to any
combination of:
* bound constraints
* linear inequality constraints
* linear equality constraints

REQUIREMENTS:
* user must provide function value and gradient
* starting point X0 must be feasible or
  not too far away from the feasible set
* grad(f) must be Lipschitz continuous on a level set:
  L = { x : f(x)<=f(x0) }
* function must be defined everywhere on the feasible set F

USAGE:

Constrained optimization if far more complex than the unconstrained one.
Here we give very brief outline of the BLEIC optimizer. We strongly recommend
you to read examples in the ALGLIB Reference Manual and to read ALGLIB User Guide
on optimization, which is available at http://www.alglib.net/optimization/

1. User initializes algorithm state with MinBLEICCreate() call

2. USer adds boundary and/or linear constraints by calling
   MinBLEICSetBC() and MinBLEICSetLC() functions.

3. User sets stopping conditions with MinBLEICSetCond().

4. User calls MinBLEICOptimize() function which takes algorithm  state and
   pointer (delegate, etc.) to callback function which calculates F/G.

5. User calls MinBLEICResults() to get solution

6. Optionally user may call MinBLEICRestartFrom() to solve another problem
   with same N but another starting point.
   MinBLEICRestartFrom() allows to reuse already initialized structure.


INPUT PARAMETERS:
    N       -   problem dimension, N>0:
                * if given, only leading N elements of X are used
                * if not given, automatically determined from size ofX
    X       -   starting point, array[N]:
                * it is better to set X to a feasible point
                * but X can be infeasible, in which case algorithm will try
                  to find feasible point first, using X as initial
                  approximation.

OUTPUT PARAMETERS:
    State   -   structure stores algorithm state

  -- ALGLIB --
     Copyright 28.11.2010 by Bochkanov Sergey
*************************************************************************/
void minbleiccreate(const ae_int_t n, const real_1d_array &x, minbleicstate &state);
void minbleiccreate(const real_1d_array &x, minbleicstate &state);


/*************************************************************************
The subroutine is finite difference variant of MinBLEICCreate().  It  uses
finite differences in order to differentiate target function.

Description below contains information which is specific to  this function
only. We recommend to read comments on MinBLEICCreate() in  order  to  get
more information about creation of BLEIC optimizer.

INPUT PARAMETERS:
    N       -   problem dimension, N>0:
                * if given, only leading N elements of X are used
                * if not given, automatically determined from size of X
    X       -   starting point, array[0..N-1].
    DiffStep-   differentiation step, >0

OUTPUT PARAMETERS:
    State   -   structure which stores algorithm state

NOTES:
1. algorithm uses 4-point central formula for differentiation.
2. differentiation step along I-th axis is equal to DiffStep*S[I] where
   S[] is scaling vector which can be set by MinBLEICSetScale() call.
3. we recommend you to use moderate values of  differentiation  step.  Too
   large step will result in too large truncation  errors, while too small
   step will result in too large numerical  errors.  1.0E-6  can  be  good
   value to start with.
4. Numerical  differentiation  is   very   inefficient  -   one   gradient
   calculation needs 4*N function evaluations. This function will work for
   any N - either small (1...10), moderate (10...100) or  large  (100...).
   However, performance penalty will be too severe for any N's except  for
   small ones.
   We should also say that code which relies on numerical  differentiation
   is  less  robust and precise. CG needs exact gradient values. Imprecise
   gradient may slow  down  convergence, especially  on  highly  nonlinear
   problems.
   Thus  we  recommend to use this function for fast prototyping on small-
   dimensional problems only, and to implement analytical gradient as soon
   as possible.

  -- ALGLIB --
     Copyright 16.05.2011 by Bochkanov Sergey
*************************************************************************/
void minbleiccreatef(const ae_int_t n, const real_1d_array &x, const double diffstep, minbleicstate &state);
void minbleiccreatef(const real_1d_array &x, const double diffstep, minbleicstate &state);


/*************************************************************************
This function sets boundary constraints for BLEIC optimizer.

Boundary constraints are inactive by default (after initial creation).
They are preserved after algorithm restart with MinBLEICRestartFrom().

INPUT PARAMETERS:
    State   -   structure stores algorithm state
    BndL    -   lower bounds, array[N].
                If some (all) variables are unbounded, you may specify
                very small number or -INF.
    BndU    -   upper bounds, array[N].
                If some (all) variables are unbounded, you may specify
                very large number or +INF.

NOTE 1: it is possible to specify BndL[i]=BndU[i]. In this case I-th
variable will be "frozen" at X[i]=BndL[i]=BndU[i].

NOTE 2: this solver has following useful properties:
* bound constraints are always satisfied exactly
* function is evaluated only INSIDE area specified by  bound  constraints,
  even  when  numerical  differentiation is used (algorithm adjusts  nodes
  according to boundary constraints)

  -- ALGLIB --
     Copyright 28.11.2010 by Bochkanov Sergey
*************************************************************************/
void minbleicsetbc(const minbleicstate &state, const real_1d_array &bndl, const real_1d_array &bndu);


/*************************************************************************
This function sets linear constraints for BLEIC optimizer.

Linear constraints are inactive by default (after initial creation).
They are preserved after algorithm restart with MinBLEICRestartFrom().

INPUT PARAMETERS:
    State   -   structure previously allocated with MinBLEICCreate call.
    C       -   linear constraints, array[K,N+1].
                Each row of C represents one constraint, either equality
                or inequality (see below):
                * first N elements correspond to coefficients,
                * last element corresponds to the right part.
                All elements of C (including right part) must be finite.
    CT      -   type of constraints, array[K]:
                * if CT[i]>0, then I-th constraint is C[i,*]*x >= C[i,n+1]
                * if CT[i]=0, then I-th constraint is C[i,*]*x  = C[i,n+1]
                * if CT[i]<0, then I-th constraint is C[i,*]*x <= C[i,n+1]
    K       -   number of equality/inequality constraints, K>=0:
                * if given, only leading K elements of C/CT are used
                * if not given, automatically determined from sizes of C/CT

NOTE 1: linear (non-bound) constraints are satisfied only approximately:
* there always exists some minor violation (about Epsilon in magnitude)
  due to rounding errors
* numerical differentiation, if used, may  lead  to  function  evaluations
  outside  of the feasible  area,   because   algorithm  does  NOT  change
  numerical differentiation formula according to linear constraints.
If you want constraints to be  satisfied  exactly, try to reformulate your
problem  in  such  manner  that  all constraints will become boundary ones
(this kind of constraints is always satisfied exactly, both in  the  final
solution and in all intermediate points).

  -- ALGLIB --
     Copyright 28.11.2010 by Bochkanov Sergey
*************************************************************************/
void minbleicsetlc(const minbleicstate &state, const real_2d_array &c, const integer_1d_array &ct, const ae_int_t k);
void minbleicsetlc(const minbleicstate &state, const real_2d_array &c, const integer_1d_array &ct);


/*************************************************************************
This function sets stopping conditions for the optimizer.

INPUT PARAMETERS:
    State   -   structure which stores algorithm state
    EpsG    -   >=0
                The  subroutine  finishes  its  work   if   the  condition
                |v|<EpsG is satisfied, where:
                * |.| means Euclidian norm
                * v - scaled gradient vector, v[i]=g[i]*s[i]
                * g - gradient
                * s - scaling coefficients set by MinBLEICSetScale()
    EpsF    -   >=0
                The  subroutine  finishes  its work if on k+1-th iteration
                the  condition  |F(k+1)-F(k)|<=EpsF*max{|F(k)|,|F(k+1)|,1}
                is satisfied.
    EpsX    -   >=0
                The subroutine finishes its work if  on  k+1-th  iteration
                the condition |v|<=EpsX is fulfilled, where:
                * |.| means Euclidian norm
                * v - scaled step vector, v[i]=dx[i]/s[i]
                * dx - step vector, dx=X(k+1)-X(k)
                * s - scaling coefficients set by MinBLEICSetScale()
    MaxIts  -   maximum number of iterations. If MaxIts=0, the  number  of
                iterations is unlimited.

Passing EpsG=0, EpsF=0 and EpsX=0 and MaxIts=0 (simultaneously) will lead
to automatic stopping criterion selection.

NOTE: when SetCond() called with non-zero MaxIts, BLEIC solver may perform
      slightly more than MaxIts iterations. I.e., MaxIts  sets  non-strict
      limit on iterations count.

  -- ALGLIB --
     Copyright 28.11.2010 by Bochkanov Sergey
*************************************************************************/
void minbleicsetcond(const minbleicstate &state, const double epsg, const double epsf, const double epsx, const ae_int_t maxits);


/*************************************************************************
This function sets scaling coefficients for BLEIC optimizer.

ALGLIB optimizers use scaling matrices to test stopping  conditions  (step
size and gradient are scaled before comparison with tolerances).  Scale of
the I-th variable is a translation invariant measure of:
a) "how large" the variable is
b) how large the step should be to make significant changes in the function

Scaling is also used by finite difference variant of the optimizer  - step
along I-th axis is equal to DiffStep*S[I].

In  most  optimizers  (and  in  the  BLEIC  too)  scaling is NOT a form of
preconditioning. It just  affects  stopping  conditions.  You  should  set
preconditioner  by  separate  call  to  one  of  the  MinBLEICSetPrec...()
functions.

There is a special  preconditioning  mode, however,  which  uses   scaling
coefficients to form diagonal preconditioning matrix. You  can  turn  this
mode on, if you want.   But  you should understand that scaling is not the
same thing as preconditioning - these are two different, although  related
forms of tuning solver.

INPUT PARAMETERS:
    State   -   structure stores algorithm state
    S       -   array[N], non-zero scaling coefficients
                S[i] may be negative, sign doesn't matter.

  -- ALGLIB --
     Copyright 14.01.2011 by Bochkanov Sergey
*************************************************************************/
void minbleicsetscale(const minbleicstate &state, const real_1d_array &s);


/*************************************************************************
Modification of the preconditioner: preconditioning is turned off.

INPUT PARAMETERS:
    State   -   structure which stores algorithm state

  -- ALGLIB --
     Copyright 13.10.2010 by Bochkanov Sergey
*************************************************************************/
void minbleicsetprecdefault(const minbleicstate &state);


/*************************************************************************
Modification  of  the  preconditioner:  diagonal of approximate Hessian is
used.

INPUT PARAMETERS:
    State   -   structure which stores algorithm state
    D       -   diagonal of the approximate Hessian, array[0..N-1],
                (if larger, only leading N elements are used).

NOTE 1: D[i] should be positive. Exception will be thrown otherwise.

NOTE 2: you should pass diagonal of approximate Hessian - NOT ITS INVERSE.

  -- ALGLIB --
     Copyright 13.10.2010 by Bochkanov Sergey
*************************************************************************/
void minbleicsetprecdiag(const minbleicstate &state, const real_1d_array &d);


/*************************************************************************
Modification of the preconditioner: scale-based diagonal preconditioning.

This preconditioning mode can be useful when you  don't  have  approximate
diagonal of Hessian, but you know that your  variables  are  badly  scaled
(for  example,  one  variable is in [1,10], and another in [1000,100000]),
and most part of the ill-conditioning comes from different scales of vars.

In this case simple  scale-based  preconditioner,  with H[i] = 1/(s[i]^2),
can greatly improve convergence.

IMPRTANT: you should set scale of your variables  with  MinBLEICSetScale()
call  (before  or after MinBLEICSetPrecScale() call). Without knowledge of
the scale of your variables scale-based preconditioner will be  just  unit
matrix.

INPUT PARAMETERS:
    State   -   structure which stores algorithm state

  -- ALGLIB --
     Copyright 13.10.2010 by Bochkanov Sergey
*************************************************************************/
void minbleicsetprecscale(const minbleicstate &state);


/*************************************************************************
This function turns on/off reporting.

INPUT PARAMETERS:
    State   -   structure which stores algorithm state
    NeedXRep-   whether iteration reports are needed or not

If NeedXRep is True, algorithm will call rep() callback function if  it is
provided to MinBLEICOptimize().

  -- ALGLIB --
     Copyright 28.11.2010 by Bochkanov Sergey
*************************************************************************/
void minbleicsetxrep(const minbleicstate &state, const bool needxrep);


/*************************************************************************
This function sets maximum step length

IMPORTANT: this feature is hard to combine with preconditioning. You can't
set upper limit on step length, when you solve optimization  problem  with
linear (non-boundary) constraints AND preconditioner turned on.

When  non-boundary  constraints  are  present,  you  have to either a) use
preconditioner, or b) use upper limit on step length.  YOU CAN'T USE BOTH!
In this case algorithm will terminate with appropriate error code.

INPUT PARAMETERS:
    State   -   structure which stores algorithm state
    StpMax  -   maximum step length, >=0. Set StpMax to 0.0,  if you don't
                want to limit step length.

Use this subroutine when you optimize target function which contains exp()
or  other  fast  growing  functions,  and optimization algorithm makes too
large  steps  which  lead   to overflow. This function allows us to reject
steps  that  are  too  large  (and  therefore  expose  us  to the possible
overflow) without actually calculating function value at the x+stp*d.

  -- ALGLIB --
     Copyright 02.04.2010 by Bochkanov Sergey
*************************************************************************/
void minbleicsetstpmax(const minbleicstate &state, const double stpmax);


/*************************************************************************
This function provides reverse communication interface
Reverse communication interface is not documented or recommended to use.
See below for functions which provide better documented API
*************************************************************************/
bool minbleiciteration(const minbleicstate &state);


/*************************************************************************
This family of functions is used to launcn iterations of nonlinear optimizer

These functions accept following parameters:
    state   -   algorithm state
    func    -   callback which calculates function (or merit function)
                value func at given point x
    grad    -   callback which calculates function (or merit function)
                value func and gradient grad at given point x
    rep     -   optional callback which is called after each iteration
                can be NULL
    ptr     -   optional pointer which is passed to func/grad/hess/jac/rep
                can be NULL

NOTES:

1. This function has two different implementations: one which  uses  exact
   (analytical) user-supplied gradient,  and one which uses function value
   only  and  numerically  differentiates  function  in  order  to  obtain
   gradient.

   Depending  on  the  specific  function  used to create optimizer object
   (either  MinBLEICCreate() for analytical gradient or  MinBLEICCreateF()
   for numerical differentiation) you should choose appropriate variant of
   MinBLEICOptimize() - one  which  accepts  function  AND gradient or one
   which accepts function ONLY.

   Be careful to choose variant of MinBLEICOptimize() which corresponds to
   your optimization scheme! Table below lists different  combinations  of
   callback (function/gradient) passed to MinBLEICOptimize()  and specific
   function used to create optimizer.


                     |         USER PASSED TO MinBLEICOptimize()
   CREATED WITH      |  function only   |  function and gradient
   ------------------------------------------------------------
   MinBLEICCreateF() |     work                FAIL
   MinBLEICCreate()  |     FAIL                work

   Here "FAIL" denotes inappropriate combinations  of  optimizer  creation
   function  and  MinBLEICOptimize()  version.   Attemps   to   use   such
   combination (for  example,  to  create optimizer with MinBLEICCreateF()
   and  to  pass  gradient  information  to  MinCGOptimize()) will lead to
   exception being thrown. Either  you  did  not pass gradient when it WAS
   needed or you passed gradient when it was NOT needed.

  -- ALGLIB --
     Copyright 28.11.2010 by Bochkanov Sergey

*************************************************************************/
void minbleicoptimize(minbleicstate &state,
    void (*func)(const real_1d_array &x, double &func, void *ptr),
    void  (*rep)(const real_1d_array &x, double func, void *ptr) = NULL,
    void *ptr = NULL);
void minbleicoptimize(minbleicstate &state,
    void (*grad)(const real_1d_array &x, double &func, real_1d_array &grad, void *ptr),
    void  (*rep)(const real_1d_array &x, double func, void *ptr) = NULL,
    void *ptr = NULL);


/*************************************************************************
BLEIC results

INPUT PARAMETERS:
    State   -   algorithm state

OUTPUT PARAMETERS:
    X       -   array[0..N-1], solution
    Rep     -   optimization report. You should check Rep.TerminationType
                in  order  to  distinguish  successful  termination  from
                unsuccessful one:
                * -8    internal integrity control  detected  infinite or
                        NAN   values   in   function/gradient.   Abnormal
                        termination signalled.
                * -7   gradient verification failed.
                       See MinBLEICSetGradientCheck() for more information.
                * -3   inconsistent constraints. Feasible point is
                       either nonexistent or too hard to find. Try to
                       restart optimizer with better initial approximation
                *  1   relative function improvement is no more than EpsF.
                *  2   scaled step is no more than EpsX.
                *  4   scaled gradient norm is no more than EpsG.
                *  5   MaxIts steps was taken
                *  8   terminated by user who called minbleicrequesttermination().
                       X contains point which was "current accepted"  when
                       termination request was submitted.
                More information about fields of this  structure  can  be
                found in the comments on MinBLEICReport datatype.

  -- ALGLIB --
     Copyright 28.11.2010 by Bochkanov Sergey
*************************************************************************/
void minbleicresults(const minbleicstate &state, real_1d_array &x, minbleicreport &rep);


/*************************************************************************
BLEIC results

Buffered implementation of MinBLEICResults() which uses pre-allocated buffer
to store X[]. If buffer size is  too  small,  it  resizes  buffer.  It  is
intended to be used in the inner cycles of performance critical algorithms
where array reallocation penalty is too large to be ignored.

  -- ALGLIB --
     Copyright 28.11.2010 by Bochkanov Sergey
*************************************************************************/
void minbleicresultsbuf(const minbleicstate &state, real_1d_array &x, minbleicreport &rep);


/*************************************************************************
This subroutine restarts algorithm from new point.
All optimization parameters (including constraints) are left unchanged.

This  function  allows  to  solve multiple  optimization  problems  (which
must have  same number of dimensions) without object reallocation penalty.

INPUT PARAMETERS:
    State   -   structure previously allocated with MinBLEICCreate call.
    X       -   new starting point.

  -- ALGLIB --
     Copyright 28.11.2010 by Bochkanov Sergey
*************************************************************************/
void minbleicrestartfrom(const minbleicstate &state, const real_1d_array &x);


/*************************************************************************
This subroutine submits request for termination of running  optimizer.  It
should be called from user-supplied callback when user decides that it  is
time to "smoothly" terminate optimization process.  As  result,  optimizer
stops at point which was "current accepted" when termination  request  was
submitted and returns error code 8 (successful termination).

INPUT PARAMETERS:
    State   -   optimizer structure

NOTE: after  request  for  termination  optimizer  may   perform   several
      additional calls to user-supplied callbacks. It does  NOT  guarantee
      to stop immediately - it just guarantees that these additional calls
      will be discarded later.

NOTE: calling this function on optimizer which is NOT running will have no
      effect.

NOTE: multiple calls to this function are possible. First call is counted,
      subsequent calls are silently ignored.

  -- ALGLIB --
     Copyright 08.10.2014 by Bochkanov Sergey
*************************************************************************/
void minbleicrequesttermination(const minbleicstate &state);


/*************************************************************************
This  subroutine  turns  on  verification  of  the  user-supplied analytic
gradient:
* user calls this subroutine before optimization begins
* MinBLEICOptimize() is called
* prior to  actual  optimization, for each component  of  parameters being
  optimized X[i] algorithm performs following steps:
  * two trial steps are made to X[i]-TestStep*S[i] and X[i]+TestStep*S[i],
    where X[i] is i-th component of the initial point and S[i] is a  scale
    of i-th parameter
  * if needed, steps are bounded with respect to constraints on X[]
  * F(X) is evaluated at these trial points
  * we perform one more evaluation in the middle point of the interval
  * we  build  cubic  model using function values and derivatives at trial
    points and we compare its prediction with actual value in  the  middle
    point
  * in case difference between prediction and actual value is higher  than
    some predetermined threshold, algorithm stops with completion code -7;
    Rep.VarIdx is set to index of the parameter with incorrect derivative.
* after verification is over, algorithm proceeds to the actual optimization.

NOTE 1: verification  needs  N (parameters count) gradient evaluations. It
        is very costly and you should use  it  only  for  low  dimensional
        problems,  when  you  want  to  be  sure  that  you've   correctly
        calculated  analytic  derivatives.  You  should  not use it in the
        production code (unless you want to check derivatives provided  by
        some third party).

NOTE 2: you  should  carefully  choose  TestStep. Value which is too large
        (so large that function behaviour is significantly non-cubic) will
        lead to false alarms. You may use  different  step  for  different
        parameters by means of setting scale with MinBLEICSetScale().

NOTE 3: this function may lead to false positives. In case it reports that
        I-th  derivative was calculated incorrectly, you may decrease test
        step  and  try  one  more  time  - maybe your function changes too
        sharply  and  your  step  is  too  large for such rapidly chanding
        function.

INPUT PARAMETERS:
    State       -   structure used to store algorithm state
    TestStep    -   verification step:
                    * TestStep=0 turns verification off
                    * TestStep>0 activates verification

  -- ALGLIB --
     Copyright 15.06.2012 by Bochkanov Sergey
*************************************************************************/
void minbleicsetgradientcheck(const minbleicstate &state, const double teststep);

/*************************************************************************
        LIMITED MEMORY BFGS METHOD FOR LARGE SCALE OPTIMIZATION

DESCRIPTION:
The subroutine minimizes function F(x) of N arguments by  using  a  quasi-
Newton method (LBFGS scheme) which is optimized to use  a  minimum  amount
of memory.
The subroutine generates the approximation of an inverse Hessian matrix by
using information about the last M steps of the algorithm  (instead of N).
It lessens a required amount of memory from a value  of  order  N^2  to  a
value of order 2*N*M.


REQUIREMENTS:
Algorithm will request following information during its operation:
* function value F and its gradient G (simultaneously) at given point X


USAGE:
1. User initializes algorithm state with MinLBFGSCreate() call
2. User tunes solver parameters with MinLBFGSSetCond() MinLBFGSSetStpMax()
   and other functions
3. User calls MinLBFGSOptimize() function which takes algorithm  state and
   pointer (delegate, etc.) to callback function which calculates F/G.
4. User calls MinLBFGSResults() to get solution
5. Optionally user may call MinLBFGSRestartFrom() to solve another problem
   with same N/M but another starting point and/or another function.
   MinLBFGSRestartFrom() allows to reuse already initialized structure.


INPUT PARAMETERS:
    N       -   problem dimension. N>0
    M       -   number of corrections in the BFGS scheme of Hessian
                approximation update. Recommended value:  3<=M<=7. The smaller
                value causes worse convergence, the bigger will  not  cause  a
                considerably better convergence, but will cause a fall in  the
                performance. M<=N.
    X       -   initial solution approximation, array[0..N-1].


OUTPUT PARAMETERS:
    State   -   structure which stores algorithm state


NOTES:
1. you may tune stopping conditions with MinLBFGSSetCond() function
2. if target function contains exp() or other fast growing functions,  and
   optimization algorithm makes too large steps which leads  to  overflow,
   use MinLBFGSSetStpMax() function to bound algorithm's  steps.  However,
   L-BFGS rarely needs such a tuning.


  -- ALGLIB --
     Copyright 02.04.2010 by Bochkanov Sergey
*************************************************************************/
void minlbfgscreate(const ae_int_t n, const ae_int_t m, const real_1d_array &x, minlbfgsstate &state);
void minlbfgscreate(const ae_int_t m, const real_1d_array &x, minlbfgsstate &state);


/*************************************************************************
The subroutine is finite difference variant of MinLBFGSCreate().  It  uses
finite differences in order to differentiate target function.

Description below contains information which is specific to  this function
only. We recommend to read comments on MinLBFGSCreate() in  order  to  get
more information about creation of LBFGS optimizer.

INPUT PARAMETERS:
    N       -   problem dimension, N>0:
                * if given, only leading N elements of X are used
                * if not given, automatically determined from size of X
    M       -   number of corrections in the BFGS scheme of Hessian
                approximation update. Recommended value:  3<=M<=7. The smaller
                value causes worse convergence, the bigger will  not  cause  a
                considerably better convergence, but will cause a fall in  the
                performance. M<=N.
    X       -   starting point, array[0..N-1].
    DiffStep-   differentiation step, >0

OUTPUT PARAMETERS:
    State   -   structure which stores algorithm state

NOTES:
1. algorithm uses 4-point central formula for differentiation.
2. differentiation step along I-th axis is equal to DiffStep*S[I] where
   S[] is scaling vector which can be set by MinLBFGSSetScale() call.
3. we recommend you to use moderate values of  differentiation  step.  Too
   large step will result in too large truncation  errors, while too small
   step will result in too large numerical  errors.  1.0E-6  can  be  good
   value to start with.
4. Numerical  differentiation  is   very   inefficient  -   one   gradient
   calculation needs 4*N function evaluations. This function will work for
   any N - either small (1...10), moderate (10...100) or  large  (100...).
   However, performance penalty will be too severe for any N's except  for
   small ones.
   We should also say that code which relies on numerical  differentiation
   is   less  robust  and  precise.  LBFGS  needs  exact  gradient values.
   Imprecise gradient may slow  down  convergence,  especially  on  highly
   nonlinear problems.
   Thus  we  recommend to use this function for fast prototyping on small-
   dimensional problems only, and to implement analytical gradient as soon
   as possible.

  -- ALGLIB --
     Copyright 16.05.2011 by Bochkanov Sergey
*************************************************************************/
void minlbfgscreatef(const ae_int_t n, const ae_int_t m, const real_1d_array &x, const double diffstep, minlbfgsstate &state);
void minlbfgscreatef(const ae_int_t m, const real_1d_array &x, const double diffstep, minlbfgsstate &state);


/*************************************************************************
This function sets stopping conditions for L-BFGS optimization algorithm.

INPUT PARAMETERS:
    State   -   structure which stores algorithm state
    EpsG    -   >=0
                The  subroutine  finishes  its  work   if   the  condition
                |v|<EpsG is satisfied, where:
                * |.| means Euclidian norm
                * v - scaled gradient vector, v[i]=g[i]*s[i]
                * g - gradient
                * s - scaling coefficients set by MinLBFGSSetScale()
    EpsF    -   >=0
                The  subroutine  finishes  its work if on k+1-th iteration
                the  condition  |F(k+1)-F(k)|<=EpsF*max{|F(k)|,|F(k+1)|,1}
                is satisfied.
    EpsX    -   >=0
                The subroutine finishes its work if  on  k+1-th  iteration
                the condition |v|<=EpsX is fulfilled, where:
                * |.| means Euclidian norm
                * v - scaled step vector, v[i]=dx[i]/s[i]
                * dx - ste pvector, dx=X(k+1)-X(k)
                * s - scaling coefficients set by MinLBFGSSetScale()
    MaxIts  -   maximum number of iterations. If MaxIts=0, the  number  of
                iterations is unlimited.

Passing EpsG=0, EpsF=0, EpsX=0 and MaxIts=0 (simultaneously) will lead to
automatic stopping criterion selection (small EpsX).

  -- ALGLIB --
     Copyright 02.04.2010 by Bochkanov Sergey
*************************************************************************/
void minlbfgssetcond(const minlbfgsstate &state, const double epsg, const double epsf, const double epsx, const ae_int_t maxits);


/*************************************************************************
This function turns on/off reporting.

INPUT PARAMETERS:
    State   -   structure which stores algorithm state
    NeedXRep-   whether iteration reports are needed or not

If NeedXRep is True, algorithm will call rep() callback function if  it is
provided to MinLBFGSOptimize().


  -- ALGLIB --
     Copyright 02.04.2010 by Bochkanov Sergey
*************************************************************************/
void minlbfgssetxrep(const minlbfgsstate &state, const bool needxrep);


/*************************************************************************
This function sets maximum step length

INPUT PARAMETERS:
    State   -   structure which stores algorithm state
    StpMax  -   maximum step length, >=0. Set StpMax to 0.0 (default),  if
                you don't want to limit step length.

Use this subroutine when you optimize target function which contains exp()
or  other  fast  growing  functions,  and optimization algorithm makes too
large  steps  which  leads  to overflow. This function allows us to reject
steps  that  are  too  large  (and  therefore  expose  us  to the possible
overflow) without actually calculating function value at the x+stp*d.

  -- ALGLIB --
     Copyright 02.04.2010 by Bochkanov Sergey
*************************************************************************/
void minlbfgssetstpmax(const minlbfgsstate &state, const double stpmax);


/*************************************************************************
This function sets scaling coefficients for LBFGS optimizer.

ALGLIB optimizers use scaling matrices to test stopping  conditions  (step
size and gradient are scaled before comparison with tolerances).  Scale of
the I-th variable is a translation invariant measure of:
a) "how large" the variable is
b) how large the step should be to make significant changes in the function

Scaling is also used by finite difference variant of the optimizer  - step
along I-th axis is equal to DiffStep*S[I].

In  most  optimizers  (and  in  the  LBFGS  too)  scaling is NOT a form of
preconditioning. It just  affects  stopping  conditions.  You  should  set
preconditioner  by  separate  call  to  one  of  the  MinLBFGSSetPrec...()
functions.

There  is  special  preconditioning  mode, however,  which  uses   scaling
coefficients to form diagonal preconditioning matrix. You  can  turn  this
mode on, if you want.   But  you should understand that scaling is not the
same thing as preconditioning - these are two different, although  related
forms of tuning solver.

INPUT PARAMETERS:
    State   -   structure stores algorithm state
    S       -   array[N], non-zero scaling coefficients
                S[i] may be negative, sign doesn't matter.

  -- ALGLIB --
     Copyright 14.01.2011 by Bochkanov Sergey
*************************************************************************/
void minlbfgssetscale(const minlbfgsstate &state, const real_1d_array &s);


/*************************************************************************
Modification  of  the  preconditioner:  default  preconditioner    (simple
scaling, same for all elements of X) is used.

INPUT PARAMETERS:
    State   -   structure which stores algorithm state

NOTE:  you  can  change  preconditioner  "on  the  fly",  during algorithm
iterations.

  -- ALGLIB --
     Copyright 13.10.2010 by Bochkanov Sergey
*************************************************************************/
void minlbfgssetprecdefault(const minlbfgsstate &state);


/*************************************************************************
Modification of the preconditioner: Cholesky factorization of  approximate
Hessian is used.

INPUT PARAMETERS:
    State   -   structure which stores algorithm state
    P       -   triangular preconditioner, Cholesky factorization of
                the approximate Hessian. array[0..N-1,0..N-1],
                (if larger, only leading N elements are used).
    IsUpper -   whether upper or lower triangle of P is given
                (other triangle is not referenced)

After call to this function preconditioner is changed to P  (P  is  copied
into the internal buffer).

NOTE:  you  can  change  preconditioner  "on  the  fly",  during algorithm
iterations.

NOTE 2:  P  should  be nonsingular. Exception will be thrown otherwise.

  -- ALGLIB --
     Copyright 13.10.2010 by Bochkanov Sergey
*************************************************************************/
void minlbfgssetpreccholesky(const minlbfgsstate &state, const real_2d_array &p, const bool isupper);


/*************************************************************************
Modification  of  the  preconditioner:  diagonal of approximate Hessian is
used.

INPUT PARAMETERS:
    State   -   structure which stores algorithm state
    D       -   diagonal of the approximate Hessian, array[0..N-1],
                (if larger, only leading N elements are used).

NOTE:  you  can  change  preconditioner  "on  the  fly",  during algorithm
iterations.

NOTE 2: D[i] should be positive. Exception will be thrown otherwise.

NOTE 3: you should pass diagonal of approximate Hessian - NOT ITS INVERSE.

  -- ALGLIB --
     Copyright 13.10.2010 by Bochkanov Sergey
*************************************************************************/
void minlbfgssetprecdiag(const minlbfgsstate &state, const real_1d_array &d);


/*************************************************************************
Modification of the preconditioner: scale-based diagonal preconditioning.

This preconditioning mode can be useful when you  don't  have  approximate
diagonal of Hessian, but you know that your  variables  are  badly  scaled
(for  example,  one  variable is in [1,10], and another in [1000,100000]),
and most part of the ill-conditioning comes from different scales of vars.

In this case simple  scale-based  preconditioner,  with H[i] = 1/(s[i]^2),
can greatly improve convergence.

IMPRTANT: you should set scale of your variables  with  MinLBFGSSetScale()
call  (before  or after MinLBFGSSetPrecScale() call). Without knowledge of
the scale of your variables scale-based preconditioner will be  just  unit
matrix.

INPUT PARAMETERS:
    State   -   structure which stores algorithm state

  -- ALGLIB --
     Copyright 13.10.2010 by Bochkanov Sergey
*************************************************************************/
void minlbfgssetprecscale(const minlbfgsstate &state);


/*************************************************************************
This function provides reverse communication interface
Reverse communication interface is not documented or recommended to use.
See below for functions which provide better documented API
*************************************************************************/
bool minlbfgsiteration(const minlbfgsstate &state);


/*************************************************************************
This family of functions is used to launcn iterations of nonlinear optimizer

These functions accept following parameters:
    state   -   algorithm state
    func    -   callback which calculates function (or merit function)
                value func at given point x
    grad    -   callback which calculates function (or merit function)
                value func and gradient grad at given point x
    rep     -   optional callback which is called after each iteration
                can be NULL
    ptr     -   optional pointer which is passed to func/grad/hess/jac/rep
                can be NULL

NOTES:

1. This function has two different implementations: one which  uses  exact
   (analytical) user-supplied gradient,  and one which uses function value
   only  and  numerically  differentiates  function  in  order  to  obtain
   gradient.

   Depending  on  the  specific  function  used to create optimizer object
   (either MinLBFGSCreate() for analytical gradient  or  MinLBFGSCreateF()
   for numerical differentiation) you should choose appropriate variant of
   MinLBFGSOptimize() - one  which  accepts  function  AND gradient or one
   which accepts function ONLY.

   Be careful to choose variant of MinLBFGSOptimize() which corresponds to
   your optimization scheme! Table below lists different  combinations  of
   callback (function/gradient) passed to MinLBFGSOptimize()  and specific
   function used to create optimizer.


                     |         USER PASSED TO MinLBFGSOptimize()
   CREATED WITH      |  function only   |  function and gradient
   ------------------------------------------------------------
   MinLBFGSCreateF() |     work                FAIL
   MinLBFGSCreate()  |     FAIL                work

   Here "FAIL" denotes inappropriate combinations  of  optimizer  creation
   function  and  MinLBFGSOptimize()  version.   Attemps   to   use   such
   combination (for example, to create optimizer with MinLBFGSCreateF() and
   to pass gradient information to MinCGOptimize()) will lead to exception
   being thrown. Either  you  did  not pass gradient when it WAS needed or
   you passed gradient when it was NOT needed.

  -- ALGLIB --
     Copyright 20.03.2009 by Bochkanov Sergey

*************************************************************************/
void minlbfgsoptimize(minlbfgsstate &state,
    void (*func)(const real_1d_array &x, double &func, void *ptr),
    void  (*rep)(const real_1d_array &x, double func, void *ptr) = NULL,
    void *ptr = NULL);
void minlbfgsoptimize(minlbfgsstate &state,
    void (*grad)(const real_1d_array &x, double &func, real_1d_array &grad, void *ptr),
    void  (*rep)(const real_1d_array &x, double func, void *ptr) = NULL,
    void *ptr = NULL);


/*************************************************************************
L-BFGS algorithm results

INPUT PARAMETERS:
    State   -   algorithm state

OUTPUT PARAMETERS:
    X       -   array[0..N-1], solution
    Rep     -   optimization report:
                * Rep.TerminationType completetion code:
                    * -8    internal integrity control  detected  infinite
                            or NAN values in  function/gradient.  Abnormal
                            termination signalled.
                    * -7    gradient verification failed.
                            See MinLBFGSSetGradientCheck() for more information.
                    * -2    rounding errors prevent further improvement.
                            X contains best point found.
                    * -1    incorrect parameters were specified
                    *  1    relative function improvement is no more than
                            EpsF.
                    *  2    relative step is no more than EpsX.
                    *  4    gradient norm is no more than EpsG
                    *  5    MaxIts steps was taken
                    *  7    stopping conditions are too stringent,
                            further improvement is impossible
                    *  8    terminated by user who called minlbfgsrequesttermination().
                            X contains point which was "current accepted" when
                            termination request was submitted.
                * Rep.IterationsCount contains iterations count
                * NFEV countains number of function calculations

  -- ALGLIB --
     Copyright 02.04.2010 by Bochkanov Sergey
*************************************************************************/
void minlbfgsresults(const minlbfgsstate &state, real_1d_array &x, minlbfgsreport &rep);


/*************************************************************************
L-BFGS algorithm results

Buffered implementation of MinLBFGSResults which uses pre-allocated buffer
to store X[]. If buffer size is  too  small,  it  resizes  buffer.  It  is
intended to be used in the inner cycles of performance critical algorithms
where array reallocation penalty is too large to be ignored.

  -- ALGLIB --
     Copyright 20.08.2010 by Bochkanov Sergey
*************************************************************************/
void minlbfgsresultsbuf(const minlbfgsstate &state, real_1d_array &x, minlbfgsreport &rep);


/*************************************************************************
This  subroutine restarts LBFGS algorithm from new point. All optimization
parameters are left unchanged.

This  function  allows  to  solve multiple  optimization  problems  (which
must have same number of dimensions) without object reallocation penalty.

INPUT PARAMETERS:
    State   -   structure used to store algorithm state
    X       -   new starting point.

  -- ALGLIB --
     Copyright 30.07.2010 by Bochkanov Sergey
*************************************************************************/
void minlbfgsrestartfrom(const minlbfgsstate &state, const real_1d_array &x);


/*************************************************************************
This subroutine submits request for termination of running  optimizer.  It
should be called from user-supplied callback when user decides that it  is
time to "smoothly" terminate optimization process.  As  result,  optimizer
stops at point which was "current accepted" when termination  request  was
submitted and returns error code 8 (successful termination).

INPUT PARAMETERS:
    State   -   optimizer structure

NOTE: after  request  for  termination  optimizer  may   perform   several
      additional calls to user-supplied callbacks. It does  NOT  guarantee
      to stop immediately - it just guarantees that these additional calls
      will be discarded later.

NOTE: calling this function on optimizer which is NOT running will have no
      effect.

NOTE: multiple calls to this function are possible. First call is counted,
      subsequent calls are silently ignored.

  -- ALGLIB --
     Copyright 08.10.2014 by Bochkanov Sergey
*************************************************************************/
void minlbfgsrequesttermination(const minlbfgsstate &state);


/*************************************************************************
This  subroutine  turns  on  verification  of  the  user-supplied analytic
gradient:
* user calls this subroutine before optimization begins
* MinLBFGSOptimize() is called
* prior to  actual  optimization, for each component  of  parameters being
  optimized X[i] algorithm performs following steps:
  * two trial steps are made to X[i]-TestStep*S[i] and X[i]+TestStep*S[i],
    where X[i] is i-th component of the initial point and S[i] is a  scale
    of i-th parameter
  * if needed, steps are bounded with respect to constraints on X[]
  * F(X) is evaluated at these trial points
  * we perform one more evaluation in the middle point of the interval
  * we  build  cubic  model using function values and derivatives at trial
    points and we compare its prediction with actual value in  the  middle
    point
  * in case difference between prediction and actual value is higher  than
    some predetermined threshold, algorithm stops with completion code -7;
    Rep.VarIdx is set to index of the parameter with incorrect derivative.
* after verification is over, algorithm proceeds to the actual optimization.

NOTE 1: verification  needs  N (parameters count) gradient evaluations. It
        is very costly and you should use  it  only  for  low  dimensional
        problems,  when  you  want  to  be  sure  that  you've   correctly
        calculated  analytic  derivatives.  You  should  not use it in the
        production code (unless you want to check derivatives provided  by
        some third party).

NOTE 2: you  should  carefully  choose  TestStep. Value which is too large
        (so large that function behaviour is significantly non-cubic) will
        lead to false alarms. You may use  different  step  for  different
        parameters by means of setting scale with MinLBFGSSetScale().

NOTE 3: this function may lead to false positives. In case it reports that
        I-th  derivative was calculated incorrectly, you may decrease test
        step  and  try  one  more  time  - maybe your function changes too
        sharply  and  your  step  is  too  large for such rapidly chanding
        function.

INPUT PARAMETERS:
    State       -   structure used to store algorithm state
    TestStep    -   verification step:
                    * TestStep=0 turns verification off
                    * TestStep>0 activates verification

  -- ALGLIB --
     Copyright 24.05.2012 by Bochkanov Sergey
*************************************************************************/
void minlbfgssetgradientcheck(const minlbfgsstate &state, const double teststep);


/*************************************************************************
                    CONSTRAINED QUADRATIC PROGRAMMING

The subroutine creates QP optimizer. After initial creation,  it  contains
default optimization problem with zero quadratic and linear terms  and  no
constraints. You should set quadratic/linear terms with calls to functions
provided by MinQP subpackage.

You should also choose appropriate QP solver and set it  and  its stopping
criteria by means of MinQPSetAlgo??????() function. Then, you should start
solution process by means of MinQPOptimize() call. Solution itself can  be
obtained with MinQPResults() function.

INPUT PARAMETERS:
    N       -   problem size

OUTPUT PARAMETERS:
    State   -   optimizer with zero quadratic/linear terms
                and no constraints

  -- ALGLIB --
     Copyright 11.01.2011 by Bochkanov Sergey
*************************************************************************/
void minqpcreate(const ae_int_t n, minqpstate &state);


/*************************************************************************
This function sets linear term for QP solver.

By default, linear term is zero.

INPUT PARAMETERS:
    State   -   structure which stores algorithm state
    B       -   linear term, array[N].

  -- ALGLIB --
     Copyright 11.01.2011 by Bochkanov Sergey
*************************************************************************/
void minqpsetlinearterm(const minqpstate &state, const real_1d_array &b);


/*************************************************************************
This  function  sets  dense  quadratic  term  for  QP solver. By  default,
quadratic term is zero.

SUPPORT BY ALGLIB QP ALGORITHMS:

Dense quadratic term can be handled by any of the QP algorithms  supported
by ALGLIB QP Solver.

IMPORTANT:

This solver minimizes following  function:
    f(x) = 0.5*x'*A*x + b'*x.
Note that quadratic term has 0.5 before it. So if  you  want  to  minimize
    f(x) = x^2 + x
you should rewrite your problem as follows:
    f(x) = 0.5*(2*x^2) + x
and your matrix A will be equal to [[2.0]], not to [[1.0]]

INPUT PARAMETERS:
    State   -   structure which stores algorithm state
    A       -   matrix, array[N,N]
    IsUpper -   (optional) storage type:
                * if True, symmetric matrix  A  is  given  by  its  upper
                  triangle, and the lower triangle isn�t used
                * if False, symmetric matrix  A  is  given  by  its lower
                  triangle, and the upper triangle isn�t used
                * if not given, both lower and upper  triangles  must  be
                  filled.

  -- ALGLIB --
     Copyright 11.01.2011 by Bochkanov Sergey
*************************************************************************/
void minqpsetquadraticterm(const minqpstate &state, const real_2d_array &a, const bool isupper);
void minqpsetquadraticterm(const minqpstate &state, const real_2d_array &a);


/*************************************************************************
This  function  sets  sparse  quadratic  term  for  QP solver. By default,
quadratic term is zero.

IMPORTANT:

This solver minimizes following  function:
    f(x) = 0.5*x'*A*x + b'*x.
Note that quadratic term has 0.5 before it. So if  you  want  to  minimize
    f(x) = x^2 + x
you should rewrite your problem as follows:
    f(x) = 0.5*(2*x^2) + x
and your matrix A will be equal to [[2.0]], not to [[1.0]]

INPUT PARAMETERS:
    State   -   structure which stores algorithm state
    A       -   matrix, array[N,N]
    IsUpper -   (optional) storage type:
                * if True, symmetric matrix  A  is  given  by  its  upper
                  triangle, and the lower triangle isn�t used
                * if False, symmetric matrix  A  is  given  by  its lower
                  triangle, and the upper triangle isn�t used
                * if not given, both lower and upper  triangles  must  be
                  filled.

  -- ALGLIB --
     Copyright 11.01.2011 by Bochkanov Sergey
*************************************************************************/
void minqpsetquadratictermsparse(const minqpstate &state, const sparsematrix &a, const bool isupper);


/*************************************************************************
This function sets starting point for QP solver. It is useful to have
good initial approximation to the solution, because it will increase
speed of convergence and identification of active constraints.

INPUT PARAMETERS:
    State   -   structure which stores algorithm state
    X       -   starting point, array[N].

  -- ALGLIB --
     Copyright 11.01.2011 by Bochkanov Sergey
*************************************************************************/
void minqpsetstartingpoint(const minqpstate &state, const real_1d_array &x);


/*************************************************************************
This  function sets origin for QP solver. By default, following QP program
is solved:

    min(0.5*x'*A*x+b'*x)

This function allows to solve different problem:

    min(0.5*(x-x_origin)'*A*(x-x_origin)+b'*(x-x_origin))

INPUT PARAMETERS:
    State   -   structure which stores algorithm state
    XOrigin -   origin, array[N].

  -- ALGLIB --
     Copyright 11.01.2011 by Bochkanov Sergey
*************************************************************************/
void minqpsetorigin(const minqpstate &state, const real_1d_array &xorigin);


/*************************************************************************
This function sets scaling coefficients.

ALGLIB optimizers use scaling matrices to test stopping  conditions  (step
size and gradient are scaled before comparison with tolerances).  Scale of
the I-th variable is a translation invariant measure of:
a) "how large" the variable is
b) how large the step should be to make significant changes in the function

BLEIC-based QP solver uses scale for two purposes:
* to evaluate stopping conditions
* for preconditioning of the underlying BLEIC solver

INPUT PARAMETERS:
    State   -   structure stores algorithm state
    S       -   array[N], non-zero scaling coefficients
                S[i] may be negative, sign doesn't matter.

  -- ALGLIB --
     Copyright 14.01.2011 by Bochkanov Sergey
*************************************************************************/
void minqpsetscale(const minqpstate &state, const real_1d_array &s);


/*************************************************************************
This function tells solver to use Cholesky-based algorithm. This algorithm
was deprecated in ALGLIB 3.9.0 because its performance is inferior to that
of BLEIC-QP or  QuickQP  on  high-dimensional  problems.  Furthermore,  it
supports only dense convex QP problems.

This solver is no longer active by default.

We recommend you to switch to BLEIC-QP or QuickQP solver.

INPUT PARAMETERS:
    State   -   structure which stores algorithm state

  -- ALGLIB --
     Copyright 11.01.2011 by Bochkanov Sergey
*************************************************************************/
void minqpsetalgocholesky(const minqpstate &state);


/*************************************************************************
This function tells solver to use BLEIC-based algorithm and sets  stopping
criteria for the algorithm.

ALGORITHM FEATURES:

* supports dense and sparse QP problems
* supports boundary and general linear equality/inequality constraints
* can solve all types of problems  (convex,  semidefinite,  nonconvex)  as
  long as they are bounded from below under constraints.
  Say, it is possible to solve "min{-x^2} subject to -1<=x<=+1".
  Of course, global  minimum  is found only  for  positive  definite   and
  semidefinite  problems.  As  for indefinite ones - only local minimum is
  found.

ALGORITHM OUTLINE:

* BLEIC-QP solver is just a driver function for MinBLEIC solver; it solves
  quadratic  programming   problem   as   general   linearly   constrained
  optimization problem, which is solved by means of BLEIC solver  (part of
  ALGLIB, active set method).

ALGORITHM LIMITATIONS:

* unlike QuickQP solver, this algorithm does not perform Newton steps  and
  does not use Level 3 BLAS. Being general-purpose active set  method,  it
  can activate constraints only one-by-one. Thus, its performance is lower
  than that of QuickQP.
* its precision is also a bit  inferior  to  that  of   QuickQP.  BLEIC-QP
  performs only LBFGS steps (no Newton steps), which are good at detecting
  neighborhood of the solution, buy need many iterations to find  solution
  with more than 6 digits of precision.

INPUT PARAMETERS:
    State   -   structure which stores algorithm state
    EpsG    -   >=0
                The  subroutine  finishes  its  work   if   the  condition
                |v|<EpsG is satisfied, where:
                * |.| means Euclidian norm
                * v - scaled constrained gradient vector, v[i]=g[i]*s[i]
                * g - gradient
                * s - scaling coefficients set by MinQPSetScale()
    EpsF    -   >=0
                The  subroutine  finishes its work if exploratory steepest
                descent  step  on  k+1-th iteration  satisfies   following
                condition:  |F(k+1)-F(k)|<=EpsF*max{|F(k)|,|F(k+1)|,1}
    EpsX    -   >=0
                The  subroutine  finishes its work if exploratory steepest
                descent  step  on  k+1-th iteration  satisfies   following
                condition:
                * |.| means Euclidian norm
                * v - scaled step vector, v[i]=dx[i]/s[i]
                * dx - step vector, dx=X(k+1)-X(k)
                * s - scaling coefficients set by MinQPSetScale()
    MaxIts  -   maximum number of iterations. If MaxIts=0, the  number  of
                iterations is unlimited. NOTE: this  algorithm uses  LBFGS
                iterations,  which  are  relatively  cheap,  but   improve
                function value only a bit. So you will need many iterations
                to converge - from 0.1*N to 10*N, depending  on  problem's
                condition number.

IT IS VERY IMPORTANT TO CALL MinQPSetScale() WHEN YOU USE THIS  ALGORITHM
BECAUSE ITS STOPPING CRITERIA ARE SCALE-DEPENDENT!

Passing EpsG=0, EpsF=0 and EpsX=0 and MaxIts=0 (simultaneously) will lead
to automatic stopping criterion selection (presently it is  small    step
length, but it may change in the future versions of ALGLIB).

  -- ALGLIB --
     Copyright 11.01.2011 by Bochkanov Sergey
*************************************************************************/
void minqpsetalgobleic(const minqpstate &state, const double epsg, const double epsf, const double epsx, const ae_int_t maxits);


/*************************************************************************
This function tells solver to use QuickQP  algorithm:  special  extra-fast
algorithm   for   problems  with  boundary-only constrants. It  may  solve
non-convex  problems  as  long  as  they  are  bounded  from  below  under
constraints.

ALGORITHM FEATURES:
* many times (from 5x to 50x!) faster than BLEIC-based QP solver; utilizes
  accelerated methods for activation of constraints.
* supports dense and sparse QP problems
* supports ONLY boundary constraints; general linear constraints  are  NOT
  supported by this solver
* can solve all types of problems  (convex,  semidefinite,  nonconvex)  as
  long as they are bounded from below under constraints.
  Say, it is possible to solve "min{-x^2} subject to -1<=x<=+1".
  In convex/semidefinite case global minimum  is  returned,  in  nonconvex
  case - algorithm returns one of the local minimums.

ALGORITHM OUTLINE:

* algorithm  performs  two kinds of iterations: constrained CG  iterations
  and constrained Newton iterations
* initially it performs small number of constrained CG  iterations,  which
  can efficiently activate/deactivate multiple constraints
* after CG phase algorithm tries to calculate Cholesky  decomposition  and
  to perform several constrained Newton steps. If  Cholesky  decomposition
  failed (matrix is indefinite even under constraints),  we  perform  more
  CG iterations until we converge to such set of constraints  that  system
  matrix becomes  positive  definite.  Constrained  Newton  steps  greatly
  increase convergence speed and precision.
* algorithm interleaves CG and Newton iterations which  allows  to  handle
  indefinite matrices (CG phase) and quickly converge after final  set  of
  constraints is found (Newton phase). Combination of CG and Newton phases
  is called "outer iteration".
* it is possible to turn off Newton  phase  (beneficial  for  semidefinite
  problems - Cholesky decomposition will fail too often)

ALGORITHM LIMITATIONS:

* algorithm does not support general  linear  constraints;  only  boundary
  ones are supported
* Cholesky decomposition for sparse problems  is  performed  with  Skyline
  Cholesky solver, which is intended for low-profile matrices. No profile-
  reducing reordering of variables is performed in this version of ALGLIB.
* problems with near-zero negative eigenvalues (or exacty zero  ones)  may
  experience about 2-3x performance penalty. The reason is  that  Cholesky
  decomposition can not be performed until we identify directions of  zero
  and negative curvature and activate corresponding boundary constraints -
  but we need a lot of trial and errors because these directions  are hard
  to notice in the matrix spectrum.
  In this case you may turn off Newton phase of algorithm.
  Large negative eigenvalues  are  not  an  issue,  so  highly  non-convex
  problems can be solved very efficiently.

INPUT PARAMETERS:
    State   -   structure which stores algorithm state
    EpsG    -   >=0
                The  subroutine  finishes  its  work   if   the  condition
                |v|<EpsG is satisfied, where:
                * |.| means Euclidian norm
                * v - scaled constrained gradient vector, v[i]=g[i]*s[i]
                * g - gradient
                * s - scaling coefficients set by MinQPSetScale()
    EpsF    -   >=0
                The  subroutine  finishes its work if exploratory steepest
                descent  step  on  k+1-th iteration  satisfies   following
                condition:  |F(k+1)-F(k)|<=EpsF*max{|F(k)|,|F(k+1)|,1}
    EpsX    -   >=0
                The  subroutine  finishes its work if exploratory steepest
                descent  step  on  k+1-th iteration  satisfies   following
                condition:
                * |.| means Euclidian norm
                * v - scaled step vector, v[i]=dx[i]/s[i]
                * dx - step vector, dx=X(k+1)-X(k)
                * s - scaling coefficients set by MinQPSetScale()
    MaxOuterIts-maximum number of OUTER iterations.  One  outer  iteration
                includes some amount of CG iterations (from 5 to  ~N)  and
                one or several (usually small amount) Newton steps.  Thus,
                one outer iteration has high cost, but can greatly  reduce
                funcation value.
    UseNewton-  use Newton phase or not:
                * Newton phase improves performance of  positive  definite
                  dense problems (about 2 times improvement can be observed)
                * can result in some performance penalty  on  semidefinite
                  or slightly negative definite  problems  -  each  Newton
                  phase will bring no improvement (Cholesky failure),  but
                  still will require computational time.
                * if you doubt, you can turn off this  phase  -  optimizer
                  will retain its most of its high speed.

IT IS VERY IMPORTANT TO CALL MinQPSetScale() WHEN YOU USE THIS  ALGORITHM
BECAUSE ITS STOPPING CRITERIA ARE SCALE-DEPENDENT!

Passing EpsG=0, EpsF=0 and EpsX=0 and MaxIts=0 (simultaneously) will lead
to automatic stopping criterion selection (presently it is  small    step
length, but it may change in the future versions of ALGLIB).

  -- ALGLIB --
     Copyright 22.05.2014 by Bochkanov Sergey
*************************************************************************/
void minqpsetalgoquickqp(const minqpstate &state, const double epsg, const double epsf, const double epsx, const ae_int_t maxouterits, const bool usenewton);


/*************************************************************************
This function sets boundary constraints for QP solver

Boundary constraints are inactive by default (after initial creation).
After  being  set,  they  are  preserved  until explicitly turned off with
another SetBC() call.

INPUT PARAMETERS:
    State   -   structure stores algorithm state
    BndL    -   lower bounds, array[N].
                If some (all) variables are unbounded, you may specify
                very small number or -INF (latter is recommended because
                it will allow solver to use better algorithm).
    BndU    -   upper bounds, array[N].
                If some (all) variables are unbounded, you may specify
                very large number or +INF (latter is recommended because
                it will allow solver to use better algorithm).

NOTE: it is possible to specify BndL[i]=BndU[i]. In this case I-th
variable will be "frozen" at X[i]=BndL[i]=BndU[i].

  -- ALGLIB --
     Copyright 11.01.2011 by Bochkanov Sergey
*************************************************************************/
void minqpsetbc(const minqpstate &state, const real_1d_array &bndl, const real_1d_array &bndu);


/*************************************************************************
This function sets linear constraints for QP optimizer.

Linear constraints are inactive by default (after initial creation).

INPUT PARAMETERS:
    State   -   structure previously allocated with MinQPCreate call.
    C       -   linear constraints, array[K,N+1].
                Each row of C represents one constraint, either equality
                or inequality (see below):
                * first N elements correspond to coefficients,
                * last element corresponds to the right part.
                All elements of C (including right part) must be finite.
    CT      -   type of constraints, array[K]:
                * if CT[i]>0, then I-th constraint is C[i,*]*x >= C[i,n+1]
                * if CT[i]=0, then I-th constraint is C[i,*]*x  = C[i,n+1]
                * if CT[i]<0, then I-th constraint is C[i,*]*x <= C[i,n+1]
    K       -   number of equality/inequality constraints, K>=0:
                * if given, only leading K elements of C/CT are used
                * if not given, automatically determined from sizes of C/CT

NOTE 1: linear (non-bound) constraints are satisfied only approximately  -
        there always exists some minor violation (about 10^-10...10^-13)
        due to numerical errors.

  -- ALGLIB --
     Copyright 19.06.2012 by Bochkanov Sergey
*************************************************************************/
void minqpsetlc(const minqpstate &state, const real_2d_array &c, const integer_1d_array &ct, const ae_int_t k);
void minqpsetlc(const minqpstate &state, const real_2d_array &c, const integer_1d_array &ct);


/*************************************************************************
This function solves quadratic programming problem.

Prior to calling this function you should choose solver by means of one of
the following functions:

* MinQPSetAlgoQuickQP() - for QuickQP solver
* MinQPSetAlgoBLEIC() - for BLEIC-QP solver

These functions also allow you to control stopping criteria of the solver.
If you did not set solver,  MinQP  subpackage  will  automatically  select
solver for your problem and will run it with default stopping criteria.

However, it is better to set explicitly solver and its stopping criteria.

INPUT PARAMETERS:
    State   -   algorithm state

You should use MinQPResults() function to access results after calls
to this function.

  -- ALGLIB --
     Copyright 11.01.2011 by Bochkanov Sergey.
     Special thanks to Elvira Illarionova  for  important  suggestions  on
     the linearly constrained QP algorithm.
*************************************************************************/
void minqpoptimize(const minqpstate &state);


/*************************************************************************
QP solver results

INPUT PARAMETERS:
    State   -   algorithm state

OUTPUT PARAMETERS:
    X       -   array[0..N-1], solution.
                This array is allocated and initialized only when
                Rep.TerminationType parameter is positive (success).
    Rep     -   optimization report. You should check Rep.TerminationType,
                which contains completion code, and you may check  another
                fields which contain another information  about  algorithm
                functioning.

                Failure codes returned by algorithm are:
                * -5    inappropriate solver was used:
                        * Cholesky solver for (semi)indefinite problems
                        * Cholesky solver for problems with sparse matrix
                        * QuickQP solver for problem with  general  linear
                          constraints
                * -4    BLEIC-QP/QuickQP   solver    found   unconstrained
                        direction  of   negative  curvature  (function  is
                        unbounded from below even under constraints),   no
                        meaningful minimum can be found.
                * -3    inconsistent constraints (or maybe  feasible point
                        is too  hard  to  find).  If  you  are  sure  that
                        constraints are feasible, try to restart optimizer
                        with better initial approximation.

                Completion codes specific for Cholesky algorithm:
                *  4   successful completion

                Completion codes specific for BLEIC/QuickQP algorithms:
                *  1   relative function improvement is no more than EpsF.
                *  2   scaled step is no more than EpsX.
                *  4   scaled gradient norm is no more than EpsG.
                *  5   MaxIts steps was taken

  -- ALGLIB --
     Copyright 11.01.2011 by Bochkanov Sergey
*************************************************************************/
void minqpresults(const minqpstate &state, real_1d_array &x, minqpreport &rep);


/*************************************************************************
QP results

Buffered implementation of MinQPResults() which uses pre-allocated  buffer
to store X[]. If buffer size is  too  small,  it  resizes  buffer.  It  is
intended to be used in the inner cycles of performance critical algorithms
where array reallocation penalty is too large to be ignored.

  -- ALGLIB --
     Copyright 11.01.2011 by Bochkanov Sergey
*************************************************************************/
void minqpresultsbuf(const minqpstate &state, real_1d_array &x, minqpreport &rep);

/*************************************************************************
                IMPROVED LEVENBERG-MARQUARDT METHOD FOR
                 NON-LINEAR LEAST SQUARES OPTIMIZATION

DESCRIPTION:
This function is used to find minimum of function which is represented  as
sum of squares:
    F(x) = f[0]^2(x[0],...,x[n-1]) + ... + f[m-1]^2(x[0],...,x[n-1])
using value of function vector f[] and Jacobian of f[].


REQUIREMENTS:
This algorithm will request following information during its operation:

* function vector f[] at given point X
* function vector f[] and Jacobian of f[] (simultaneously) at given point

There are several overloaded versions of  MinLMOptimize()  function  which
correspond  to  different LM-like optimization algorithms provided by this
unit. You should choose version which accepts fvec()  and jac() callbacks.
First  one  is used to calculate f[] at given point, second one calculates
f[] and Jacobian df[i]/dx[j].

You can try to initialize MinLMState structure with VJ  function and  then
use incorrect version  of  MinLMOptimize()  (for  example,  version  which
works  with  general  form function and does not provide Jacobian), but it
will  lead  to  exception  being  thrown  after first attempt to calculate
Jacobian.


USAGE:
1. User initializes algorithm state with MinLMCreateVJ() call
2. User tunes solver parameters with MinLMSetCond(),  MinLMSetStpMax() and
   other functions
3. User calls MinLMOptimize() function which  takes algorithm  state   and
   callback functions.
4. User calls MinLMResults() to get solution
5. Optionally, user may call MinLMRestartFrom() to solve  another  problem
   with same N/M but another starting point and/or another function.
   MinLMRestartFrom() allows to reuse already initialized structure.


INPUT PARAMETERS:
    N       -   dimension, N>1
                * if given, only leading N elements of X are used
                * if not given, automatically determined from size of X
    M       -   number of functions f[i]
    X       -   initial solution, array[0..N-1]

OUTPUT PARAMETERS:
    State   -   structure which stores algorithm state

NOTES:
1. you may tune stopping conditions with MinLMSetCond() function
2. if target function contains exp() or other fast growing functions,  and
   optimization algorithm makes too large steps which leads  to  overflow,
   use MinLMSetStpMax() function to bound algorithm's steps.

  -- ALGLIB --
     Copyright 30.03.2009 by Bochkanov Sergey
*************************************************************************/
void minlmcreatevj(const ae_int_t n, const ae_int_t m, const real_1d_array &x, minlmstate &state);
void minlmcreatevj(const ae_int_t m, const real_1d_array &x, minlmstate &state);


/*************************************************************************
                IMPROVED LEVENBERG-MARQUARDT METHOD FOR
                 NON-LINEAR LEAST SQUARES OPTIMIZATION

DESCRIPTION:
This function is used to find minimum of function which is represented  as
sum of squares:
    F(x) = f[0]^2(x[0],...,x[n-1]) + ... + f[m-1]^2(x[0],...,x[n-1])
using value of function vector f[] only. Finite differences  are  used  to
calculate Jacobian.


REQUIREMENTS:
This algorithm will request following information during its operation:
* function vector f[] at given point X

There are several overloaded versions of  MinLMOptimize()  function  which
correspond  to  different LM-like optimization algorithms provided by this
unit. You should choose version which accepts fvec() callback.

You can try to initialize MinLMState structure with VJ  function and  then
use incorrect version  of  MinLMOptimize()  (for  example,  version  which
works with general form function and does not accept function vector), but
it will  lead  to  exception being thrown after first attempt to calculate
Jacobian.


USAGE:
1. User initializes algorithm state with MinLMCreateV() call
2. User tunes solver parameters with MinLMSetCond(),  MinLMSetStpMax() and
   other functions
3. User calls MinLMOptimize() function which  takes algorithm  state   and
   callback functions.
4. User calls MinLMResults() to get solution
5. Optionally, user may call MinLMRestartFrom() to solve  another  problem
   with same N/M but another starting point and/or another function.
   MinLMRestartFrom() allows to reuse already initialized structure.


INPUT PARAMETERS:
    N       -   dimension, N>1
                * if given, only leading N elements of X are used
                * if not given, automatically determined from size of X
    M       -   number of functions f[i]
    X       -   initial solution, array[0..N-1]
    DiffStep-   differentiation step, >0

OUTPUT PARAMETERS:
    State   -   structure which stores algorithm state

See also MinLMIteration, MinLMResults.

NOTES:
1. you may tune stopping conditions with MinLMSetCond() function
2. if target function contains exp() or other fast growing functions,  and
   optimization algorithm makes too large steps which leads  to  overflow,
   use MinLMSetStpMax() function to bound algorithm's steps.

  -- ALGLIB --
     Copyright 30.03.2009 by Bochkanov Sergey
*************************************************************************/
void minlmcreatev(const ae_int_t n, const ae_int_t m, const real_1d_array &x, const double diffstep, minlmstate &state);
void minlmcreatev(const ae_int_t m, const real_1d_array &x, const double diffstep, minlmstate &state);


/*************************************************************************
    LEVENBERG-MARQUARDT-LIKE METHOD FOR NON-LINEAR OPTIMIZATION

DESCRIPTION:
This  function  is  used  to  find  minimum  of general form (not "sum-of-
-squares") function
    F = F(x[0], ..., x[n-1])
using  its  gradient  and  Hessian.  Levenberg-Marquardt modification with
L-BFGS pre-optimization and internal pre-conditioned  L-BFGS  optimization
after each Levenberg-Marquardt step is used.


REQUIREMENTS:
This algorithm will request following information during its operation:

* function value F at given point X
* F and gradient G (simultaneously) at given point X
* F, G and Hessian H (simultaneously) at given point X

There are several overloaded versions of  MinLMOptimize()  function  which
correspond  to  different LM-like optimization algorithms provided by this
unit. You should choose version which accepts func(),  grad()  and  hess()
function pointers. First pointer is used to calculate F  at  given  point,
second  one  calculates  F(x)  and  grad F(x),  third one calculates F(x),
grad F(x), hess F(x).

You can try to initialize MinLMState structure with FGH-function and  then
use incorrect version of MinLMOptimize() (for example, version which  does
not provide Hessian matrix), but it will lead to  exception  being  thrown
after first attempt to calculate Hessian.


USAGE:
1. User initializes algorithm state with MinLMCreateFGH() call
2. User tunes solver parameters with MinLMSetCond(),  MinLMSetStpMax() and
   other functions
3. User calls MinLMOptimize() function which  takes algorithm  state   and
   pointers (delegates, etc.) to callback functions.
4. User calls MinLMResults() to get solution
5. Optionally, user may call MinLMRestartFrom() to solve  another  problem
   with same N but another starting point and/or another function.
   MinLMRestartFrom() allows to reuse already initialized structure.


INPUT PARAMETERS:
    N       -   dimension, N>1
                * if given, only leading N elements of X are used
                * if not given, automatically determined from size of X
    X       -   initial solution, array[0..N-1]

OUTPUT PARAMETERS:
    State   -   structure which stores algorithm state

NOTES:
1. you may tune stopping conditions with MinLMSetCond() function
2. if target function contains exp() or other fast growing functions,  and
   optimization algorithm makes too large steps which leads  to  overflow,
   use MinLMSetStpMax() function to bound algorithm's steps.

  -- ALGLIB --
     Copyright 30.03.2009 by Bochkanov Sergey
*************************************************************************/
void minlmcreatefgh(const ae_int_t n, const real_1d_array &x, minlmstate &state);
void minlmcreatefgh(const real_1d_array &x, minlmstate &state);


/*************************************************************************
This function sets stopping conditions for Levenberg-Marquardt optimization
algorithm.

INPUT PARAMETERS:
    State   -   structure which stores algorithm state
    EpsG    -   >=0
                The  subroutine  finishes  its  work   if   the  condition
                |v|<EpsG is satisfied, where:
                * |.| means Euclidian norm
                * v - scaled gradient vector, v[i]=g[i]*s[i]
                * g - gradient
                * s - scaling coefficients set by MinLMSetScale()
    EpsF    -   >=0
                The  subroutine  finishes  its work if on k+1-th iteration
                the  condition  |F(k+1)-F(k)|<=EpsF*max{|F(k)|,|F(k+1)|,1}
                is satisfied.
    EpsX    -   >=0
                The subroutine finishes its work if  on  k+1-th  iteration
                the condition |v|<=EpsX is fulfilled, where:
                * |.| means Euclidian norm
                * v - scaled step vector, v[i]=dx[i]/s[i]
                * dx - ste pvector, dx=X(k+1)-X(k)
                * s - scaling coefficients set by MinLMSetScale()
    MaxIts  -   maximum number of iterations. If MaxIts=0, the  number  of
                iterations   is    unlimited.   Only   Levenberg-Marquardt
                iterations  are  counted  (L-BFGS/CG  iterations  are  NOT
                counted because their cost is very low compared to that of
                LM).

Passing EpsG=0, EpsF=0, EpsX=0 and MaxIts=0 (simultaneously) will lead to
automatic stopping criterion selection (small EpsX).

  -- ALGLIB --
     Copyright 02.04.2010 by Bochkanov Sergey
*************************************************************************/
void minlmsetcond(const minlmstate &state, const double epsg, const double epsf, const double epsx, const ae_int_t maxits);


/*************************************************************************
This function turns on/off reporting.

INPUT PARAMETERS:
    State   -   structure which stores algorithm state
    NeedXRep-   whether iteration reports are needed or not

If NeedXRep is True, algorithm will call rep() callback function if  it is
provided to MinLMOptimize(). Both Levenberg-Marquardt and internal  L-BFGS
iterations are reported.

  -- ALGLIB --
     Copyright 02.04.2010 by Bochkanov Sergey
*************************************************************************/
void minlmsetxrep(const minlmstate &state, const bool needxrep);


/*************************************************************************
This function sets maximum step length

INPUT PARAMETERS:
    State   -   structure which stores algorithm state
    StpMax  -   maximum step length, >=0. Set StpMax to 0.0,  if you don't
                want to limit step length.

Use this subroutine when you optimize target function which contains exp()
or  other  fast  growing  functions,  and optimization algorithm makes too
large  steps  which  leads  to overflow. This function allows us to reject
steps  that  are  too  large  (and  therefore  expose  us  to the possible
overflow) without actually calculating function value at the x+stp*d.

NOTE: non-zero StpMax leads to moderate  performance  degradation  because
intermediate  step  of  preconditioned L-BFGS optimization is incompatible
with limits on step size.

  -- ALGLIB --
     Copyright 02.04.2010 by Bochkanov Sergey
*************************************************************************/
void minlmsetstpmax(const minlmstate &state, const double stpmax);


/*************************************************************************
This function sets scaling coefficients for LM optimizer.

ALGLIB optimizers use scaling matrices to test stopping  conditions  (step
size and gradient are scaled before comparison with tolerances).  Scale of
the I-th variable is a translation invariant measure of:
a) "how large" the variable is
b) how large the step should be to make significant changes in the function

Generally, scale is NOT considered to be a form of preconditioner.  But LM
optimizer is unique in that it uses scaling matrix both  in  the  stopping
condition tests and as Marquardt damping factor.

Proper scaling is very important for the algorithm performance. It is less
important for the quality of results, but still has some influence (it  is
easier  to  converge  when  variables  are  properly  scaled, so premature
stopping is possible when very badly scalled variables are  combined  with
relaxed stopping conditions).

INPUT PARAMETERS:
    State   -   structure stores algorithm state
    S       -   array[N], non-zero scaling coefficients
                S[i] may be negative, sign doesn't matter.

  -- ALGLIB --
     Copyright 14.01.2011 by Bochkanov Sergey
*************************************************************************/
void minlmsetscale(const minlmstate &state, const real_1d_array &s);


/*************************************************************************
This function sets boundary constraints for LM optimizer

Boundary constraints are inactive by default (after initial creation).
They are preserved until explicitly turned off with another SetBC() call.

INPUT PARAMETERS:
    State   -   structure stores algorithm state
    BndL    -   lower bounds, array[N].
                If some (all) variables are unbounded, you may specify
                very small number or -INF (latter is recommended because
                it will allow solver to use better algorithm).
    BndU    -   upper bounds, array[N].
                If some (all) variables are unbounded, you may specify
                very large number or +INF (latter is recommended because
                it will allow solver to use better algorithm).

NOTE 1: it is possible to specify BndL[i]=BndU[i]. In this case I-th
variable will be "frozen" at X[i]=BndL[i]=BndU[i].

NOTE 2: this solver has following useful properties:
* bound constraints are always satisfied exactly
* function is evaluated only INSIDE area specified by bound constraints
  or at its boundary

  -- ALGLIB --
     Copyright 14.01.2011 by Bochkanov Sergey
*************************************************************************/
void minlmsetbc(const minlmstate &state, const real_1d_array &bndl, const real_1d_array &bndu);


/*************************************************************************
This function is used to change acceleration settings

You can choose between three acceleration strategies:
* AccType=0, no acceleration.
* AccType=1, secant updates are used to update quadratic model after  each
  iteration. After fixed number of iterations (or after  model  breakdown)
  we  recalculate  quadratic  model  using  analytic  Jacobian  or  finite
  differences. Number of secant-based iterations depends  on  optimization
  settings: about 3 iterations - when we have analytic Jacobian, up to 2*N
  iterations - when we use finite differences to calculate Jacobian.

AccType=1 is recommended when Jacobian  calculation  cost  is  prohibitive
high (several Mx1 function vector calculations  followed  by  several  NxN
Cholesky factorizations are faster than calculation of one M*N  Jacobian).
It should also be used when we have no Jacobian, because finite difference
approximation takes too much time to compute.

Table below list  optimization  protocols  (XYZ  protocol  corresponds  to
MinLMCreateXYZ) and acceleration types they support (and use by  default).

ACCELERATION TYPES SUPPORTED BY OPTIMIZATION PROTOCOLS:

protocol    0   1   comment
V           +   +
VJ          +   +
FGH         +

DAFAULT VALUES:

protocol    0   1   comment
V               x   without acceleration it is so slooooooooow
VJ          x
FGH         x

NOTE: this  function should be called before optimization. Attempt to call
it during algorithm iterations may result in unexpected behavior.

NOTE: attempt to call this function with unsupported protocol/acceleration
combination will result in exception being thrown.

  -- ALGLIB --
     Copyright 14.10.2010 by Bochkanov Sergey
*************************************************************************/
void minlmsetacctype(const minlmstate &state, const ae_int_t acctype);


/*************************************************************************
This function provides reverse communication interface
Reverse communication interface is not documented or recommended to use.
See below for functions which provide better documented API
*************************************************************************/
bool minlmiteration(const minlmstate &state);


/*************************************************************************
This family of functions is used to launcn iterations of nonlinear optimizer

These functions accept following parameters:
    state   -   algorithm state
    func    -   callback which calculates function (or merit function)
                value func at given point x
    grad    -   callback which calculates function (or merit function)
                value func and gradient grad at given point x
    hess    -   callback which calculates function (or merit function)
                value func, gradient grad and Hessian hess at given point x
    fvec    -   callback which calculates function vector fi[]
                at given point x
    jac     -   callback which calculates function vector fi[]
                and Jacobian jac at given point x
    rep     -   optional callback which is called after each iteration
                can be NULL
    ptr     -   optional pointer which is passed to func/grad/hess/jac/rep
                can be NULL

NOTES:

1. Depending on function used to create state  structure,  this  algorithm
   may accept Jacobian and/or Hessian and/or gradient.  According  to  the
   said above, there ase several versions of this function,  which  accept
   different sets of callbacks.

   This flexibility opens way to subtle errors - you may create state with
   MinLMCreateFGH() (optimization using Hessian), but call function  which
   does not accept Hessian. So when algorithm will request Hessian,  there
   will be no callback to call. In this case exception will be thrown.

   Be careful to avoid such errors because there is no way to find them at
   compile time - you can see them at runtime only.

  -- ALGLIB --
     Copyright 10.03.2009 by Bochkanov Sergey

*************************************************************************/
void minlmoptimize(minlmstate &state,
    void (*fvec)(const real_1d_array &x, real_1d_array &fi, void *ptr),
    void  (*rep)(const real_1d_array &x, double func, void *ptr) = NULL,
    void *ptr = NULL);
void minlmoptimize(minlmstate &state,
    void (*fvec)(const real_1d_array &x, real_1d_array &fi, void *ptr),
    void  (*jac)(const real_1d_array &x, real_1d_array &fi, real_2d_array &jac, void *ptr),
    void  (*rep)(const real_1d_array &x, double func, void *ptr) = NULL,
    void *ptr = NULL);
void minlmoptimize(minlmstate &state,
    void (*func)(const real_1d_array &x, double &func, void *ptr),
    void (*grad)(const real_1d_array &x, double &func, real_1d_array &grad, void *ptr),
    void (*hess)(const real_1d_array &x, double &func, real_1d_array &grad, real_2d_array &hess, void *ptr),
    void  (*rep)(const real_1d_array &x, double func, void *ptr) = NULL,
    void *ptr = NULL);
void minlmoptimize(minlmstate &state,
    void (*func)(const real_1d_array &x, double &func, void *ptr),
    void  (*jac)(const real_1d_array &x, real_1d_array &fi, real_2d_array &jac, void *ptr),
    void  (*rep)(const real_1d_array &x, double func, void *ptr) = NULL,
    void *ptr = NULL);
void minlmoptimize(minlmstate &state,
    void (*func)(const real_1d_array &x, double &func, void *ptr),
    void (*grad)(const real_1d_array &x, double &func, real_1d_array &grad, void *ptr),
    void  (*jac)(const real_1d_array &x, real_1d_array &fi, real_2d_array &jac, void *ptr),
    void  (*rep)(const real_1d_array &x, double func, void *ptr) = NULL,
    void *ptr = NULL);


/*************************************************************************
Levenberg-Marquardt algorithm results

INPUT PARAMETERS:
    State   -   algorithm state

OUTPUT PARAMETERS:
    X       -   array[0..N-1], solution
    Rep     -   optimization  report;  includes  termination   codes   and
                additional information. Termination codes are listed below,
                see comments for this structure for more info.
                Termination code is stored in rep.terminationtype field:
                * -7    derivative correctness check failed;
                        see rep.wrongnum, rep.wrongi, rep.wrongj for
                        more information.
                * -3    constraints are inconsistent
                *  1    relative function improvement is no more than
                        EpsF.
                *  2    relative step is no more than EpsX.
                *  4    gradient is no more than EpsG.
                *  5    MaxIts steps was taken
                *  7    stopping conditions are too stringent,
                        further improvement is impossible
                *  8    terminated by user who called minlmrequesttermination().
                        X contains point which was "current accepted" when
                        termination request was submitted.

  -- ALGLIB --
     Copyright 10.03.2009 by Bochkanov Sergey
*************************************************************************/
void minlmresults(const minlmstate &state, real_1d_array &x, minlmreport &rep);


/*************************************************************************
Levenberg-Marquardt algorithm results

Buffered implementation of MinLMResults(), which uses pre-allocated buffer
to store X[]. If buffer size is  too  small,  it  resizes  buffer.  It  is
intended to be used in the inner cycles of performance critical algorithms
where array reallocation penalty is too large to be ignored.

  -- ALGLIB --
     Copyright 10.03.2009 by Bochkanov Sergey
*************************************************************************/
void minlmresultsbuf(const minlmstate &state, real_1d_array &x, minlmreport &rep);


/*************************************************************************
This  subroutine  restarts  LM  algorithm from new point. All optimization
parameters are left unchanged.

This  function  allows  to  solve multiple  optimization  problems  (which
must have same number of dimensions) without object reallocation penalty.

INPUT PARAMETERS:
    State   -   structure used for reverse communication previously
                allocated with MinLMCreateXXX call.
    X       -   new starting point.

  -- ALGLIB --
     Copyright 30.07.2010 by Bochkanov Sergey
*************************************************************************/
void minlmrestartfrom(const minlmstate &state, const real_1d_array &x);


/*************************************************************************
This subroutine submits request for termination of running  optimizer.  It
should be called from user-supplied callback when user decides that it  is
time to "smoothly" terminate optimization process.  As  result,  optimizer
stops at point which was "current accepted" when termination  request  was
submitted and returns error code 8 (successful termination).

INPUT PARAMETERS:
    State   -   optimizer structure

NOTE: after  request  for  termination  optimizer  may   perform   several
      additional calls to user-supplied callbacks. It does  NOT  guarantee
      to stop immediately - it just guarantees that these additional calls
      will be discarded later.

NOTE: calling this function on optimizer which is NOT running will have no
      effect.

NOTE: multiple calls to this function are possible. First call is counted,
      subsequent calls are silently ignored.

  -- ALGLIB --
     Copyright 08.10.2014 by Bochkanov Sergey
*************************************************************************/
void minlmrequesttermination(const minlmstate &state);


/*************************************************************************
This is obsolete function.

Since ALGLIB 3.3 it is equivalent to MinLMCreateVJ().

  -- ALGLIB --
     Copyright 30.03.2009 by Bochkanov Sergey
*************************************************************************/
void minlmcreatevgj(const ae_int_t n, const ae_int_t m, const real_1d_array &x, minlmstate &state);
void minlmcreatevgj(const ae_int_t m, const real_1d_array &x, minlmstate &state);


/*************************************************************************
This is obsolete function.

Since ALGLIB 3.3 it is equivalent to MinLMCreateFJ().

  -- ALGLIB --
     Copyright 30.03.2009 by Bochkanov Sergey
*************************************************************************/
void minlmcreatefgj(const ae_int_t n, const ae_int_t m, const real_1d_array &x, minlmstate &state);
void minlmcreatefgj(const ae_int_t m, const real_1d_array &x, minlmstate &state);


/*************************************************************************
This function is considered obsolete since ALGLIB 3.1.0 and is present for
backward  compatibility  only.  We  recommend  to use MinLMCreateVJ, which
provides similar, but more consistent and feature-rich interface.

  -- ALGLIB --
     Copyright 30.03.2009 by Bochkanov Sergey
*************************************************************************/
void minlmcreatefj(const ae_int_t n, const ae_int_t m, const real_1d_array &x, minlmstate &state);
void minlmcreatefj(const ae_int_t m, const real_1d_array &x, minlmstate &state);


/*************************************************************************
This  subroutine  turns  on  verification  of  the  user-supplied analytic
gradient:
* user calls this subroutine before optimization begins
* MinLMOptimize() is called
* prior to actual optimization, for  each  function Fi and each  component
  of parameters  being  optimized X[j] algorithm performs following steps:
  * two trial steps are made to X[j]-TestStep*S[j] and X[j]+TestStep*S[j],
    where X[j] is j-th parameter and S[j] is a scale of j-th parameter
  * if needed, steps are bounded with respect to constraints on X[]
  * Fi(X) is evaluated at these trial points
  * we perform one more evaluation in the middle point of the interval
  * we  build  cubic  model using function values and derivatives at trial
    points and we compare its prediction with actual value in  the  middle
    point
  * in case difference between prediction and actual value is higher  than
    some predetermined threshold, algorithm stops with completion code -7;
    Rep.VarIdx is set to index of the parameter with incorrect derivative,
    Rep.FuncIdx is set to index of the function.
* after verification is over, algorithm proceeds to the actual optimization.

NOTE 1: verification  needs  N (parameters count) Jacobian evaluations. It
        is  very  costly  and  you  should use it only for low dimensional
        problems,  when  you  want  to  be  sure  that  you've   correctly
        calculated  analytic  derivatives.  You should not  use  it in the
        production code  (unless  you  want  to check derivatives provided
        by some third party).

NOTE 2: you  should  carefully  choose  TestStep. Value which is too large
        (so large that function behaviour is significantly non-cubic) will
        lead to false alarms. You may use  different  step  for  different
        parameters by means of setting scale with MinLMSetScale().

NOTE 3: this function may lead to false positives. In case it reports that
        I-th  derivative was calculated incorrectly, you may decrease test
        step  and  try  one  more  time  - maybe your function changes too
        sharply  and  your  step  is  too  large for such rapidly chanding
        function.

INPUT PARAMETERS:
    State       -   structure used to store algorithm state
    TestStep    -   verification step:
                    * TestStep=0 turns verification off
                    * TestStep>0 activates verification

  -- ALGLIB --
     Copyright 15.06.2012 by Bochkanov Sergey
*************************************************************************/
void minlmsetgradientcheck(const minlmstate &state, const double teststep);

/*************************************************************************
Obsolete function, use MinLBFGSSetPrecDefault() instead.

  -- ALGLIB --
     Copyright 13.10.2010 by Bochkanov Sergey
*************************************************************************/
void minlbfgssetdefaultpreconditioner(const minlbfgsstate &state);


/*************************************************************************
Obsolete function, use MinLBFGSSetCholeskyPreconditioner() instead.

  -- ALGLIB --
     Copyright 13.10.2010 by Bochkanov Sergey
*************************************************************************/
void minlbfgssetcholeskypreconditioner(const minlbfgsstate &state, const real_2d_array &p, const bool isupper);


/*************************************************************************
This is obsolete function which was used by previous version of the  BLEIC
optimizer. It does nothing in the current version of BLEIC.

  -- ALGLIB --
     Copyright 28.11.2010 by Bochkanov Sergey
*************************************************************************/
void minbleicsetbarrierwidth(const minbleicstate &state, const double mu);


/*************************************************************************
This is obsolete function which was used by previous version of the  BLEIC
optimizer. It does nothing in the current version of BLEIC.

  -- ALGLIB --
     Copyright 28.11.2010 by Bochkanov Sergey
*************************************************************************/
void minbleicsetbarrierdecay(const minbleicstate &state, const double mudecay);


/*************************************************************************
Obsolete optimization algorithm.
Was replaced by MinBLEIC subpackage.

  -- ALGLIB --
     Copyright 25.03.2010 by Bochkanov Sergey
*************************************************************************/
void minasacreate(const ae_int_t n, const real_1d_array &x, const real_1d_array &bndl, const real_1d_array &bndu, minasastate &state);
void minasacreate(const real_1d_array &x, const real_1d_array &bndl, const real_1d_array &bndu, minasastate &state);


/*************************************************************************
Obsolete optimization algorithm.
Was replaced by MinBLEIC subpackage.

  -- ALGLIB --
     Copyright 02.04.2010 by Bochkanov Sergey
*************************************************************************/
void minasasetcond(const minasastate &state, const double epsg, const double epsf, const double epsx, const ae_int_t maxits);


/*************************************************************************
Obsolete optimization algorithm.
Was replaced by MinBLEIC subpackage.

  -- ALGLIB --
     Copyright 02.04.2010 by Bochkanov Sergey
*************************************************************************/
void minasasetxrep(const minasastate &state, const bool needxrep);


/*************************************************************************
Obsolete optimization algorithm.
Was replaced by MinBLEIC subpackage.

  -- ALGLIB --
     Copyright 02.04.2010 by Bochkanov Sergey
*************************************************************************/
void minasasetalgorithm(const minasastate &state, const ae_int_t algotype);


/*************************************************************************
Obsolete optimization algorithm.
Was replaced by MinBLEIC subpackage.

  -- ALGLIB --
     Copyright 02.04.2010 by Bochkanov Sergey
*************************************************************************/
void minasasetstpmax(const minasastate &state, const double stpmax);


/*************************************************************************
This function provides reverse communication interface
Reverse communication interface is not documented or recommended to use.
See below for functions which provide better documented API
*************************************************************************/
bool minasaiteration(const minasastate &state);


/*************************************************************************
This family of functions is used to launcn iterations of nonlinear optimizer

These functions accept following parameters:
    state   -   algorithm state
    grad    -   callback which calculates function (or merit function)
                value func and gradient grad at given point x
    rep     -   optional callback which is called after each iteration
                can be NULL
    ptr     -   optional pointer which is passed to func/grad/hess/jac/rep
                can be NULL


  -- ALGLIB --
     Copyright 20.03.2009 by Bochkanov Sergey

*************************************************************************/
void minasaoptimize(minasastate &state,
    void (*grad)(const real_1d_array &x, double &func, real_1d_array &grad, void *ptr),
    void  (*rep)(const real_1d_array &x, double func, void *ptr) = NULL,
    void *ptr = NULL);


/*************************************************************************
Obsolete optimization algorithm.
Was replaced by MinBLEIC subpackage.

  -- ALGLIB --
     Copyright 20.03.2009 by Bochkanov Sergey
*************************************************************************/
void minasaresults(const minasastate &state, real_1d_array &x, minasareport &rep);


/*************************************************************************
Obsolete optimization algorithm.
Was replaced by MinBLEIC subpackage.

  -- ALGLIB --
     Copyright 20.03.2009 by Bochkanov Sergey
*************************************************************************/
void minasaresultsbuf(const minasastate &state, real_1d_array &x, minasareport &rep);


/*************************************************************************
Obsolete optimization algorithm.
Was replaced by MinBLEIC subpackage.

  -- ALGLIB --
     Copyright 30.07.2010 by Bochkanov Sergey
*************************************************************************/
void minasarestartfrom(const minasastate &state, const real_1d_array &x, const real_1d_array &bndl, const real_1d_array &bndu);

/*************************************************************************
                  NONLINEARLY  CONSTRAINED  OPTIMIZATION
            WITH PRECONDITIONED AUGMENTED LAGRANGIAN ALGORITHM

DESCRIPTION:
The  subroutine  minimizes  function   F(x)  of N arguments subject to any
combination of:
* bound constraints
* linear inequality constraints
* linear equality constraints
* nonlinear equality constraints Gi(x)=0
* nonlinear inequality constraints Hi(x)<=0

REQUIREMENTS:
* user must provide function value and gradient for F(), H(), G()
* starting point X0 must be feasible or not too far away from the feasible
  set
* F(), G(), H() are twice continuously differentiable on the feasible  set
  and its neighborhood
* nonlinear constraints G() and H() must have non-zero gradient at  G(x)=0
  and at H(x)=0. Say, constraint like x^2>=1 is supported, but x^2>=0   is
  NOT supported.

USAGE:

Constrained optimization if far more complex than the  unconstrained  one.
Nonlinearly constrained optimization is one of the most esoteric numerical
procedures.

Here we give very brief outline  of  the  MinNLC  optimizer.  We  strongly
recommend you to study examples in the ALGLIB Reference Manual and to read
ALGLIB User Guide on optimization, which is available at
http://www.alglib.net/optimization/

1. User initializes algorithm state with MinNLCCreate() call  and  chooses
   what NLC solver to use. There is some solver which is used by  default,
   with default settings, but you should NOT rely on  default  choice.  It
   may change in future releases of ALGLIB without notice, and no one  can
   guarantee that new solver will be  able  to  solve  your  problem  with
   default settings.

   From the other side, if you choose solver explicitly, you can be pretty
   sure that it will work with new ALGLIB releases.

   In the current release following solvers can be used:
   * AUL solver (activated with MinNLCSetAlgoAUL() function)

2. User adds boundary and/or linear and/or nonlinear constraints by  means
   of calling one of the following functions:
   a) MinNLCSetBC() for boundary constraints
   b) MinNLCSetLC() for linear constraints
   c) MinNLCSetNLC() for nonlinear constraints
   You may combine (a), (b) and (c) in one optimization problem.

3. User sets scale of the variables with MinNLCSetScale() function. It  is
   VERY important to set  scale  of  the  variables,  because  nonlinearly
   constrained problems are hard to solve when variables are badly scaled.

4. User sets  stopping  conditions  with  MinNLCSetCond(). If  NLC  solver
   uses  inner/outer  iteration  layout,  this  function   sets   stopping
   conditions for INNER iterations.

5. User chooses one of the  preconditioning  methods.  Preconditioning  is
   very  important  for  efficient  handling  of boundary/linear/nonlinear
   constraints. Without preconditioning algorithm would require  thousands
   of iterations even for simple problems.  Two  preconditioners  can   be
   used:
   * approximate LBFGS-based  preconditioner  which  should  be  used  for
     problems with almost orthogonal  constraints  (activated  by  calling
     MinNLCSetPrecInexact)
   * exact low-rank preconditiner (activated by MinNLCSetPrecExactLowRank)
     which should be used for problems with moderate number of constraints
     which do not have to be orthogonal.

6. Finally, user calls MinNLCOptimize()  function  which  takes  algorithm
   state and pointer (delegate, etc.) to callback function which calculates
   F/G/H.

7. User calls MinNLCResults() to get solution

8. Optionally user may call MinNLCRestartFrom() to solve  another  problem
   with same N but another starting point. MinNLCRestartFrom()  allows  to
   reuse already initialized structure.


INPUT PARAMETERS:
    N       -   problem dimension, N>0:
                * if given, only leading N elements of X are used
                * if not given, automatically determined from size ofX
    X       -   starting point, array[N]:
                * it is better to set X to a feasible point
                * but X can be infeasible, in which case algorithm will try
                  to find feasible point first, using X as initial
                  approximation.

OUTPUT PARAMETERS:
    State   -   structure stores algorithm state

  -- ALGLIB --
     Copyright 06.06.2014 by Bochkanov Sergey
*************************************************************************/
void minnlccreate(const ae_int_t n, const real_1d_array &x, minnlcstate &state);
void minnlccreate(const real_1d_array &x, minnlcstate &state);


/*************************************************************************
This subroutine is a finite  difference variant of MinNLCCreate(). It uses
finite differences in order to differentiate target function.

Description below contains information which is specific to this  function
only. We recommend to read comments on MinNLCCreate() in order to get more
information about creation of NLC optimizer.

INPUT PARAMETERS:
    N       -   problem dimension, N>0:
                * if given, only leading N elements of X are used
                * if not given, automatically determined from size ofX
    X       -   starting point, array[N]:
                * it is better to set X to a feasible point
                * but X can be infeasible, in which case algorithm will try
                  to find feasible point first, using X as initial
                  approximation.
    DiffStep-   differentiation step, >0

OUTPUT PARAMETERS:
    State   -   structure stores algorithm state

NOTES:
1. algorithm uses 4-point central formula for differentiation.
2. differentiation step along I-th axis is equal to DiffStep*S[I] where
   S[] is scaling vector which can be set by MinNLCSetScale() call.
3. we recommend you to use moderate values of  differentiation  step.  Too
   large step will result in too large TRUNCATION  errors, while too small
   step will result in too large NUMERICAL  errors.  1.0E-4  can  be  good
   value to start from.
4. Numerical  differentiation  is   very   inefficient  -   one   gradient
   calculation needs 4*N function evaluations. This function will work for
   any N - either small (1...10), moderate (10...100) or  large  (100...).
   However, performance penalty will be too severe for any N's except  for
   small ones.
   We should also say that code which relies on numerical  differentiation
   is  less   robust   and  precise.  Imprecise  gradient  may  slow  down
   convergence, especially on highly nonlinear problems.
   Thus  we  recommend to use this function for fast prototyping on small-
   dimensional problems only, and to implement analytical gradient as soon
   as possible.

  -- ALGLIB --
     Copyright 06.06.2014 by Bochkanov Sergey
*************************************************************************/
void minnlccreatef(const ae_int_t n, const real_1d_array &x, const double diffstep, minnlcstate &state);
void minnlccreatef(const real_1d_array &x, const double diffstep, minnlcstate &state);


/*************************************************************************
This function sets boundary constraints for NLC optimizer.

Boundary constraints are inactive by  default  (after  initial  creation).
They are preserved after algorithm restart with  MinNLCRestartFrom().

You may combine boundary constraints with  general  linear ones - and with
nonlinear ones! Boundary constraints are  handled  more  efficiently  than
other types.  Thus,  if  your  problem  has  mixed  constraints,  you  may
explicitly specify some of them as boundary and save some time/space.

INPUT PARAMETERS:
    State   -   structure stores algorithm state
    BndL    -   lower bounds, array[N].
                If some (all) variables are unbounded, you may specify
                very small number or -INF.
    BndU    -   upper bounds, array[N].
                If some (all) variables are unbounded, you may specify
                very large number or +INF.

NOTE 1:  it is possible to specify  BndL[i]=BndU[i].  In  this  case  I-th
variable will be "frozen" at X[i]=BndL[i]=BndU[i].

NOTE 2:  when you solve your problem  with  augmented  Lagrangian  solver,
         boundary constraints are  satisfied  only  approximately!  It  is
         possible   that  algorithm  will  evaluate  function  outside  of
         feasible area!

  -- ALGLIB --
     Copyright 06.06.2014 by Bochkanov Sergey
*************************************************************************/
void minnlcsetbc(const minnlcstate &state, const real_1d_array &bndl, const real_1d_array &bndu);


/*************************************************************************
This function sets linear constraints for MinNLC optimizer.

Linear constraints are inactive by default (after initial creation).  They
are preserved after algorithm restart with MinNLCRestartFrom().

You may combine linear constraints with boundary ones - and with nonlinear
ones! If your problem has mixed constraints, you  may  explicitly  specify
some of them as linear. It  may  help  optimizer   to   handle  them  more
efficiently.

INPUT PARAMETERS:
    State   -   structure previously allocated with MinNLCCreate call.
    C       -   linear constraints, array[K,N+1].
                Each row of C represents one constraint, either equality
                or inequality (see below):
                * first N elements correspond to coefficients,
                * last element corresponds to the right part.
                All elements of C (including right part) must be finite.
    CT      -   type of constraints, array[K]:
                * if CT[i]>0, then I-th constraint is C[i,*]*x >= C[i,n+1]
                * if CT[i]=0, then I-th constraint is C[i,*]*x  = C[i,n+1]
                * if CT[i]<0, then I-th constraint is C[i,*]*x <= C[i,n+1]
    K       -   number of equality/inequality constraints, K>=0:
                * if given, only leading K elements of C/CT are used
                * if not given, automatically determined from sizes of C/CT

NOTE 1: when you solve your problem  with  augmented  Lagrangian   solver,
        linear constraints are  satisfied  only   approximately!   It   is
        possible   that  algorithm  will  evaluate  function  outside   of
        feasible area!

  -- ALGLIB --
     Copyright 06.06.2014 by Bochkanov Sergey
*************************************************************************/
void minnlcsetlc(const minnlcstate &state, const real_2d_array &c, const integer_1d_array &ct, const ae_int_t k);
void minnlcsetlc(const minnlcstate &state, const real_2d_array &c, const integer_1d_array &ct);


/*************************************************************************
This function sets nonlinear constraints for MinNLC optimizer.

In fact, this function sets NUMBER of nonlinear  constraints.  Constraints
itself (constraint functions) are passed to MinNLCOptimize() method.  This
method requires user-defined vector function F[]  and  its  Jacobian  J[],
where:
* first component of F[] and first row  of  Jacobian  J[]  corresponds  to
  function being minimized
* next NLEC components of F[] (and rows  of  J)  correspond  to  nonlinear
  equality constraints G_i(x)=0
* next NLIC components of F[] (and rows  of  J)  correspond  to  nonlinear
  inequality constraints H_i(x)<=0

NOTE: you may combine nonlinear constraints with linear/boundary ones.  If
      your problem has mixed constraints, you  may explicitly specify some
      of them as linear ones. It may help optimizer to  handle  them  more
      efficiently.

INPUT PARAMETERS:
    State   -   structure previously allocated with MinNLCCreate call.
    NLEC    -   number of Non-Linear Equality Constraints (NLEC), >=0
    NLIC    -   number of Non-Linear Inquality Constraints (NLIC), >=0

NOTE 1: when you solve your problem  with  augmented  Lagrangian   solver,
        nonlinear constraints are satisfied only  approximately!   It   is
        possible   that  algorithm  will  evaluate  function  outside   of
        feasible area!

NOTE 2: algorithm scales variables  according  to   scale   specified   by
        MinNLCSetScale()  function,  so  it can handle problems with badly
        scaled variables (as long as we KNOW their scales).

        However,  there  is  no  way  to  automatically  scale   nonlinear
        constraints Gi(x) and Hi(x). Inappropriate scaling  of  Gi/Hi  may
        ruin convergence. Solving problem with  constraint  "1000*G0(x)=0"
        is NOT same as solving it with constraint "0.001*G0(x)=0".

        It  means  that  YOU  are  the  one who is responsible for correct
        scaling of nonlinear constraints Gi(x) and Hi(x). We recommend you
        to scale nonlinear constraints in such way that I-th component  of
        dG/dX (or dH/dx) has approximately unit  magnitude  (for  problems
        with unit scale)  or  has  magnitude approximately equal to 1/S[i]
        (where S is a scale set by MinNLCSetScale() function).


  -- ALGLIB --
     Copyright 06.06.2014 by Bochkanov Sergey
*************************************************************************/
void minnlcsetnlc(const minnlcstate &state, const ae_int_t nlec, const ae_int_t nlic);


/*************************************************************************
This function sets stopping conditions for inner iterations of  optimizer.

INPUT PARAMETERS:
    State   -   structure which stores algorithm state
    EpsG    -   >=0
                The  subroutine  finishes  its  work   if   the  condition
                |v|<EpsG is satisfied, where:
                * |.| means Euclidian norm
                * v - scaled gradient vector, v[i]=g[i]*s[i]
                * g - gradient
                * s - scaling coefficients set by MinNLCSetScale()
    EpsF    -   >=0
                The  subroutine  finishes  its work if on k+1-th iteration
                the  condition  |F(k+1)-F(k)|<=EpsF*max{|F(k)|,|F(k+1)|,1}
                is satisfied.
    EpsX    -   >=0
                The subroutine finishes its work if  on  k+1-th  iteration
                the condition |v|<=EpsX is fulfilled, where:
                * |.| means Euclidian norm
                * v - scaled step vector, v[i]=dx[i]/s[i]
                * dx - step vector, dx=X(k+1)-X(k)
                * s - scaling coefficients set by MinNLCSetScale()
    MaxIts  -   maximum number of iterations. If MaxIts=0, the  number  of
                iterations is unlimited.

Passing EpsG=0, EpsF=0 and EpsX=0 and MaxIts=0 (simultaneously) will lead
to automatic stopping criterion selection.

  -- ALGLIB --
     Copyright 06.06.2014 by Bochkanov Sergey
*************************************************************************/
void minnlcsetcond(const minnlcstate &state, const double epsg, const double epsf, const double epsx, const ae_int_t maxits);


/*************************************************************************
This function sets scaling coefficients for NLC optimizer.

ALGLIB optimizers use scaling matrices to test stopping  conditions  (step
size and gradient are scaled before comparison with tolerances).  Scale of
the I-th variable is a translation invariant measure of:
a) "how large" the variable is
b) how large the step should be to make significant changes in the function

Scaling is also used by finite difference variant of the optimizer  - step
along I-th axis is equal to DiffStep*S[I].

INPUT PARAMETERS:
    State   -   structure stores algorithm state
    S       -   array[N], non-zero scaling coefficients
                S[i] may be negative, sign doesn't matter.

  -- ALGLIB --
     Copyright 06.06.2014 by Bochkanov Sergey
*************************************************************************/
void minnlcsetscale(const minnlcstate &state, const real_1d_array &s);


/*************************************************************************
This function sets preconditioner to "inexact LBFGS-based" mode.

Preconditioning is very important for convergence of  Augmented Lagrangian
algorithm because presence of penalty term makes problem  ill-conditioned.
Difference between  performance  of  preconditioned  and  unpreconditioned
methods can be as large as 100x!

MinNLC optimizer may  utilize  two  preconditioners,  each  with  its  own
benefits and drawbacks: a) inexact LBFGS-based, and b) exact low rank one.
It also provides special unpreconditioned mode of operation which  can  be
used for test purposes. Comments below discuss LBFGS-based preconditioner.

Inexact  LBFGS-based  preconditioner  uses L-BFGS  formula  combined  with
orthogonality assumption to perform very fast updates. For a N-dimensional
problem with K general linear or nonlinear constraints (boundary ones  are
not counted) it has O(N*K) cost per iteration.  This   preconditioner  has
best  quality  (less  iterations)  when   general   linear  and  nonlinear
constraints are orthogonal to each other (orthogonality  with  respect  to
boundary constraints is not required). Number of iterations increases when
constraints  are  non-orthogonal, because algorithm assumes orthogonality,
but still it is better than no preconditioner at all.

INPUT PARAMETERS:
    State   -   structure stores algorithm state

  -- ALGLIB --
     Copyright 26.09.2014 by Bochkanov Sergey
*************************************************************************/
void minnlcsetprecinexact(const minnlcstate &state);


/*************************************************************************
This function sets preconditioner to "exact low rank" mode.

Preconditioning is very important for convergence of  Augmented Lagrangian
algorithm because presence of penalty term makes problem  ill-conditioned.
Difference between  performance  of  preconditioned  and  unpreconditioned
methods can be as large as 100x!

MinNLC optimizer may  utilize  two  preconditioners,  each  with  its  own
benefits and drawbacks: a) inexact LBFGS-based, and b) exact low rank one.
It also provides special unpreconditioned mode of operation which  can  be
used for test purposes. Comments below discuss low rank preconditioner.

Exact low-rank preconditioner  uses  Woodbury  matrix  identity  to  build
quadratic model of the penalized function. It has no  special  assumptions
about orthogonality, so it is quite general. However, for a  N-dimensional
problem with K general linear or nonlinear constraints (boundary ones  are
not counted) it has O(N*K^2) cost per iteration (for  comparison:  inexact
LBFGS-based preconditioner has O(N*K) cost).

INPUT PARAMETERS:
    State   -   structure stores algorithm state
    UpdateFreq- update frequency. Preconditioner is  rebuilt  after  every
                UpdateFreq iterations. Recommended value: 10 or higher.
                Zero value means that good default value will be used.

  -- ALGLIB --
     Copyright 26.09.2014 by Bochkanov Sergey
*************************************************************************/
void minnlcsetprecexactlowrank(const minnlcstate &state, const ae_int_t updatefreq);


/*************************************************************************
This function sets preconditioner to "turned off" mode.

Preconditioning is very important for convergence of  Augmented Lagrangian
algorithm because presence of penalty term makes problem  ill-conditioned.
Difference between  performance  of  preconditioned  and  unpreconditioned
methods can be as large as 100x!

MinNLC optimizer may  utilize  two  preconditioners,  each  with  its  own
benefits and drawbacks: a) inexact LBFGS-based, and b) exact low rank one.
It also provides special unpreconditioned mode of operation which  can  be
used for test purposes.

This function activates this test mode. Do not use it in  production  code
to solve real-life problems.

INPUT PARAMETERS:
    State   -   structure stores algorithm state

  -- ALGLIB --
     Copyright 26.09.2014 by Bochkanov Sergey
*************************************************************************/
void minnlcsetprecnone(const minnlcstate &state);


/*************************************************************************
This  function  tells MinNLC unit to use  Augmented  Lagrangian  algorithm
for nonlinearly constrained  optimization.  This  algorithm  is  a  slight
modification of one described in "A Modified Barrier-Augmented  Lagrangian
Method for  Constrained  Minimization  (1999)"  by  D.GOLDFARB,  R.POLYAK,
K. SCHEINBERG, I.YUZEFOVICH.

Augmented Lagrangian algorithm works by converting problem  of  minimizing
F(x) subject to equality/inequality constraints   to unconstrained problem
of the form

    min[ f(x) +
        + Rho*PENALTY_EQ(x)   + SHIFT_EQ(x,Nu1) +
        + Rho*PENALTY_INEQ(x) + SHIFT_INEQ(x,Nu2) ]

where:
* Rho is a fixed penalization coefficient
* PENALTY_EQ(x) is a penalty term, which is used to APPROXIMATELY  enforce
  equality constraints
* SHIFT_EQ(x) is a special "shift"  term  which  is  used  to  "fine-tune"
  equality constraints, greatly increasing precision
* PENALTY_INEQ(x) is a penalty term which is used to approximately enforce
  inequality constraints
* SHIFT_INEQ(x) is a special "shift"  term  which  is  used to "fine-tune"
  inequality constraints, greatly increasing precision
* Nu1/Nu2 are vectors of Lagrange coefficients which are fine-tuned during
  outer iterations of algorithm

This  version  of  AUL  algorithm  uses   preconditioner,  which   greatly
accelerates convergence. Because this  algorithm  is  similar  to  penalty
methods,  it  may  perform  steps  into  infeasible  area.  All  kinds  of
constraints (boundary, linear and nonlinear ones) may   be   violated   in
intermediate points - and in the solution.  However,  properly  configured
AUL method is significantly better at handling  constraints  than  barrier
and/or penalty methods.

The very basic outline of algorithm is given below:
1) first outer iteration is performed with "default"  values  of  Lagrange
   multipliers Nu1/Nu2. Solution quality is low (candidate  point  can  be
   too  far  away  from  true  solution; large violation of constraints is
   possible) and is comparable with that of penalty methods.
2) subsequent outer iterations  refine  Lagrange  multipliers  and improve
   quality of the solution.

INPUT PARAMETERS:
    State   -   structure which stores algorithm state
    Rho     -   penalty coefficient, Rho>0:
                * large enough  that  algorithm  converges  with   desired
                  precision. Minimum value is 10*max(S'*diag(H)*S),  where
                  S is a scale matrix (set by MinNLCSetScale) and H  is  a
                  Hessian of the function being minimized. If you can  not
                  easily estimate Hessian norm,  see  our  recommendations
                  below.
                * not TOO large to prevent ill-conditioning
                * for unit-scale problems (variables and Hessian have unit
                  magnitude), Rho=100 or Rho=1000 can be used.
                * it is important to note that Rho is internally multiplied
                  by scaling matrix, i.e. optimum value of Rho depends  on
                  scale of variables specified  by  MinNLCSetScale().
    ItsCnt  -   number of outer iterations:
                * ItsCnt=0 means that small number of outer iterations  is
                  automatically chosen (10 iterations in current version).
                * ItsCnt=1 means that AUL algorithm performs just as usual
                  barrier method.
                * ItsCnt>1 means that  AUL  algorithm  performs  specified
                  number of outer iterations

HOW TO CHOOSE PARAMETERS

Nonlinear optimization is a tricky area and Augmented Lagrangian algorithm
is sometimes hard to tune. Good values of  Rho  and  ItsCnt  are  problem-
specific.  In  order  to  help  you   we   prepared   following   set   of
recommendations:

* for  unit-scale  problems  (variables  and Hessian have unit magnitude),
  Rho=100 or Rho=1000 can be used.

* start from  some  small  value of Rho and solve problem  with  just  one
  outer iteration (ItcCnt=1). In this case algorithm behaves like  penalty
  method. Increase Rho in 2x or 10x steps until you  see  that  one  outer
  iteration returns point which is "rough approximation to solution".

  It is very important to have Rho so  large  that  penalty  term  becomes
  constraining i.e. modified function becomes highly convex in constrained
  directions.

  From the other side, too large Rho may prevent you  from  converging  to
  the solution. You can diagnose it by studying number of inner iterations
  performed by algorithm: too few (5-10 on  1000-dimensional  problem)  or
  too many (orders of magnitude more than  dimensionality)  usually  means
  that Rho is too large.

* with just one outer iteration you  usually  have  low-quality  solution.
  Some constraints can be violated with very  large  margin,  while  other
  ones (which are NOT violated in the true solution) can push final  point
  too far in the inner area of the feasible set.

  For example, if you have constraint x0>=0 and true solution  x0=1,  then
  merely a presence of "x0>=0" will introduce a bias towards larger values
  of x0. Say, algorithm may stop at x0=1.5 instead of 1.0.

* after you found good Rho, you may increase number of  outer  iterations.
  ItsCnt=10 is a good value. Subsequent outer iteration will refine values
  of  Lagrange  multipliers.  Constraints  which  were  violated  will  be
  enforced, inactive constraints will be dropped (corresponding multipliers
  will be decreased). Ideally, you  should  see  10-1000x  improvement  in
  constraint handling (constraint violation is reduced).

* if  you  see  that  algorithm  converges  to  vicinity  of solution, but
  additional outer iterations do not refine solution,  it  may  mean  that
  algorithm is unstable - it wanders around true  solution,  but  can  not
  approach it. Sometimes algorithm may be stabilized by increasing Rho one
  more time, making it 5x or 10x larger.

SCALING OF CONSTRAINTS [IMPORTANT]

AUL optimizer scales   variables   according   to   scale   specified   by
MinNLCSetScale() function, so it can handle  problems  with  badly  scaled
variables (as long as we KNOW their scales).   However,  because  function
being optimized is a mix  of  original  function and  constraint-dependent
penalty  functions, it  is   important  to   rescale  both  variables  AND
constraints.

Say,  if  you  minimize f(x)=x^2 subject to 1000000*x>=0,  then  you  have
constraint whose scale is different from that of target  function (another
example is 0.000001*x>=0). It is also possible to have constraints   whose
scales  are   misaligned:   1000000*x0>=0, 0.000001*x1<=0.   Inappropriate
scaling may ruin convergence because minimizing x^2 subject to x>=0 is NOT
same as minimizing it subject to 1000000*x>=0.

Because we  know  coefficients  of  boundary/linear  constraints,  we  can
automatically rescale and normalize them. However,  there  is  no  way  to
automatically rescale nonlinear constraints Gi(x) and  Hi(x)  -  they  are
black boxes.

It means that YOU are the one who is  responsible  for  correct scaling of
nonlinear constraints  Gi(x)  and  Hi(x).  We  recommend  you  to  rescale
nonlinear constraints in such way that I-th component of dG/dX (or  dH/dx)
has magnitude approximately equal to 1/S[i] (where S  is  a  scale  set by
MinNLCSetScale() function).

WHAT IF IT DOES NOT CONVERGE?

It is possible that AUL algorithm fails to converge to precise  values  of
Lagrange multipliers. It stops somewhere around true solution, but candidate
point is still too far from solution, and some constraints  are  violated.
Such kind of failure is specific for Lagrangian algorithms -  technically,
they stop at some point, but this point is not constrained solution.

There are exist several reasons why algorithm may fail to converge:
a) too loose stopping criteria for inner iteration
b) degenerate, redundant constraints
c) target function has unconstrained extremum exactly at the  boundary  of
   some constraint
d) numerical noise in the target function

In all these cases algorithm is unstable - each outer iteration results in
large and almost random step which improves handling of some  constraints,
but violates other ones (ideally  outer iterations should form a  sequence
of progressively decreasing steps towards solution).

First reason possible is  that  too  loose  stopping  criteria  for  inner
iteration were specified. Augmented Lagrangian algorithm solves a sequence
of intermediate problems, and requries each of them to be solved with high
precision. Insufficient precision results in incorrect update of  Lagrange
multipliers.

Another reason is that you may have specified degenerate constraints: say,
some constraint was repeated twice. In most cases AUL algorithm gracefully
handles such situations, but sometimes it may spend too much time figuring
out subtle degeneracies in constraint matrix.

Third reason is tricky and hard to diagnose. Consider situation  when  you
minimize  f=x^2  subject to constraint x>=0.  Unconstrained   extremum  is
located  exactly  at  the  boundary  of  constrained  area.  In  this case
algorithm will tend to oscillate between negative  and  positive  x.  Each
time it stops at x<0 it "reinforces" constraint x>=0, and each time it  is
bounced to x>0 it "relaxes" constraint (and is  attracted  to  x<0).

Such situation  sometimes  happens  in  problems  with  hidden  symetries.
Algorithm  is  got  caught  in  a  loop with  Lagrange  multipliers  being
continuously increased/decreased. Luckily, such loop forms after at  least
three iterations, so this problem can be solved by  DECREASING  number  of
outer iterations down to 1-2 and increasing  penalty  coefficient  Rho  as
much as possible.

Final reason is numerical noise. AUL algorithm is robust against  moderate
noise (more robust than, say, active set methods),  but  large  noise  may
destabilize algorithm.

  -- ALGLIB --
     Copyright 06.06.2014 by Bochkanov Sergey
*************************************************************************/
void minnlcsetalgoaul(const minnlcstate &state, const double rho, const ae_int_t itscnt);


/*************************************************************************
This function turns on/off reporting.

INPUT PARAMETERS:
    State   -   structure which stores algorithm state
    NeedXRep-   whether iteration reports are needed or not

If NeedXRep is True, algorithm will call rep() callback function if  it is
provided to MinNLCOptimize().

NOTE: algorithm passes two parameters to rep() callback  -  current  point
      and penalized function value at current point. Important -  function
      value which is returned is NOT function being minimized. It  is  sum
      of the value of the function being minimized - and penalty term.

  -- ALGLIB --
     Copyright 28.11.2010 by Bochkanov Sergey
*************************************************************************/
void minnlcsetxrep(const minnlcstate &state, const bool needxrep);


/*************************************************************************
This function provides reverse communication interface
Reverse communication interface is not documented or recommended to use.
See below for functions which provide better documented API
*************************************************************************/
bool minnlciteration(const minnlcstate &state);


/*************************************************************************
This family of functions is used to launcn iterations of nonlinear optimizer

These functions accept following parameters:
    state   -   algorithm state
    fvec    -   callback which calculates function vector fi[]
                at given point x
    jac     -   callback which calculates function vector fi[]
                and Jacobian jac at given point x
    rep     -   optional callback which is called after each iteration
                can be NULL
    ptr     -   optional pointer which is passed to func/grad/hess/jac/rep
                can be NULL


NOTES:

1. This function has two different implementations: one which  uses  exact
   (analytical) user-supplied Jacobian, and one which uses  only  function
   vector and numerically  differentiates  function  in  order  to  obtain
   gradient.

   Depending  on  the  specific  function  used to create optimizer object
   you should choose appropriate variant of MinNLCOptimize() -  one  which
   accepts function AND Jacobian or one which accepts ONLY function.

   Be careful to choose variant of MinNLCOptimize()  which  corresponds to
   your optimization scheme! Table below lists different  combinations  of
   callback (function/gradient) passed to MinNLCOptimize()   and  specific
   function used to create optimizer.


                     |         USER PASSED TO MinNLCOptimize()
   CREATED WITH      |  function only   |  function and gradient
   ------------------------------------------------------------
   MinNLCCreateF()   |     works               FAILS
   MinNLCCreate()    |     FAILS               works

   Here "FAILS" denotes inappropriate combinations  of  optimizer creation
   function  and  MinNLCOptimize()  version.   Attemps   to    use    such
   combination will lead to exception. Either  you  did  not pass gradient
   when it WAS needed or you passed gradient when it was NOT needed.

  -- ALGLIB --
     Copyright 06.06.2014 by Bochkanov Sergey

*************************************************************************/
void minnlcoptimize(minnlcstate &state,
    void (*fvec)(const real_1d_array &x, real_1d_array &fi, void *ptr),
    void  (*rep)(const real_1d_array &x, double func, void *ptr) = NULL,
    void *ptr = NULL);
void minnlcoptimize(minnlcstate &state,
    void  (*jac)(const real_1d_array &x, real_1d_array &fi, real_2d_array &jac, void *ptr),
    void  (*rep)(const real_1d_array &x, double func, void *ptr) = NULL,
    void *ptr = NULL);


/*************************************************************************
MinNLC results

INPUT PARAMETERS:
    State   -   algorithm state

OUTPUT PARAMETERS:
    X       -   array[0..N-1], solution
    Rep     -   optimization report. You should check Rep.TerminationType
                in  order  to  distinguish  successful  termination  from
                unsuccessful one:
                * -8    internal integrity control  detected  infinite or
                        NAN   values   in   function/gradient.   Abnormal
                        termination signalled.
                * -7   gradient verification failed.
                       See MinNLCSetGradientCheck() for more information.
                *  1   relative function improvement is no more than EpsF.
                *  2   scaled step is no more than EpsX.
                *  4   scaled gradient norm is no more than EpsG.
                *  5   MaxIts steps was taken
                More information about fields of this  structure  can  be
                found in the comments on MinNLCReport datatype.

  -- ALGLIB --
     Copyright 06.06.2014 by Bochkanov Sergey
*************************************************************************/
void minnlcresults(const minnlcstate &state, real_1d_array &x, minnlcreport &rep);


/*************************************************************************
NLC results

Buffered implementation of MinNLCResults() which uses pre-allocated buffer
to store X[]. If buffer size is  too  small,  it  resizes  buffer.  It  is
intended to be used in the inner cycles of performance critical algorithms
where array reallocation penalty is too large to be ignored.

  -- ALGLIB --
     Copyright 28.11.2010 by Bochkanov Sergey
*************************************************************************/
void minnlcresultsbuf(const minnlcstate &state, real_1d_array &x, minnlcreport &rep);


/*************************************************************************
This subroutine restarts algorithm from new point.
All optimization parameters (including constraints) are left unchanged.

This  function  allows  to  solve multiple  optimization  problems  (which
must have  same number of dimensions) without object reallocation penalty.

INPUT PARAMETERS:
    State   -   structure previously allocated with MinNLCCreate call.
    X       -   new starting point.

  -- ALGLIB --
     Copyright 28.11.2010 by Bochkanov Sergey
*************************************************************************/
void minnlcrestartfrom(const minnlcstate &state, const real_1d_array &x);


/*************************************************************************
This  subroutine  turns  on  verification  of  the  user-supplied analytic
gradient:
* user calls this subroutine before optimization begins
* MinNLCOptimize() is called
* prior to  actual  optimization, for each component  of  parameters being
  optimized X[i] algorithm performs following steps:
  * two trial steps are made to X[i]-TestStep*S[i] and X[i]+TestStep*S[i],
    where X[i] is i-th component of the initial point and S[i] is a  scale
    of i-th parameter
  * F(X) is evaluated at these trial points
  * we perform one more evaluation in the middle point of the interval
  * we  build  cubic  model using function values and derivatives at trial
    points and we compare its prediction with actual value in  the  middle
    point
  * in case difference between prediction and actual value is higher  than
    some predetermined threshold, algorithm stops with completion code -7;
    Rep.VarIdx is set to index of the parameter with incorrect derivative,
    and Rep.FuncIdx is set to index of the function.
* after verification is over, algorithm proceeds to the actual optimization.

NOTE 1: verification  needs  N (parameters count) gradient evaluations. It
        is very costly and you should use  it  only  for  low  dimensional
        problems,  when  you  want  to  be  sure  that  you've   correctly
        calculated  analytic  derivatives.  You  should  not use it in the
        production code (unless you want to check derivatives provided  by
        some third party).

NOTE 2: you  should  carefully  choose  TestStep. Value which is too large
        (so large that function behaviour is significantly non-cubic) will
        lead to false alarms. You may use  different  step  for  different
        parameters by means of setting scale with MinNLCSetScale().

NOTE 3: this function may lead to false positives. In case it reports that
        I-th  derivative was calculated incorrectly, you may decrease test
        step  and  try  one  more  time  - maybe your function changes too
        sharply  and  your  step  is  too  large for such rapidly chanding
        function.

INPUT PARAMETERS:
    State       -   structure used to store algorithm state
    TestStep    -   verification step:
                    * TestStep=0 turns verification off
                    * TestStep>0 activates verification

  -- ALGLIB --
     Copyright 15.06.2014 by Bochkanov Sergey
*************************************************************************/
void minnlcsetgradientcheck(const minnlcstate &state, const double teststep);
}

/////////////////////////////////////////////////////////////////////////
//
// THIS SECTION CONTAINS COMPUTATIONAL CORE DECLARATIONS (FUNCTIONS)
//
/////////////////////////////////////////////////////////////////////////
namespace alglib_impl
{
void trimprepare(double f, double* threshold, ae_state *_state);
void trimfunction(double* f,
     /* Real    */ ae_vector* g,
     ae_int_t n,
     double threshold,
     ae_state *_state);
ae_bool enforceboundaryconstraints(/* Real    */ ae_vector* x,
     /* Real    */ ae_vector* bl,
     /* Boolean */ ae_vector* havebl,
     /* Real    */ ae_vector* bu,
     /* Boolean */ ae_vector* havebu,
     ae_int_t nmain,
     ae_int_t nslack,
     ae_state *_state);
void projectgradientintobc(/* Real    */ ae_vector* x,
     /* Real    */ ae_vector* g,
     /* Real    */ ae_vector* bl,
     /* Boolean */ ae_vector* havebl,
     /* Real    */ ae_vector* bu,
     /* Boolean */ ae_vector* havebu,
     ae_int_t nmain,
     ae_int_t nslack,
     ae_state *_state);
void calculatestepbound(/* Real    */ ae_vector* x,
     /* Real    */ ae_vector* d,
     double alpha,
     /* Real    */ ae_vector* bndl,
     /* Boolean */ ae_vector* havebndl,
     /* Real    */ ae_vector* bndu,
     /* Boolean */ ae_vector* havebndu,
     ae_int_t nmain,
     ae_int_t nslack,
     ae_int_t* variabletofreeze,
     double* valuetofreeze,
     double* maxsteplen,
     ae_state *_state);
ae_int_t postprocessboundedstep(/* Real    */ ae_vector* x,
     /* Real    */ ae_vector* xprev,
     /* Real    */ ae_vector* bndl,
     /* Boolean */ ae_vector* havebndl,
     /* Real    */ ae_vector* bndu,
     /* Boolean */ ae_vector* havebndu,
     ae_int_t nmain,
     ae_int_t nslack,
     ae_int_t variabletofreeze,
     double valuetofreeze,
     double steptaken,
     double maxsteplen,
     ae_state *_state);
void filterdirection(/* Real    */ ae_vector* d,
     /* Real    */ ae_vector* x,
     /* Real    */ ae_vector* bndl,
     /* Boolean */ ae_vector* havebndl,
     /* Real    */ ae_vector* bndu,
     /* Boolean */ ae_vector* havebndu,
     /* Real    */ ae_vector* s,
     ae_int_t nmain,
     ae_int_t nslack,
     double droptol,
     ae_state *_state);
ae_int_t numberofchangedconstraints(/* Real    */ ae_vector* x,
     /* Real    */ ae_vector* xprev,
     /* Real    */ ae_vector* bndl,
     /* Boolean */ ae_vector* havebndl,
     /* Real    */ ae_vector* bndu,
     /* Boolean */ ae_vector* havebndu,
     ae_int_t nmain,
     ae_int_t nslack,
     ae_state *_state);
ae_bool findfeasiblepoint(/* Real    */ ae_vector* x,
     /* Real    */ ae_vector* bndl,
     /* Boolean */ ae_vector* havebndl,
     /* Real    */ ae_vector* bndu,
     /* Boolean */ ae_vector* havebndu,
     ae_int_t nmain,
     ae_int_t nslack,
     /* Real    */ ae_matrix* ce,
     ae_int_t k,
     double epsi,
     ae_int_t* qpits,
     ae_int_t* gpaits,
     ae_state *_state);
ae_bool derivativecheck(double f0,
     double df0,
     double f1,
     double df1,
     double f,
     double df,
     double width,
     ae_state *_state);
void estimateparabolicmodel(double absasum,
     double absasum2,
     double mx,
     double mb,
     double md,
     double d1,
     double d2,
     ae_int_t* d1est,
     ae_int_t* d2est,
     ae_state *_state);
void inexactlbfgspreconditioner(/* Real    */ ae_vector* s,
     ae_int_t n,
     /* Real    */ ae_vector* d,
     /* Real    */ ae_vector* c,
     /* Real    */ ae_matrix* w,
     ae_int_t k,
     precbuflbfgs* buf,
     ae_state *_state);
void preparelowrankpreconditioner(/* Real    */ ae_vector* d,
     /* Real    */ ae_vector* c,
     /* Real    */ ae_matrix* w,
     ae_int_t n,
     ae_int_t k,
     precbuflowrank* buf,
     ae_state *_state);
void applylowrankpreconditioner(/* Real    */ ae_vector* s,
     precbuflowrank* buf,
     ae_state *_state);
void _precbuflbfgs_init(void* _p, ae_state *_state);
void _precbuflbfgs_init_copy(void* _dst, void* _src, ae_state *_state);
void _precbuflbfgs_clear(void* _p);
void _precbuflbfgs_destroy(void* _p);
void _precbuflowrank_init(void* _p, ae_state *_state);
void _precbuflowrank_init_copy(void* _dst, void* _src, ae_state *_state);
void _precbuflowrank_clear(void* _p);
void _precbuflowrank_destroy(void* _p);
void cqminit(ae_int_t n, convexquadraticmodel* s, ae_state *_state);
void cqmseta(convexquadraticmodel* s,
     /* Real    */ ae_matrix* a,
     ae_bool isupper,
     double alpha,
     ae_state *_state);
void cqmgeta(convexquadraticmodel* s,
     /* Real    */ ae_matrix* a,
     ae_state *_state);
void cqmrewritedensediagonal(convexquadraticmodel* s,
     /* Real    */ ae_vector* z,
     ae_state *_state);
void cqmsetd(convexquadraticmodel* s,
     /* Real    */ ae_vector* d,
     double tau,
     ae_state *_state);
void cqmdropa(convexquadraticmodel* s, ae_state *_state);
void cqmsetb(convexquadraticmodel* s,
     /* Real    */ ae_vector* b,
     ae_state *_state);
void cqmsetq(convexquadraticmodel* s,
     /* Real    */ ae_matrix* q,
     /* Real    */ ae_vector* r,
     ae_int_t k,
     double theta,
     ae_state *_state);
void cqmsetactiveset(convexquadraticmodel* s,
     /* Real    */ ae_vector* x,
     /* Boolean */ ae_vector* activeset,
     ae_state *_state);
double cqmeval(convexquadraticmodel* s,
     /* Real    */ ae_vector* x,
     ae_state *_state);
void cqmevalx(convexquadraticmodel* s,
     /* Real    */ ae_vector* x,
     double* r,
     double* noise,
     ae_state *_state);
void cqmgradunconstrained(convexquadraticmodel* s,
     /* Real    */ ae_vector* x,
     /* Real    */ ae_vector* g,
     ae_state *_state);
double cqmxtadx2(convexquadraticmodel* s,
     /* Real    */ ae_vector* x,
     ae_state *_state);
void cqmadx(convexquadraticmodel* s,
     /* Real    */ ae_vector* x,
     /* Real    */ ae_vector* y,
     ae_state *_state);
ae_bool cqmconstrainedoptimum(convexquadraticmodel* s,
     /* Real    */ ae_vector* x,
     ae_state *_state);
void cqmscalevector(convexquadraticmodel* s,
     /* Real    */ ae_vector* x,
     ae_state *_state);
double cqmdebugconstrainedevalt(convexquadraticmodel* s,
     /* Real    */ ae_vector* x,
     ae_state *_state);
double cqmdebugconstrainedevale(convexquadraticmodel* s,
     /* Real    */ ae_vector* x,
     ae_state *_state);
void _convexquadraticmodel_init(void* _p, ae_state *_state);
void _convexquadraticmodel_init_copy(void* _dst, void* _src, ae_state *_state);
void _convexquadraticmodel_clear(void* _p);
void _convexquadraticmodel_destroy(void* _p);
void snnlsinit(ae_int_t nsmax,
     ae_int_t ndmax,
     ae_int_t nrmax,
     snnlssolver* s,
     ae_state *_state);
void snnlssetproblem(snnlssolver* s,
     /* Real    */ ae_matrix* a,
     /* Real    */ ae_vector* b,
     ae_int_t ns,
     ae_int_t nd,
     ae_int_t nr,
     ae_state *_state);
void snnlsdropnnc(snnlssolver* s, ae_int_t idx, ae_state *_state);
void snnlssolve(snnlssolver* s,
     /* Real    */ ae_vector* x,
     ae_state *_state);
void _snnlssolver_init(void* _p, ae_state *_state);
void _snnlssolver_init_copy(void* _dst, void* _src, ae_state *_state);
void _snnlssolver_clear(void* _p);
void _snnlssolver_destroy(void* _p);
void sasinit(ae_int_t n, sactiveset* s, ae_state *_state);
void sassetscale(sactiveset* state,
     /* Real    */ ae_vector* s,
     ae_state *_state);
void sassetprecdiag(sactiveset* state,
     /* Real    */ ae_vector* d,
     ae_state *_state);
void sassetbc(sactiveset* state,
     /* Real    */ ae_vector* bndl,
     /* Real    */ ae_vector* bndu,
     ae_state *_state);
void sassetlc(sactiveset* state,
     /* Real    */ ae_matrix* c,
     /* Integer */ ae_vector* ct,
     ae_int_t k,
     ae_state *_state);
void sassetlcx(sactiveset* state,
     /* Real    */ ae_matrix* cleic,
     ae_int_t nec,
     ae_int_t nic,
     ae_state *_state);
ae_bool sasstartoptimization(sactiveset* state,
     /* Real    */ ae_vector* x,
     ae_state *_state);
void sasexploredirection(sactiveset* state,
     /* Real    */ ae_vector* d,
     double* stpmax,
     ae_int_t* cidx,
     double* vval,
     ae_state *_state);
ae_int_t sasmoveto(sactiveset* state,
     /* Real    */ ae_vector* xn,
     ae_bool needact,
     ae_int_t cidx,
     double cval,
     ae_state *_state);
void sasimmediateactivation(sactiveset* state,
     ae_int_t cidx,
     double cval,
     ae_state *_state);
void sasconstraineddescent(sactiveset* state,
     /* Real    */ ae_vector* g,
     /* Real    */ ae_vector* d,
     ae_state *_state);
void sasconstraineddescentprec(sactiveset* state,
     /* Real    */ ae_vector* g,
     /* Real    */ ae_vector* d,
     ae_state *_state);
void sasconstraineddirection(sactiveset* state,
     /* Real    */ ae_vector* d,
     ae_state *_state);
void sasconstraineddirectionprec(sactiveset* state,
     /* Real    */ ae_vector* d,
     ae_state *_state);
void sascorrection(sactiveset* state,
     /* Real    */ ae_vector* x,
     double* penalty,
     ae_state *_state);
double sasactivelcpenalty1(sactiveset* state,
     /* Real    */ ae_vector* x,
     ae_state *_state);
double sasscaledconstrainednorm(sactiveset* state,
     /* Real    */ ae_vector* d,
     ae_state *_state);
void sasstopoptimization(sactiveset* state, ae_state *_state);
void sasreactivateconstraints(sactiveset* state,
     /* Real    */ ae_vector* gc,
     ae_state *_state);
void sasreactivateconstraintsprec(sactiveset* state,
     /* Real    */ ae_vector* gc,
     ae_state *_state);
void sasrebuildbasis(sactiveset* state, ae_state *_state);
void _sactiveset_init(void* _p, ae_state *_state);
void _sactiveset_init_copy(void* _dst, void* _src, ae_state *_state);
void _sactiveset_clear(void* _p);
void _sactiveset_destroy(void* _p);
void mincgcreate(ae_int_t n,
     /* Real    */ ae_vector* x,
     mincgstate* state,
     ae_state *_state);
void mincgcreatef(ae_int_t n,
     /* Real    */ ae_vector* x,
     double diffstep,
     mincgstate* state,
     ae_state *_state);
void mincgsetcond(mincgstate* state,
     double epsg,
     double epsf,
     double epsx,
     ae_int_t maxits,
     ae_state *_state);
void mincgsetscale(mincgstate* state,
     /* Real    */ ae_vector* s,
     ae_state *_state);
void mincgsetxrep(mincgstate* state, ae_bool needxrep, ae_state *_state);
void mincgsetdrep(mincgstate* state, ae_bool needdrep, ae_state *_state);
void mincgsetcgtype(mincgstate* state, ae_int_t cgtype, ae_state *_state);
void mincgsetstpmax(mincgstate* state, double stpmax, ae_state *_state);
void mincgsuggeststep(mincgstate* state, double stp, ae_state *_state);
double mincglastgoodstep(mincgstate* state, ae_state *_state);
void mincgsetprecdefault(mincgstate* state, ae_state *_state);
void mincgsetprecdiag(mincgstate* state,
     /* Real    */ ae_vector* d,
     ae_state *_state);
void mincgsetprecscale(mincgstate* state, ae_state *_state);
ae_bool mincgiteration(mincgstate* state, ae_state *_state);
void mincgresults(mincgstate* state,
     /* Real    */ ae_vector* x,
     mincgreport* rep,
     ae_state *_state);
void mincgresultsbuf(mincgstate* state,
     /* Real    */ ae_vector* x,
     mincgreport* rep,
     ae_state *_state);
void mincgrestartfrom(mincgstate* state,
     /* Real    */ ae_vector* x,
     ae_state *_state);
void mincgrequesttermination(mincgstate* state, ae_state *_state);
void mincgsetprecdiagfast(mincgstate* state,
     /* Real    */ ae_vector* d,
     ae_state *_state);
void mincgsetpreclowrankfast(mincgstate* state,
     /* Real    */ ae_vector* d1,
     /* Real    */ ae_vector* c,
     /* Real    */ ae_matrix* v,
     ae_int_t vcnt,
     ae_state *_state);
void mincgsetprecvarpart(mincgstate* state,
     /* Real    */ ae_vector* d2,
     ae_state *_state);
void mincgsetgradientcheck(mincgstate* state,
     double teststep,
     ae_state *_state);
void _mincgstate_init(void* _p, ae_state *_state);
void _mincgstate_init_copy(void* _dst, void* _src, ae_state *_state);
void _mincgstate_clear(void* _p);
void _mincgstate_destroy(void* _p);
void _mincgreport_init(void* _p, ae_state *_state);
void _mincgreport_init_copy(void* _dst, void* _src, ae_state *_state);
void _mincgreport_clear(void* _p);
void _mincgreport_destroy(void* _p);
void minbleiccreate(ae_int_t n,
     /* Real    */ ae_vector* x,
     minbleicstate* state,
     ae_state *_state);
void minbleiccreatef(ae_int_t n,
     /* Real    */ ae_vector* x,
     double diffstep,
     minbleicstate* state,
     ae_state *_state);
void minbleicsetbc(minbleicstate* state,
     /* Real    */ ae_vector* bndl,
     /* Real    */ ae_vector* bndu,
     ae_state *_state);
void minbleicsetlc(minbleicstate* state,
     /* Real    */ ae_matrix* c,
     /* Integer */ ae_vector* ct,
     ae_int_t k,
     ae_state *_state);
void minbleicsetcond(minbleicstate* state,
     double epsg,
     double epsf,
     double epsx,
     ae_int_t maxits,
     ae_state *_state);
void minbleicsetscale(minbleicstate* state,
     /* Real    */ ae_vector* s,
     ae_state *_state);
void minbleicsetprecdefault(minbleicstate* state, ae_state *_state);
void minbleicsetprecdiag(minbleicstate* state,
     /* Real    */ ae_vector* d,
     ae_state *_state);
void minbleicsetprecscale(minbleicstate* state, ae_state *_state);
void minbleicsetxrep(minbleicstate* state,
     ae_bool needxrep,
     ae_state *_state);
void minbleicsetdrep(minbleicstate* state,
     ae_bool needdrep,
     ae_state *_state);
void minbleicsetstpmax(minbleicstate* state,
     double stpmax,
     ae_state *_state);
ae_bool minbleiciteration(minbleicstate* state, ae_state *_state);
void minbleicresults(minbleicstate* state,
     /* Real    */ ae_vector* x,
     minbleicreport* rep,
     ae_state *_state);
void minbleicresultsbuf(minbleicstate* state,
     /* Real    */ ae_vector* x,
     minbleicreport* rep,
     ae_state *_state);
void minbleicrestartfrom(minbleicstate* state,
     /* Real    */ ae_vector* x,
     ae_state *_state);
void minbleicrequesttermination(minbleicstate* state, ae_state *_state);
void minbleicemergencytermination(minbleicstate* state, ae_state *_state);
void minbleicsetgradientcheck(minbleicstate* state,
     double teststep,
     ae_state *_state);
void _minbleicstate_init(void* _p, ae_state *_state);
void _minbleicstate_init_copy(void* _dst, void* _src, ae_state *_state);
void _minbleicstate_clear(void* _p);
void _minbleicstate_destroy(void* _p);
void _minbleicreport_init(void* _p, ae_state *_state);
void _minbleicreport_init_copy(void* _dst, void* _src, ae_state *_state);
void _minbleicreport_clear(void* _p);
void _minbleicreport_destroy(void* _p);
void minlbfgscreate(ae_int_t n,
     ae_int_t m,
     /* Real    */ ae_vector* x,
     minlbfgsstate* state,
     ae_state *_state);
void minlbfgscreatef(ae_int_t n,
     ae_int_t m,
     /* Real    */ ae_vector* x,
     double diffstep,
     minlbfgsstate* state,
     ae_state *_state);
void minlbfgssetcond(minlbfgsstate* state,
     double epsg,
     double epsf,
     double epsx,
     ae_int_t maxits,
     ae_state *_state);
void minlbfgssetxrep(minlbfgsstate* state,
     ae_bool needxrep,
     ae_state *_state);
void minlbfgssetstpmax(minlbfgsstate* state,
     double stpmax,
     ae_state *_state);
void minlbfgssetscale(minlbfgsstate* state,
     /* Real    */ ae_vector* s,
     ae_state *_state);
void minlbfgscreatex(ae_int_t n,
     ae_int_t m,
     /* Real    */ ae_vector* x,
     ae_int_t flags,
     double diffstep,
     minlbfgsstate* state,
     ae_state *_state);
void minlbfgssetprecdefault(minlbfgsstate* state, ae_state *_state);
void minlbfgssetpreccholesky(minlbfgsstate* state,
     /* Real    */ ae_matrix* p,
     ae_bool isupper,
     ae_state *_state);
void minlbfgssetprecdiag(minlbfgsstate* state,
     /* Real    */ ae_vector* d,
     ae_state *_state);
void minlbfgssetprecscale(minlbfgsstate* state, ae_state *_state);
void minlbfgssetprecrankklbfgsfast(minlbfgsstate* state,
     /* Real    */ ae_vector* d,
     /* Real    */ ae_vector* c,
     /* Real    */ ae_matrix* w,
     ae_int_t cnt,
     ae_state *_state);
void minlbfgssetpreclowrankexact(minlbfgsstate* state,
     /* Real    */ ae_vector* d,
     /* Real    */ ae_vector* c,
     /* Real    */ ae_matrix* w,
     ae_int_t cnt,
     ae_state *_state);
ae_bool minlbfgsiteration(minlbfgsstate* state, ae_state *_state);
void minlbfgsresults(minlbfgsstate* state,
     /* Real    */ ae_vector* x,
     minlbfgsreport* rep,
     ae_state *_state);
void minlbfgsresultsbuf(minlbfgsstate* state,
     /* Real    */ ae_vector* x,
     minlbfgsreport* rep,
     ae_state *_state);
void minlbfgsrestartfrom(minlbfgsstate* state,
     /* Real    */ ae_vector* x,
     ae_state *_state);
void minlbfgsrequesttermination(minlbfgsstate* state, ae_state *_state);
void minlbfgssetgradientcheck(minlbfgsstate* state,
     double teststep,
     ae_state *_state);
void _minlbfgsstate_init(void* _p, ae_state *_state);
void _minlbfgsstate_init_copy(void* _dst, void* _src, ae_state *_state);
void _minlbfgsstate_clear(void* _p);
void _minlbfgsstate_destroy(void* _p);
void _minlbfgsreport_init(void* _p, ae_state *_state);
void _minlbfgsreport_init_copy(void* _dst, void* _src, ae_state *_state);
void _minlbfgsreport_clear(void* _p);
void _minlbfgsreport_destroy(void* _p);
void qqploaddefaults(ae_int_t nmain, qqpsettings* s, ae_state *_state);
void qqpcopysettings(qqpsettings* src, qqpsettings* dst, ae_state *_state);
void qqpoptimize(convexquadraticmodel* ac,
     sparsematrix* sparseac,
     ae_int_t akind,
     ae_bool sparseupper,
     /* Real    */ ae_vector* bc,
     /* Real    */ ae_vector* bndlc,
     /* Real    */ ae_vector* bnduc,
     /* Real    */ ae_vector* sc,
     /* Real    */ ae_vector* xoriginc,
     ae_int_t nc,
     /* Real    */ ae_matrix* cleicc,
     ae_int_t nec,
     ae_int_t nic,
     qqpsettings* settings,
     qqpbuffers* sstate,
     /* Real    */ ae_vector* xs,
     ae_int_t* terminationtype,
     ae_state *_state);
void _qqpsettings_init(void* _p, ae_state *_state);
void _qqpsettings_init_copy(void* _dst, void* _src, ae_state *_state);
void _qqpsettings_clear(void* _p);
void _qqpsettings_destroy(void* _p);
void _qqpbuffers_init(void* _p, ae_state *_state);
void _qqpbuffers_init_copy(void* _dst, void* _src, ae_state *_state);
void _qqpbuffers_clear(void* _p);
void _qqpbuffers_destroy(void* _p);
void qpbleicloaddefaults(ae_int_t nmain,
     qpbleicsettings* s,
     ae_state *_state);
void qpbleiccopysettings(qpbleicsettings* src,
     qpbleicsettings* dst,
     ae_state *_state);
void qpbleicoptimize(convexquadraticmodel* a,
     sparsematrix* sparsea,
     ae_int_t akind,
     ae_bool sparseaupper,
     double absasum,
     double absasum2,
     /* Real    */ ae_vector* b,
     /* Real    */ ae_vector* bndl,
     /* Real    */ ae_vector* bndu,
     /* Real    */ ae_vector* s,
     /* Real    */ ae_vector* xorigin,
     ae_int_t n,
     /* Real    */ ae_matrix* cleic,
     ae_int_t nec,
     ae_int_t nic,
     qpbleicsettings* settings,
     qpbleicbuffers* sstate,
     ae_bool* firstcall,
     /* Real    */ ae_vector* xs,
     ae_int_t* terminationtype,
     ae_state *_state);
void _qpbleicsettings_init(void* _p, ae_state *_state);
void _qpbleicsettings_init_copy(void* _dst, void* _src, ae_state *_state);
void _qpbleicsettings_clear(void* _p);
void _qpbleicsettings_destroy(void* _p);
void _qpbleicbuffers_init(void* _p, ae_state *_state);
void _qpbleicbuffers_init_copy(void* _dst, void* _src, ae_state *_state);
void _qpbleicbuffers_clear(void* _p);
void _qpbleicbuffers_destroy(void* _p);
void qpcholeskyloaddefaults(ae_int_t nmain,
     qpcholeskysettings* s,
     ae_state *_state);
void qpcholeskycopysettings(qpcholeskysettings* src,
     qpcholeskysettings* dst,
     ae_state *_state);
void qpcholeskyoptimize(convexquadraticmodel* a,
     double anorm,
     /* Real    */ ae_vector* b,
     /* Real    */ ae_vector* bndl,
     /* Real    */ ae_vector* bndu,
     /* Real    */ ae_vector* s,
     /* Real    */ ae_vector* xorigin,
     ae_int_t n,
     /* Real    */ ae_matrix* cleic,
     ae_int_t nec,
     ae_int_t nic,
     qpcholeskybuffers* sstate,
     /* Real    */ ae_vector* xsc,
     ae_int_t* terminationtype,
     ae_state *_state);
void _qpcholeskysettings_init(void* _p, ae_state *_state);
void _qpcholeskysettings_init_copy(void* _dst, void* _src, ae_state *_state);
void _qpcholeskysettings_clear(void* _p);
void _qpcholeskysettings_destroy(void* _p);
void _qpcholeskybuffers_init(void* _p, ae_state *_state);
void _qpcholeskybuffers_init_copy(void* _dst, void* _src, ae_state *_state);
void _qpcholeskybuffers_clear(void* _p);
void _qpcholeskybuffers_destroy(void* _p);
void minqpcreate(ae_int_t n, minqpstate* state, ae_state *_state);
void minqpsetlinearterm(minqpstate* state,
     /* Real    */ ae_vector* b,
     ae_state *_state);
void minqpsetquadraticterm(minqpstate* state,
     /* Real    */ ae_matrix* a,
     ae_bool isupper,
     ae_state *_state);
void minqpsetquadratictermsparse(minqpstate* state,
     sparsematrix* a,
     ae_bool isupper,
     ae_state *_state);
void minqpsetstartingpoint(minqpstate* state,
     /* Real    */ ae_vector* x,
     ae_state *_state);
void minqpsetorigin(minqpstate* state,
     /* Real    */ ae_vector* xorigin,
     ae_state *_state);
void minqpsetscale(minqpstate* state,
     /* Real    */ ae_vector* s,
     ae_state *_state);
void minqpsetalgocholesky(minqpstate* state, ae_state *_state);
void minqpsetalgobleic(minqpstate* state,
     double epsg,
     double epsf,
     double epsx,
     ae_int_t maxits,
     ae_state *_state);
void minqpsetalgoquickqp(minqpstate* state,
     double epsg,
     double epsf,
     double epsx,
     ae_int_t maxouterits,
     ae_bool usenewton,
     ae_state *_state);
void minqpsetbc(minqpstate* state,
     /* Real    */ ae_vector* bndl,
     /* Real    */ ae_vector* bndu,
     ae_state *_state);
void minqpsetlc(minqpstate* state,
     /* Real    */ ae_matrix* c,
     /* Integer */ ae_vector* ct,
     ae_int_t k,
     ae_state *_state);
void minqpoptimize(minqpstate* state, ae_state *_state);
void minqpresults(minqpstate* state,
     /* Real    */ ae_vector* x,
     minqpreport* rep,
     ae_state *_state);
void minqpresultsbuf(minqpstate* state,
     /* Real    */ ae_vector* x,
     minqpreport* rep,
     ae_state *_state);
void minqpsetlineartermfast(minqpstate* state,
     /* Real    */ ae_vector* b,
     ae_state *_state);
void minqpsetquadratictermfast(minqpstate* state,
     /* Real    */ ae_matrix* a,
     ae_bool isupper,
     double s,
     ae_state *_state);
void minqprewritediagonal(minqpstate* state,
     /* Real    */ ae_vector* s,
     ae_state *_state);
void minqpsetstartingpointfast(minqpstate* state,
     /* Real    */ ae_vector* x,
     ae_state *_state);
void minqpsetoriginfast(minqpstate* state,
     /* Real    */ ae_vector* xorigin,
     ae_state *_state);
void _minqpstate_init(void* _p, ae_state *_state);
void _minqpstate_init_copy(void* _dst, void* _src, ae_state *_state);
void _minqpstate_clear(void* _p);
void _minqpstate_destroy(void* _p);
void _minqpreport_init(void* _p, ae_state *_state);
void _minqpreport_init_copy(void* _dst, void* _src, ae_state *_state);
void _minqpreport_clear(void* _p);
void _minqpreport_destroy(void* _p);
void minlmcreatevj(ae_int_t n,
     ae_int_t m,
     /* Real    */ ae_vector* x,
     minlmstate* state,
     ae_state *_state);
void minlmcreatev(ae_int_t n,
     ae_int_t m,
     /* Real    */ ae_vector* x,
     double diffstep,
     minlmstate* state,
     ae_state *_state);
void minlmcreatefgh(ae_int_t n,
     /* Real    */ ae_vector* x,
     minlmstate* state,
     ae_state *_state);
void minlmsetcond(minlmstate* state,
     double epsg,
     double epsf,
     double epsx,
     ae_int_t maxits,
     ae_state *_state);
void minlmsetxrep(minlmstate* state, ae_bool needxrep, ae_state *_state);
void minlmsetstpmax(minlmstate* state, double stpmax, ae_state *_state);
void minlmsetscale(minlmstate* state,
     /* Real    */ ae_vector* s,
     ae_state *_state);
void minlmsetbc(minlmstate* state,
     /* Real    */ ae_vector* bndl,
     /* Real    */ ae_vector* bndu,
     ae_state *_state);
void minlmsetacctype(minlmstate* state,
     ae_int_t acctype,
     ae_state *_state);
ae_bool minlmiteration(minlmstate* state, ae_state *_state);
void minlmresults(minlmstate* state,
     /* Real    */ ae_vector* x,
     minlmreport* rep,
     ae_state *_state);
void minlmresultsbuf(minlmstate* state,
     /* Real    */ ae_vector* x,
     minlmreport* rep,
     ae_state *_state);
void minlmrestartfrom(minlmstate* state,
     /* Real    */ ae_vector* x,
     ae_state *_state);
void minlmrequesttermination(minlmstate* state, ae_state *_state);
void minlmcreatevgj(ae_int_t n,
     ae_int_t m,
     /* Real    */ ae_vector* x,
     minlmstate* state,
     ae_state *_state);
void minlmcreatefgj(ae_int_t n,
     ae_int_t m,
     /* Real    */ ae_vector* x,
     minlmstate* state,
     ae_state *_state);
void minlmcreatefj(ae_int_t n,
     ae_int_t m,
     /* Real    */ ae_vector* x,
     minlmstate* state,
     ae_state *_state);
void minlmsetgradientcheck(minlmstate* state,
     double teststep,
     ae_state *_state);
void _minlmstate_init(void* _p, ae_state *_state);
void _minlmstate_init_copy(void* _dst, void* _src, ae_state *_state);
void _minlmstate_clear(void* _p);
void _minlmstate_destroy(void* _p);
void _minlmreport_init(void* _p, ae_state *_state);
void _minlmreport_init_copy(void* _dst, void* _src, ae_state *_state);
void _minlmreport_clear(void* _p);
void _minlmreport_destroy(void* _p);
void minlbfgssetdefaultpreconditioner(minlbfgsstate* state,
     ae_state *_state);
void minlbfgssetcholeskypreconditioner(minlbfgsstate* state,
     /* Real    */ ae_matrix* p,
     ae_bool isupper,
     ae_state *_state);
void minbleicsetbarrierwidth(minbleicstate* state,
     double mu,
     ae_state *_state);
void minbleicsetbarrierdecay(minbleicstate* state,
     double mudecay,
     ae_state *_state);
void minasacreate(ae_int_t n,
     /* Real    */ ae_vector* x,
     /* Real    */ ae_vector* bndl,
     /* Real    */ ae_vector* bndu,
     minasastate* state,
     ae_state *_state);
void minasasetcond(minasastate* state,
     double epsg,
     double epsf,
     double epsx,
     ae_int_t maxits,
     ae_state *_state);
void minasasetxrep(minasastate* state, ae_bool needxrep, ae_state *_state);
void minasasetalgorithm(minasastate* state,
     ae_int_t algotype,
     ae_state *_state);
void minasasetstpmax(minasastate* state, double stpmax, ae_state *_state);
ae_bool minasaiteration(minasastate* state, ae_state *_state);
void minasaresults(minasastate* state,
     /* Real    */ ae_vector* x,
     minasareport* rep,
     ae_state *_state);
void minasaresultsbuf(minasastate* state,
     /* Real    */ ae_vector* x,
     minasareport* rep,
     ae_state *_state);
void minasarestartfrom(minasastate* state,
     /* Real    */ ae_vector* x,
     /* Real    */ ae_vector* bndl,
     /* Real    */ ae_vector* bndu,
     ae_state *_state);
void _minasastate_init(void* _p, ae_state *_state);
void _minasastate_init_copy(void* _dst, void* _src, ae_state *_state);
void _minasastate_clear(void* _p);
void _minasastate_destroy(void* _p);
void _minasareport_init(void* _p, ae_state *_state);
void _minasareport_init_copy(void* _dst, void* _src, ae_state *_state);
void _minasareport_clear(void* _p);
void _minasareport_destroy(void* _p);
void minnlccreate(ae_int_t n,
     /* Real    */ ae_vector* x,
     minnlcstate* state,
     ae_state *_state);
void minnlccreatef(ae_int_t n,
     /* Real    */ ae_vector* x,
     double diffstep,
     minnlcstate* state,
     ae_state *_state);
void minnlcsetbc(minnlcstate* state,
     /* Real    */ ae_vector* bndl,
     /* Real    */ ae_vector* bndu,
     ae_state *_state);
void minnlcsetlc(minnlcstate* state,
     /* Real    */ ae_matrix* c,
     /* Integer */ ae_vector* ct,
     ae_int_t k,
     ae_state *_state);
void minnlcsetnlc(minnlcstate* state,
     ae_int_t nlec,
     ae_int_t nlic,
     ae_state *_state);
void minnlcsetcond(minnlcstate* state,
     double epsg,
     double epsf,
     double epsx,
     ae_int_t maxits,
     ae_state *_state);
void minnlcsetscale(minnlcstate* state,
     /* Real    */ ae_vector* s,
     ae_state *_state);
void minnlcsetprecinexact(minnlcstate* state, ae_state *_state);
void minnlcsetprecexactlowrank(minnlcstate* state,
     ae_int_t updatefreq,
     ae_state *_state);
void minnlcsetprecnone(minnlcstate* state, ae_state *_state);
void minnlcsetalgoaul(minnlcstate* state,
     double rho,
     ae_int_t itscnt,
     ae_state *_state);
void minnlcsetxrep(minnlcstate* state, ae_bool needxrep, ae_state *_state);
ae_bool minnlciteration(minnlcstate* state, ae_state *_state);
void minnlcresults(minnlcstate* state,
     /* Real    */ ae_vector* x,
     minnlcreport* rep,
     ae_state *_state);
void minnlcresultsbuf(minnlcstate* state,
     /* Real    */ ae_vector* x,
     minnlcreport* rep,
     ae_state *_state);
void minnlcrestartfrom(minnlcstate* state,
     /* Real    */ ae_vector* x,
     ae_state *_state);
void minnlcsetgradientcheck(minnlcstate* state,
     double teststep,
     ae_state *_state);
void minnlcequalitypenaltyfunction(double alpha,
     double* f,
     double* df,
     double* d2f,
     ae_state *_state);
void minnlcinequalitypenaltyfunction(double alpha,
     double stabilizingpoint,
     double* f,
     double* df,
     double* d2f,
     ae_state *_state);
void minnlcinequalityshiftfunction(double alpha,
     double* f,
     double* df,
     double* d2f,
     ae_state *_state);
void _minnlcstate_init(void* _p, ae_state *_state);
void _minnlcstate_init_copy(void* _dst, void* _src, ae_state *_state);
void _minnlcstate_clear(void* _p);
void _minnlcstate_destroy(void* _p);
void _minnlcreport_init(void* _p, ae_state *_state);
void _minnlcreport_init_copy(void* _dst, void* _src, ae_state *_state);
void _minnlcreport_clear(void* _p);
void _minnlcreport_destroy(void* _p);

}
#endif
