# Supplementary material for: High-Order Spatial Simulation Using Legendre-Like Orthogonal Splines
Source: Math Geosci. 2018 May 17;50(7):753–80. doi: 10.1007/s11004-018-9741-2 (PMC6411132; doi:10.1007/s11004-018-9741-2)
Supplement: Supplementary file 1 — Supplementary material 1 (ZIP 1854 kb) [file 11004_2018_9741_MOESM1_ESM.zip › HOSIM_CODE - Copy/HOSIM_SOURCE/alglib/statistics.cpp]

/*************************************************************************
ALGLIB 3.9.0 (source code generated 2014-12-11)
Copyright (c) Sergey Bochkanov (ALGLIB project).

>>> SOURCE LICENSE >>>
This program is free software; you can redistribute it and/or modify
it under the terms of the GNU General Public License as published by
the Free Software Foundation (www.fsf.org); either version 2 of the 
License, or (at your option) any later version.

This program is distributed in the hope that it will be useful,
but WITHOUT ANY WARRANTY; without even the implied warranty of
MERCHANTABILITY or FITNESS FOR A PARTICULAR PURPOSE.  See the
GNU General Public License for more details.

A copy of the GNU General Public License is available at
http://www.fsf.org/licensing/licenses
>>> END OF LICENSE >>>
*************************************************************************/
#include "stdafx.h"
#include "statistics.h"

// disable some irrelevant warnings
#if (AE_COMPILER==AE_MSVC)
#pragma warning(disable:4100)
#pragma warning(disable:4127)
#pragma warning(disable:4702)
#pragma warning(disable:4996)
#endif
using namespace std;

/////////////////////////////////////////////////////////////////////////
//
// THIS SECTION CONTAINS IMPLEMENTATION OF C++ INTERFACE
//
/////////////////////////////////////////////////////////////////////////
namespace alglib
{


/*************************************************************************
Calculation of the distribution moments: mean, variance, skewness, kurtosis.

INPUT PARAMETERS:
    X       -   sample
    N       -   N>=0, sample size:
                * if given, only leading N elements of X are processed
                * if not given, automatically determined from size of X

OUTPUT PARAMETERS
    Mean    -   mean.
    Variance-   variance.
    Skewness-   skewness (if variance<>0; zero otherwise).
    Kurtosis-   kurtosis (if variance<>0; zero otherwise).


  -- ALGLIB --
     Copyright 06.09.2006 by Bochkanov Sergey
*************************************************************************/
void samplemoments(const real_1d_array &x, const ae_int_t n, double &mean, double &variance, double &skewness, double &kurtosis)
{
    alglib_impl::ae_state _alglib_env_state;
    alglib_impl::ae_state_init(&_alglib_env_state);
    try
    {
        alglib_impl::samplemoments(const_cast<alglib_impl::ae_vector*>(x.c_ptr()), n, &mean, &variance, &skewness, &kurtosis, &_alglib_env_state);
        alglib_impl::ae_state_clear(&_alglib_env_state);
        return;
    }
    catch(alglib_impl::ae_error_type)
    {
        throw ap_error(_alglib_env_state.error_msg);
    }
}

/*************************************************************************
Calculation of the distribution moments: mean, variance, skewness, kurtosis.

INPUT PARAMETERS:
    X       -   sample
    N       -   N>=0, sample size:
                * if given, only leading N elements of X are processed
                * if not given, automatically determined from size of X

OUTPUT PARAMETERS
    Mean    -   mean.
    Variance-   variance.
    Skewness-   skewness (if variance<>0; zero otherwise).
    Kurtosis-   kurtosis (if variance<>0; zero otherwise).


  -- ALGLIB --
     Copyright 06.09.2006 by Bochkanov Sergey
*************************************************************************/
void samplemoments(const real_1d_array &x, double &mean, double &variance, double &skewness, double &kurtosis)
{
    alglib_impl::ae_state _alglib_env_state;    
    ae_int_t n;

    n = x.length();
    alglib_impl::ae_state_init(&_alglib_env_state);
    try
    {
        alglib_impl::samplemoments(const_cast<alglib_impl::ae_vector*>(x.c_ptr()), n, &mean, &variance, &skewness, &kurtosis, &_alglib_env_state);

        alglib_impl::ae_state_clear(&_alglib_env_state);
        return;
    }
    catch(alglib_impl::ae_error_type)
    {
        throw ap_error(_alglib_env_state.error_msg);
    }
}

/*************************************************************************
Calculation of the mean.

INPUT PARAMETERS:
    X       -   sample
    N       -   N>=0, sample size:
                * if given, only leading N elements of X are processed
                * if not given, automatically determined from size of X

NOTE:

This function return result  which calculated by 'SampleMoments' function
and stored at 'Mean' variable.


  -- ALGLIB --
     Copyright 06.09.2006 by Bochkanov Sergey
*************************************************************************/
double samplemean(const real_1d_array &x, const ae_int_t n)
{
    alglib_impl::ae_state _alglib_env_state;
    alglib_impl::ae_state_init(&_alglib_env_state);
    try
    {
        double result = alglib_impl::samplemean(const_cast<alglib_impl::ae_vector*>(x.c_ptr()), n, &_alglib_env_state);
        alglib_impl::ae_state_clear(&_alglib_env_state);
        return *(reinterpret_cast<double*>(&result));
    }
    catch(alglib_impl::ae_error_type)
    {
        throw ap_error(_alglib_env_state.error_msg);
    }
}

/*************************************************************************
Calculation of the mean.

INPUT PARAMETERS:
    X       -   sample
    N       -   N>=0, sample size:
                * if given, only leading N elements of X are processed
                * if not given, automatically determined from size of X

NOTE:

This function return result  which calculated by 'SampleMoments' function
and stored at 'Mean' variable.


  -- ALGLIB --
     Copyright 06.09.2006 by Bochkanov Sergey
*************************************************************************/
double samplemean(const real_1d_array &x)
{
    alglib_impl::ae_state _alglib_env_state;    
    ae_int_t n;

    n = x.length();
    alglib_impl::ae_state_init(&_alglib_env_state);
    try
    {
        double result = alglib_impl::samplemean(const_cast<alglib_impl::ae_vector*>(x.c_ptr()), n, &_alglib_env_state);

        alglib_impl::ae_state_clear(&_alglib_env_state);
        return *(reinterpret_cast<double*>(&result));
    }
    catch(alglib_impl::ae_error_type)
    {
        throw ap_error(_alglib_env_state.error_msg);
    }
}

/*************************************************************************
Calculation of the variance.

INPUT PARAMETERS:
    X       -   sample
    N       -   N>=0, sample size:
                * if given, only leading N elements of X are processed
                * if not given, automatically determined from size of X

NOTE:

This function return result  which calculated by 'SampleMoments' function
and stored at 'Variance' variable.


  -- ALGLIB --
     Copyright 06.09.2006 by Bochkanov Sergey
*************************************************************************/
double samplevariance(const real_1d_array &x, const ae_int_t n)
{
    alglib_impl::ae_state _alglib_env_state;
    alglib_impl::ae_state_init(&_alglib_env_state);
    try
    {
        double result = alglib_impl::samplevariance(const_cast<alglib_impl::ae_vector*>(x.c_ptr()), n, &_alglib_env_state);
        alglib_impl::ae_state_clear(&_alglib_env_state);
        return *(reinterpret_cast<double*>(&result));
    }
    catch(alglib_impl::ae_error_type)
    {
        throw ap_error(_alglib_env_state.error_msg);
    }
}

/*************************************************************************
Calculation of the variance.

INPUT PARAMETERS:
    X       -   sample
    N       -   N>=0, sample size:
                * if given, only leading N elements of X are processed
                * if not given, automatically determined from size of X

NOTE:

This function return result  which calculated by 'SampleMoments' function
and stored at 'Variance' variable.


  -- ALGLIB --
     Copyright 06.09.2006 by Bochkanov Sergey
*************************************************************************/
double samplevariance(const real_1d_array &x)
{
    alglib_impl::ae_state _alglib_env_state;    
    ae_int_t n;

    n = x.length();
    alglib_impl::ae_state_init(&_alglib_env_state);
    try
    {
        double result = alglib_impl::samplevariance(const_cast<alglib_impl::ae_vector*>(x.c_ptr()), n, &_alglib_env_state);

        alglib_impl::ae_state_clear(&_alglib_env_state);
        return *(reinterpret_cast<double*>(&result));
    }
    catch(alglib_impl::ae_error_type)
    {
        throw ap_error(_alglib_env_state.error_msg);
    }
}

/*************************************************************************
Calculation of the skewness.

INPUT PARAMETERS:
    X       -   sample
    N       -   N>=0, sample size:
                * if given, only leading N elements of X are processed
                * if not given, automatically determined from size of X

NOTE:

This function return result  which calculated by 'SampleMoments' function
and stored at 'Skewness' variable.


  -- ALGLIB --
     Copyright 06.09.2006 by Bochkanov Sergey
*************************************************************************/
double sampleskewness(const real_1d_array &x, const ae_int_t n)
{
    alglib_impl::ae_state _alglib_env_state;
    alglib_impl::ae_state_init(&_alglib_env_state);
    try
    {
        double result = alglib_impl::sampleskewness(const_cast<alglib_impl::ae_vector*>(x.c_ptr()), n, &_alglib_env_state);
        alglib_impl::ae_state_clear(&_alglib_env_state);
        return *(reinterpret_cast<double*>(&result));
    }
    catch(alglib_impl::ae_error_type)
    {
        throw ap_error(_alglib_env_state.error_msg);
    }
}

/*************************************************************************
Calculation of the skewness.

INPUT PARAMETERS:
    X       -   sample
    N       -   N>=0, sample size:
                * if given, only leading N elements of X are processed
                * if not given, automatically determined from size of X

NOTE:

This function return result  which calculated by 'SampleMoments' function
and stored at 'Skewness' variable.


  -- ALGLIB --
     Copyright 06.09.2006 by Bochkanov Sergey
*************************************************************************/
double sampleskewness(const real_1d_array &x)
{
    alglib_impl::ae_state _alglib_env_state;    
    ae_int_t n;

    n = x.length();
    alglib_impl::ae_state_init(&_alglib_env_state);
    try
    {
        double result = alglib_impl::sampleskewness(const_cast<alglib_impl::ae_vector*>(x.c_ptr()), n, &_alglib_env_state);

        alglib_impl::ae_state_clear(&_alglib_env_state);
        return *(reinterpret_cast<double*>(&result));
    }
    catch(alglib_impl::ae_error_type)
    {
        throw ap_error(_alglib_env_state.error_msg);
    }
}

/*************************************************************************
Calculation of the kurtosis.

INPUT PARAMETERS:
    X       -   sample
    N       -   N>=0, sample size:
                * if given, only leading N elements of X are processed
                * if not given, automatically determined from size of X

NOTE:

This function return result  which calculated by 'SampleMoments' function
and stored at 'Kurtosis' variable.


  -- ALGLIB --
     Copyright 06.09.2006 by Bochkanov Sergey
*************************************************************************/
double samplekurtosis(const real_1d_array &x, const ae_int_t n)
{
    alglib_impl::ae_state _alglib_env_state;
    alglib_impl::ae_state_init(&_alglib_env_state);
    try
    {
        double result = alglib_impl::samplekurtosis(const_cast<alglib_impl::ae_vector*>(x.c_ptr()), n, &_alglib_env_state);
        alglib_impl::ae_state_clear(&_alglib_env_state);
        return *(reinterpret_cast<double*>(&result));
    }
    catch(alglib_impl::ae_error_type)
    {
        throw ap_error(_alglib_env_state.error_msg);
    }
}

/*************************************************************************
Calculation of the kurtosis.

INPUT PARAMETERS:
    X       -   sample
    N       -   N>=0, sample size:
                * if given, only leading N elements of X are processed
                * if not given, automatically determined from size of X

NOTE:

This function return result  which calculated by 'SampleMoments' function
and stored at 'Kurtosis' variable.


  -- ALGLIB --
     Copyright 06.09.2006 by Bochkanov Sergey
*************************************************************************/
double samplekurtosis(const real_1d_array &x)
{
    alglib_impl::ae_state _alglib_env_state;    
    ae_int_t n;

    n = x.length();
    alglib_impl::ae_state_init(&_alglib_env_state);
    try
    {
        double result = alglib_impl::samplekurtosis(const_cast<alglib_impl::ae_vector*>(x.c_ptr()), n, &_alglib_env_state);

        alglib_impl::ae_state_clear(&_alglib_env_state);
        return *(reinterpret_cast<double*>(&result));
    }
    catch(alglib_impl::ae_error_type)
    {
        throw ap_error(_alglib_env_state.error_msg);
    }
}

/*************************************************************************
ADev

Input parameters:
    X   -   sample
    N   -   N>=0, sample size:
            * if given, only leading N elements of X are processed
            * if not given, automatically determined from size of X

Output parameters:
    ADev-   ADev

  -- ALGLIB --
     Copyright 06.09.2006 by Bochkanov Sergey
*************************************************************************/
void sampleadev(const real_1d_array &x, const ae_int_t n, double &adev)
{
    alglib_impl::ae_state _alglib_env_state;
    alglib_impl::ae_state_init(&_alglib_env_state);
    try
    {
        alglib_impl::sampleadev(const_cast<alglib_impl::ae_vector*>(x.c_ptr()), n, &adev, &_alglib_env_state);
        alglib_impl::ae_state_clear(&_alglib_env_state);
        return;
    }
    catch(alglib_impl::ae_error_type)
    {
        throw ap_error(_alglib_env_state.error_msg);
    }
}

/*************************************************************************
ADev

Input parameters:
    X   -   sample
    N   -   N>=0, sample size:
            * if given, only leading N elements of X are processed
            * if not given, automatically determined from size of X

Output parameters:
    ADev-   ADev

  -- ALGLIB --
     Copyright 06.09.2006 by Bochkanov Sergey
*************************************************************************/
void sampleadev(const real_1d_array &x, double &adev)
{
    alglib_impl::ae_state _alglib_env_state;    
    ae_int_t n;

    n = x.length();
    alglib_impl::ae_state_init(&_alglib_env_state);
    try
    {
        alglib_impl::sampleadev(const_cast<alglib_impl::ae_vector*>(x.c_ptr()), n, &adev, &_alglib_env_state);

        alglib_impl::ae_state_clear(&_alglib_env_state);
        return;
    }
    catch(alglib_impl::ae_error_type)
    {
        throw ap_error(_alglib_env_state.error_msg);
    }
}

/*************************************************************************
Median calculation.

Input parameters:
    X   -   sample (array indexes: [0..N-1])
    N   -   N>=0, sample size:
            * if given, only leading N elements of X are processed
            * if not given, automatically determined from size of X

Output parameters:
    Median

  -- ALGLIB --
     Copyright 06.09.2006 by Bochkanov Sergey
*************************************************************************/
void samplemedian(const real_1d_array &x, const ae_int_t n, double &median)
{
    alglib_impl::ae_state _alglib_env_state;
    alglib_impl::ae_state_init(&_alglib_env_state);
    try
    {
        alglib_impl::samplemedian(const_cast<alglib_impl::ae_vector*>(x.c_ptr()), n, &median, &_alglib_env_state);
        alglib_impl::ae_state_clear(&_alglib_env_state);
        return;
    }
    catch(alglib_impl::ae_error_type)
    {
        throw ap_error(_alglib_env_state.error_msg);
    }
}

/*************************************************************************
Median calculation.

Input parameters:
    X   -   sample (array indexes: [0..N-1])
    N   -   N>=0, sample size:
            * if given, only leading N elements of X are processed
            * if not given, automatically determined from size of X

Output parameters:
    Median

  -- ALGLIB --
     Copyright 06.09.2006 by Bochkanov Sergey
*************************************************************************/
void samplemedian(const real_1d_array &x, double &median)
{
    alglib_impl::ae_state _alglib_env_state;    
    ae_int_t n;

    n = x.length();
    alglib_impl::ae_state_init(&_alglib_env_state);
    try
    {
        alglib_impl::samplemedian(const_cast<alglib_impl::ae_vector*>(x.c_ptr()), n, &median, &_alglib_env_state);

        alglib_impl::ae_state_clear(&_alglib_env_state);
        return;
    }
    catch(alglib_impl::ae_error_type)
    {
        throw ap_error(_alglib_env_state.error_msg);
    }
}

/*************************************************************************
Percentile calculation.

Input parameters:
    X   -   sample (array indexes: [0..N-1])
    N   -   N>=0, sample size:
            * if given, only leading N elements of X are processed
            * if not given, automatically determined from size of X
    P   -   percentile (0<=P<=1)

Output parameters:
    V   -   percentile

  -- ALGLIB --
     Copyright 01.03.2008 by Bochkanov Sergey
*************************************************************************/
void samplepercentile(const real_1d_array &x, const ae_int_t n, const double p, double &v)
{
    alglib_impl::ae_state _alglib_env_state;
    alglib_impl::ae_state_init(&_alglib_env_state);
    try
    {
        alglib_impl::samplepercentile(const_cast<alglib_impl::ae_vector*>(x.c_ptr()), n, p, &v, &_alglib_env_state);
        alglib_impl::ae_state_clear(&_alglib_env_state);
        return;
    }
    catch(alglib_impl::ae_error_type)
    {
        throw ap_error(_alglib_env_state.error_msg);
    }
}

/*************************************************************************
Percentile calculation.

Input parameters:
    X   -   sample (array indexes: [0..N-1])
    N   -   N>=0, sample size:
            * if given, only leading N elements of X are processed
            * if not given, automatically determined from size of X
    P   -   percentile (0<=P<=1)

Output parameters:
    V   -   percentile

  -- ALGLIB --
     Copyright 01.03.2008 by Bochkanov Sergey
*************************************************************************/
void samplepercentile(const real_1d_array &x, const double p, double &v)
{
    alglib_impl::ae_state _alglib_env_state;    
    ae_int_t n;

    n = x.length();
    alglib_impl::ae_state_init(&_alglib_env_state);
    try
    {
        alglib_impl::samplepercentile(const_cast<alglib_impl::ae_vector*>(x.c_ptr()), n, p, &v, &_alglib_env_state);

        alglib_impl::ae_state_clear(&_alglib_env_state);
        return;
    }
    catch(alglib_impl::ae_error_type)
    {
        throw ap_error(_alglib_env_state.error_msg);
    }
}

/*************************************************************************
2-sample covariance

Input parameters:
    X       -   sample 1 (array indexes: [0..N-1])
    Y       -   sample 2 (array indexes: [0..N-1])
    N       -   N>=0, sample size:
                * if given, only N leading elements of X/Y are processed
                * if not given, automatically determined from input sizes

Result:
    covariance (zero for N=0 or N=1)

  -- ALGLIB --
     Copyright 28.10.2010 by Bochkanov Sergey
*************************************************************************/
double cov2(const real_1d_array &x, const real_1d_array &y, const ae_int_t n)
{
    alglib_impl::ae_state _alglib_env_state;
    alglib_impl::ae_state_init(&_alglib_env_state);
    try
    {
        double result = alglib_impl::cov2(const_cast<alglib_impl::ae_vector*>(x.c_ptr()), const_cast<alglib_impl::ae_vector*>(y.c_ptr()), n, &_alglib_env_state);
        alglib_impl::ae_state_clear(&_alglib_env_state);
        return *(reinterpret_cast<double*>(&result));
    }
    catch(alglib_impl::ae_error_type)
    {
        throw ap_error(_alglib_env_state.error_msg);
    }
}

/*************************************************************************
2-sample covariance

Input parameters:
    X       -   sample 1 (array indexes: [0..N-1])
    Y       -   sample 2 (array indexes: [0..N-1])
    N       -   N>=0, sample size:
                * if given, only N leading elements of X/Y are processed
                * if not given, automatically determined from input sizes

Result:
    covariance (zero for N=0 or N=1)

  -- ALGLIB --
     Copyright 28.10.2010 by Bochkanov Sergey
*************************************************************************/
double cov2(const real_1d_array &x, const real_1d_array &y)
{
    alglib_impl::ae_state _alglib_env_state;    
    ae_int_t n;
    if( (x.length()!=y.length()))
        throw ap_error("Error while calling 'cov2': looks like one of arguments has wrong size");
    n = x.length();
    alglib_impl::ae_state_init(&_alglib_env_state);
    try
    {
        double result = alglib_impl::cov2(const_cast<alglib_impl::ae_vector*>(x.c_ptr()), const_cast<alglib_impl::ae_vector*>(y.c_ptr()), n, &_alglib_env_state);

        alglib_impl::ae_state_clear(&_alglib_env_state);
        return *(reinterpret_cast<double*>(&result));
    }
    catch(alglib_impl::ae_error_type)
    {
        throw ap_error(_alglib_env_state.error_msg);
    }
}

/*************************************************************************
Pearson product-moment correlation coefficient

Input parameters:
    X       -   sample 1 (array indexes: [0..N-1])
    Y       -   sample 2 (array indexes: [0..N-1])
    N       -   N>=0, sample size:
                * if given, only N leading elements of X/Y are processed
                * if not given, automatically determined from input sizes

Result:
    Pearson product-moment correlation coefficient
    (zero for N=0 or N=1)

  -- ALGLIB --
     Copyright 28.10.2010 by Bochkanov Sergey
*************************************************************************/
double pearsoncorr2(const real_1d_array &x, const real_1d_array &y, const ae_int_t n)
{
    alglib_impl::ae_state _alglib_env_state;
    alglib_impl::ae_state_init(&_alglib_env_state);
    try
    {
        double result = alglib_impl::pearsoncorr2(const_cast<alglib_impl::ae_vector*>(x.c_ptr()), const_cast<alglib_impl::ae_vector*>(y.c_ptr()), n, &_alglib_env_state);
        alglib_impl::ae_state_clear(&_alglib_env_state);
        return *(reinterpret_cast<double*>(&result));
    }
    catch(alglib_impl::ae_error_type)
    {
        throw ap_error(_alglib_env_state.error_msg);
    }
}

/*************************************************************************
Pearson product-moment correlation coefficient

Input parameters:
    X       -   sample 1 (array indexes: [0..N-1])
    Y       -   sample 2 (array indexes: [0..N-1])
    N       -   N>=0, sample size:
                * if given, only N leading elements of X/Y are processed
                * if not given, automatically determined from input sizes

Result:
    Pearson product-moment correlation coefficient
    (zero for N=0 or N=1)

  -- ALGLIB --
     Copyright 28.10.2010 by Bochkanov Sergey
*************************************************************************/
double pearsoncorr2(const real_1d_array &x, const real_1d_array &y)
{
    alglib_impl::ae_state _alglib_env_state;    
    ae_int_t n;
    if( (x.length()!=y.length()))
        throw ap_error("Error while calling 'pearsoncorr2': looks like one of arguments has wrong size");
    n = x.length();
    alglib_impl::ae_state_init(&_alglib_env_state);
    try
    {
        double result = alglib_impl::pearsoncorr2(const_cast<alglib_impl::ae_vector*>(x.c_ptr()), const_cast<alglib_impl::ae_vector*>(y.c_ptr()), n, &_alglib_env_state);

        alglib_impl::ae_state_clear(&_alglib_env_state);
        return *(reinterpret_cast<double*>(&result));
    }
    catch(alglib_impl::ae_error_type)
    {
        throw ap_error(_alglib_env_state.error_msg);
    }
}

/*************************************************************************
Spearman's rank correlation coefficient

Input parameters:
    X       -   sample 1 (array indexes: [0..N-1])
    Y       -   sample 2 (array indexes: [0..N-1])
    N       -   N>=0, sample size:
                * if given, only N leading elements of X/Y are processed
                * if not given, automatically determined from input sizes

Result:
    Spearman's rank correlation coefficient
    (zero for N=0 or N=1)

  -- ALGLIB --
     Copyright 09.04.2007 by Bochkanov Sergey
*************************************************************************/
double spearmancorr2(const real_1d_array &x, const real_1d_array &y, const ae_int_t n)
{
    alglib_impl::ae_state _alglib_env_state;
    alglib_impl::ae_state_init(&_alglib_env_state);
    try
    {
        double result = alglib_impl::spearmancorr2(const_cast<alglib_impl::ae_vector*>(x.c_ptr()), const_cast<alglib_impl::ae_vector*>(y.c_ptr()), n, &_alglib_env_state);
        alglib_impl::ae_state_clear(&_alglib_env_state);
        return *(reinterpret_cast<double*>(&result));
    }
    catch(alglib_impl::ae_error_type)
    {
        throw ap_error(_alglib_env_state.error_msg);
    }
}

/*************************************************************************
Spearman's rank correlation coefficient

Input parameters:
    X       -   sample 1 (array indexes: [0..N-1])
    Y       -   sample 2 (array indexes: [0..N-1])
    N       -   N>=0, sample size:
                * if given, only N leading elements of X/Y are processed
                * if not given, automatically determined from input sizes

Result:
    Spearman's rank correlation coefficient
    (zero for N=0 or N=1)

  -- ALGLIB --
     Copyright 09.04.2007 by Bochkanov Sergey
*************************************************************************/
double spearmancorr2(const real_1d_array &x, const real_1d_array &y)
{
    alglib_impl::ae_state _alglib_env_state;    
    ae_int_t n;
    if( (x.length()!=y.length()))
        throw ap_error("Error while calling 'spearmancorr2': looks like one of arguments has wrong size");
    n = x.length();
    alglib_impl::ae_state_init(&_alglib_env_state);
    try
    {
        double result = alglib_impl::spearmancorr2(const_cast<alglib_impl::ae_vector*>(x.c_ptr()), const_cast<alglib_impl::ae_vector*>(y.c_ptr()), n, &_alglib_env_state);

        alglib_impl::ae_state_clear(&_alglib_env_state);
        return *(reinterpret_cast<double*>(&result));
    }
    catch(alglib_impl::ae_error_type)
    {
        throw ap_error(_alglib_env_state.error_msg);
    }
}

/*************************************************************************
Covariance matrix

SMP EDITION OF ALGLIB:

  ! This function can utilize multicore capabilities of  your system.  In
  ! order to do this you have to call version with "smp_" prefix,   which
  ! indicates that multicore code will be used.
  !
  ! This note is given for users of SMP edition; if you use GPL  edition,
  ! or commercial edition of ALGLIB without SMP support, you  still  will
  ! be able to call smp-version of this function,  but  all  computations
  ! will be done serially.
  !
  ! We recommend you to carefully read ALGLIB Reference  Manual,  section
  ! called 'SMP support', before using parallel version of this function.
  !
  ! You should remember that starting/stopping worker thread always  have
  ! non-zero cost. Although  multicore  version  is  pretty  efficient on
  ! large problems, we do not recommend you to use it on small problems -
  ! with covariance matrices smaller than 128*128.

INPUT PARAMETERS:
    X   -   array[N,M], sample matrix:
            * J-th column corresponds to J-th variable
            * I-th row corresponds to I-th observation
    N   -   N>=0, number of observations:
            * if given, only leading N rows of X are used
            * if not given, automatically determined from input size
    M   -   M>0, number of variables:
            * if given, only leading M columns of X are used
            * if not given, automatically determined from input size

OUTPUT PARAMETERS:
    C   -   array[M,M], covariance matrix (zero if N=0 or N=1)

  -- ALGLIB --
     Copyright 28.10.2010 by Bochkanov Sergey
*************************************************************************/
void covm(const real_2d_array &x, const ae_int_t n, const ae_int_t m, real_2d_array &c)
{
    alglib_impl::ae_state _alglib_env_state;
    alglib_impl::ae_state_init(&_alglib_env_state);
    try
    {
        alglib_impl::covm(const_cast<alglib_impl::ae_matrix*>(x.c_ptr()), n, m, const_cast<alglib_impl::ae_matrix*>(c.c_ptr()), &_alglib_env_state);
        alglib_impl::ae_state_clear(&_alglib_env_state);
        return;
    }
    catch(alglib_impl::ae_error_type)
    {
        throw ap_error(_alglib_env_state.error_msg);
    }
}


void smp_covm(const real_2d_array &x, const ae_int_t n, const ae_int_t m, real_2d_array &c)
{
    alglib_impl::ae_state _alglib_env_state;
    alglib_impl::ae_state_init(&_alglib_env_state);
    try
    {
        alglib_impl::_pexec_covm(const_cast<alglib_impl::ae_matrix*>(x.c_ptr()), n, m, const_cast<alglib_impl::ae_matrix*>(c.c_ptr()), &_alglib_env_state);
        alglib_impl::ae_state_clear(&_alglib_env_state);
        return;
    }
    catch(alglib_impl::ae_error_type)
    {
        throw ap_error(_alglib_env_state.error_msg);
    }
}

/*************************************************************************
Covariance matrix

SMP EDITION OF ALGLIB:

  ! This function can utilize multicore capabilities of  your system.  In
  ! order to do this you have to call version with "smp_" prefix,   which
  ! indicates that multicore code will be used.
  !
  ! This note is given for users of SMP edition; if you use GPL  edition,
  ! or commercial edition of ALGLIB without SMP support, you  still  will
  ! be able to call smp-version of this function,  but  all  computations
  ! will be done serially.
  !
  ! We recommend you to carefully read ALGLIB Reference  Manual,  section
  ! called 'SMP support', before using parallel version of this function.
  !
  ! You should remember that starting/stopping worker thread always  have
  ! non-zero cost. Although  multicore  version  is  pretty  efficient on
  ! large problems, we do not recommend you to use it on small problems -
  ! with covariance matrices smaller than 128*128.

INPUT PARAMETERS:
    X   -   array[N,M], sample matrix:
            * J-th column corresponds to J-th variable
            * I-th row corresponds to I-th observation
    N   -   N>=0, number of observations:
            * if given, only leading N rows of X are used
            * if not given, automatically determined from input size
    M   -   M>0, number of variables:
            * if given, only leading M columns of X are used
            * if not given, automatically determined from input size

OUTPUT PARAMETERS:
    C   -   array[M,M], covariance matrix (zero if N=0 or N=1)

  -- ALGLIB --
     Copyright 28.10.2010 by Bochkanov Sergey
*************************************************************************/
void covm(const real_2d_array &x, real_2d_array &c)
{
    alglib_impl::ae_state _alglib_env_state;    
    ae_int_t n;
    ae_int_t m;

    n = x.rows();
    m = x.cols();
    alglib_impl::ae_state_init(&_alglib_env_state);
    try
    {
        alglib_impl::covm(const_cast<alglib_impl::ae_matrix*>(x.c_ptr()), n, m, const_cast<alglib_impl::ae_matrix*>(c.c_ptr()), &_alglib_env_state);

        alglib_impl::ae_state_clear(&_alglib_env_state);
        return;
    }
    catch(alglib_impl::ae_error_type)
    {
        throw ap_error(_alglib_env_state.error_msg);
    }
}


void smp_covm(const real_2d_array &x, real_2d_array &c)
{
    alglib_impl::ae_state _alglib_env_state;    
    ae_int_t n;
    ae_int_t m;

    n = x.rows();
    m = x.cols();
    alglib_impl::ae_state_init(&_alglib_env_state);
    try
    {
        alglib_impl::_pexec_covm(const_cast<alglib_impl::ae_matrix*>(x.c_ptr()), n, m, const_cast<alglib_impl::ae_matrix*>(c.c_ptr()), &_alglib_env_state);

        alglib_impl::ae_state_clear(&_alglib_env_state);
        return;
    }
    catch(alglib_impl::ae_error_type)
    {
        throw ap_error(_alglib_env_state.error_msg);
    }
}

/*************************************************************************
Pearson product-moment correlation matrix

SMP EDITION OF ALGLIB:

  ! This function can utilize multicore capabilities of  your system.  In
  ! order to do this you have to call version with "smp_" prefix,   which
  ! indicates that multicore code will be used.
  !
  ! This note is given for users of SMP edition; if you use GPL  edition,
  ! or commercial edition of ALGLIB without SMP support, you  still  will
  ! be able to call smp-version of this function,  but  all  computations
  ! will be done serially.
  !
  ! We recommend you to carefully read ALGLIB Reference  Manual,  section
  ! called 'SMP support', before using parallel version of this function.
  !
  ! You should remember that starting/stopping worker thread always  have
  ! non-zero cost. Although  multicore  version  is  pretty  efficient on
  ! large problems, we do not recommend you to use it on small problems -
  ! with correlation matrices smaller than 128*128.

INPUT PARAMETERS:
    X   -   array[N,M], sample matrix:
            * J-th column corresponds to J-th variable
            * I-th row corresponds to I-th observation
    N   -   N>=0, number of observations:
            * if given, only leading N rows of X are used
            * if not given, automatically determined from input size
    M   -   M>0, number of variables:
            * if given, only leading M columns of X are used
            * if not given, automatically determined from input size

OUTPUT PARAMETERS:
    C   -   array[M,M], correlation matrix (zero if N=0 or N=1)

  -- ALGLIB --
     Copyright 28.10.2010 by Bochkanov Sergey
*************************************************************************/
void pearsoncorrm(const real_2d_array &x, const ae_int_t n, const ae_int_t m, real_2d_array &c)
{
    alglib_impl::ae_state _alglib_env_state;
    alglib_impl::ae_state_init(&_alglib_env_state);
    try
    {
        alglib_impl::pearsoncorrm(const_cast<alglib_impl::ae_matrix*>(x.c_ptr()), n, m, const_cast<alglib_impl::ae_matrix*>(c.c_ptr()), &_alglib_env_state);
        alglib_impl::ae_state_clear(&_alglib_env_state);
        return;
    }
    catch(alglib_impl::ae_error_type)
    {
        throw ap_error(_alglib_env_state.error_msg);
    }
}


void smp_pearsoncorrm(const real_2d_array &x, const ae_int_t n, const ae_int_t m, real_2d_array &c)
{
    alglib_impl::ae_state _alglib_env_state;
    alglib_impl::ae_state_init(&_alglib_env_state);
    try
    {
        alglib_impl::_pexec_pearsoncorrm(const_cast<alglib_impl::ae_matrix*>(x.c_ptr()), n, m, const_cast<alglib_impl::ae_matrix*>(c.c_ptr()), &_alglib_env_state);
        alglib_impl::ae_state_clear(&_alglib_env_state);
        return;
    }
    catch(alglib_impl::ae_error_type)
    {
        throw ap_error(_alglib_env_state.error_msg);
    }
}

/*************************************************************************
Pearson product-moment correlation matrix

SMP EDITION OF ALGLIB:

  ! This function can utilize multicore capabilities of  your system.  In
  ! order to do this you have to call version with "smp_" prefix,   which
  ! indicates that multicore code will be used.
  !
  ! This note is given for users of SMP edition; if you use GPL  edition,
  ! or commercial edition of ALGLIB without SMP support, you  still  will
  ! be able to call smp-version of this function,  but  all  computations
  ! will be done serially.
  !
  ! We recommend you to carefully read ALGLIB Reference  Manual,  section
  ! called 'SMP support', before using parallel version of this function.
  !
  ! You should remember that starting/stopping worker thread always  have
  ! non-zero cost. Although  multicore  version  is  pretty  efficient on
  ! large problems, we do not recommend you to use it on small problems -
  ! with correlation matrices smaller than 128*128.

INPUT PARAMETERS:
    X   -   array[N,M], sample matrix:
            * J-th column corresponds to J-th variable
            * I-th row corresponds to I-th observation
    N   -   N>=0, number of observations:
            * if given, only leading N rows of X are used
            * if not given, automatically determined from input size
    M   -   M>0, number of variables:
            * if given, only leading M columns of X are used
            * if not given, automatically determined from input size

OUTPUT PARAMETERS:
    C   -   array[M,M], correlation matrix (zero if N=0 or N=1)

  -- ALGLIB --
     Copyright 28.10.2010 by Bochkanov Sergey
*************************************************************************/
void pearsoncorrm(const real_2d_array &x, real_2d_array &c)
{
    alglib_impl::ae_state _alglib_env_state;    
    ae_int_t n;
    ae_int_t m;

    n = x.rows();
    m = x.cols();
    alglib_impl::ae_state_init(&_alglib_env_state);
    try
    {
        alglib_impl::pearsoncorrm(const_cast<alglib_impl::ae_matrix*>(x.c_ptr()), n, m, const_cast<alglib_impl::ae_matrix*>(c.c_ptr()), &_alglib_env_state);

        alglib_impl::ae_state_clear(&_alglib_env_state);
        return;
    }
    catch(alglib_impl::ae_error_type)
    {
        throw ap_error(_alglib_env_state.error_msg);
    }
}


void smp_pearsoncorrm(const real_2d_array &x, real_2d_array &c)
{
    alglib_impl::ae_state _alglib_env_state;    
    ae_int_t n;
    ae_int_t m;

    n = x.rows();
    m = x.cols();
    alglib_impl::ae_state_init(&_alglib_env_state);
    try
    {
        alglib_impl::_pexec_pearsoncorrm(const_cast<alglib_impl::ae_matrix*>(x.c_ptr()), n, m, const_cast<alglib_impl::ae_matrix*>(c.c_ptr()), &_alglib_env_state);

        alglib_impl::ae_state_clear(&_alglib_env_state);
        return;
    }
    catch(alglib_impl::ae_error_type)
    {
        throw ap_error(_alglib_env_state.error_msg);
    }
}

/*************************************************************************
Spearman's rank correlation matrix

SMP EDITION OF ALGLIB:

  ! This function can utilize multicore capabilities of  your system.  In
  ! order to do this you have to call version with "smp_" prefix,   which
  ! indicates that multicore code will be used.
  !
  ! This note is given for users of SMP edition; if you use GPL  edition,
  ! or commercial edition of ALGLIB without SMP support, you  still  will
  ! be able to call smp-version of this function,  but  all  computations
  ! will be done serially.
  !
  ! We recommend you to carefully read ALGLIB Reference  Manual,  section
  ! called 'SMP support', before using parallel version of this function.
  !
  ! You should remember that starting/stopping worker thread always  have
  ! non-zero cost. Although  multicore  version  is  pretty  efficient on
  ! large problems, we do not recommend you to use it on small problems -
  ! with correlation matrices smaller than 128*128.

INPUT PARAMETERS:
    X   -   array[N,M], sample matrix:
            * J-th column corresponds to J-th variable
            * I-th row corresponds to I-th observation
    N   -   N>=0, number of observations:
            * if given, only leading N rows of X are used
            * if not given, automatically determined from input size
    M   -   M>0, number of variables:
            * if given, only leading M columns of X are used
            * if not given, automatically determined from input size

OUTPUT PARAMETERS:
    C   -   array[M,M], correlation matrix (zero if N=0 or N=1)

  -- ALGLIB --
     Copyright 28.10.2010 by Bochkanov Sergey
*************************************************************************/
void spearmancorrm(const real_2d_array &x, const ae_int_t n, const ae_int_t m, real_2d_array &c)
{
    alglib_impl::ae_state _alglib_env_state;
    alglib_impl::ae_state_init(&_alglib_env_state);
    try
    {
        alglib_impl::spearmancorrm(const_cast<alglib_impl::ae_matrix*>(x.c_ptr()), n, m, const_cast<alglib_impl::ae_matrix*>(c.c_ptr()), &_alglib_env_state);
        alglib_impl::ae_state_clear(&_alglib_env_state);
        return;
    }
    catch(alglib_impl::ae_error_type)
    {
        throw ap_error(_alglib_env_state.error_msg);
    }
}


void smp_spearmancorrm(const real_2d_array &x, const ae_int_t n, const ae_int_t m, real_2d_array &c)
{
    alglib_impl::ae_state _alglib_env_state;
    alglib_impl::ae_state_init(&_alglib_env_state);
    try
    {
        alglib_impl::_pexec_spearmancorrm(const_cast<alglib_impl::ae_matrix*>(x.c_ptr()), n, m, const_cast<alglib_impl::ae_matrix*>(c.c_ptr()), &_alglib_env_state);
        alglib_impl::ae_state_clear(&_alglib_env_state);
        return;
    }
    catch(alglib_impl::ae_error_type)
    {
        throw ap_error(_alglib_env_state.error_msg);
    }
}

/*************************************************************************
Spearman's rank correlation matrix

SMP EDITION OF ALGLIB:

  ! This function can utilize multicore capabilities of  your system.  In
  ! order to do this you have to call version with "smp_" prefix,   which
  ! indicates that multicore code will be used.
  !
  ! This note is given for users of SMP edition; if you use GPL  edition,
  ! or commercial edition of ALGLIB without SMP support, you  still  will
  ! be able to call smp-version of this function,  but  all  computations
  ! will be done serially.
  !
  ! We recommend you to carefully read ALGLIB Reference  Manual,  section
  ! called 'SMP support', before using parallel version of this function.
  !
  ! You should remember that starting/stopping worker thread always  have
  ! non-zero cost. Although  multicore  version  is  pretty  efficient on
  ! large problems, we do not recommend you to use it on small problems -
  ! with correlation matrices smaller than 128*128.

INPUT PARAMETERS:
    X   -   array[N,M], sample matrix:
            * J-th column corresponds to J-th variable
            * I-th row corresponds to I-th observation
    N   -   N>=0, number of observations:
            * if given, only leading N rows of X are used
            * if not given, automatically determined from input size
    M   -   M>0, number of variables:
            * if given, only leading M columns of X are used
            * if not given, automatically determined from input size

OUTPUT PARAMETERS:
    C   -   array[M,M], correlation matrix (zero if N=0 or N=1)

  -- ALGLIB --
     Copyright 28.10.2010 by Bochkanov Sergey
*************************************************************************/
void spearmancorrm(const real_2d_array &x, real_2d_array &c)
{
    alglib_impl::ae_state _alglib_env_state;    
    ae_int_t n;
    ae_int_t m;

    n = x.rows();
    m = x.cols();
    alglib_impl::ae_state_init(&_alglib_env_state);
    try
    {
        alglib_impl::spearmancorrm(const_cast<alglib_impl::ae_matrix*>(x.c_ptr()), n, m, const_cast<alglib_impl::ae_matrix*>(c.c_ptr()), &_alglib_env_state);

        alglib_impl::ae_state_clear(&_alglib_env_state);
        return;
    }
    catch(alglib_impl::ae_error_type)
    {
        throw ap_error(_alglib_env_state.error_msg);
    }
}


void smp_spearmancorrm(const real_2d_array &x, real_2d_array &c)
{
    alglib_impl::ae_state _alglib_env_state;    
    ae_int_t n;
    ae_int_t m;

    n = x.rows();
    m = x.cols();
    alglib_impl::ae_state_init(&_alglib_env_state);
    try
    {
        alglib_impl::_pexec_spearmancorrm(const_cast<alglib_impl::ae_matrix*>(x.c_ptr()), n, m, const_cast<alglib_impl::ae_matrix*>(c.c_ptr()), &_alglib_env_state);

        alglib_impl::ae_state_clear(&_alglib_env_state);
        return;
    }
    catch(alglib_impl::ae_error_type)
    {
        throw ap_error(_alglib_env_state.error_msg);
    }
}

/*************************************************************************
Cross-covariance matrix

SMP EDITION OF ALGLIB:

  ! This function can utilize multicore capabilities of  your system.  In
  ! order to do this you have to call version with "smp_" prefix,   which
  ! indicates that multicore code will be used.
  !
  ! This note is given for users of SMP edition; if you use GPL  edition,
  ! or commercial edition of ALGLIB without SMP support, you  still  will
  ! be able to call smp-version of this function,  but  all  computations
  ! will be done serially.
  !
  ! We recommend you to carefully read ALGLIB Reference  Manual,  section
  ! called 'SMP support', before using parallel version of this function.
  !
  ! You should remember that starting/stopping worker thread always  have
  ! non-zero cost. Although  multicore  version  is  pretty  efficient on
  ! large problems, we do not recommend you to use it on small problems -
  ! with covariance matrices smaller than 128*128.

INPUT PARAMETERS:
    X   -   array[N,M1], sample matrix:
            * J-th column corresponds to J-th variable
            * I-th row corresponds to I-th observation
    Y   -   array[N,M2], sample matrix:
            * J-th column corresponds to J-th variable
            * I-th row corresponds to I-th observation
    N   -   N>=0, number of observations:
            * if given, only leading N rows of X/Y are used
            * if not given, automatically determined from input sizes
    M1  -   M1>0, number of variables in X:
            * if given, only leading M1 columns of X are used
            * if not given, automatically determined from input size
    M2  -   M2>0, number of variables in Y:
            * if given, only leading M1 columns of X are used
            * if not given, automatically determined from input size

OUTPUT PARAMETERS:
    C   -   array[M1,M2], cross-covariance matrix (zero if N=0 or N=1)

  -- ALGLIB --
     Copyright 28.10.2010 by Bochkanov Sergey
*************************************************************************/
void covm2(const real_2d_array &x, const real_2d_array &y, const ae_int_t n, const ae_int_t m1, const ae_int_t m2, real_2d_array &c)
{
    alglib_impl::ae_state _alglib_env_state;
    alglib_impl::ae_state_init(&_alglib_env_state);
    try
    {
        alglib_impl::covm2(const_cast<alglib_impl::ae_matrix*>(x.c_ptr()), const_cast<alglib_impl::ae_matrix*>(y.c_ptr()), n, m1, m2, const_cast<alglib_impl::ae_matrix*>(c.c_ptr()), &_alglib_env_state);
        alglib_impl::ae_state_clear(&_alglib_env_state);
        return;
    }
    catch(alglib_impl::ae_error_type)
    {
        throw ap_error(_alglib_env_state.error_msg);
    }
}


void smp_covm2(const real_2d_array &x, const real_2d_array &y, const ae_int_t n, const ae_int_t m1, const ae_int_t m2, real_2d_array &c)
{
    alglib_impl::ae_state _alglib_env_state;
    alglib_impl::ae_state_init(&_alglib_env_state);
    try
    {
        alglib_impl::_pexec_covm2(const_cast<alglib_impl::ae_matrix*>(x.c_ptr()), const_cast<alglib_impl::ae_matrix*>(y.c_ptr()), n, m1, m2, const_cast<alglib_impl::ae_matrix*>(c.c_ptr()), &_alglib_env_state);
        alglib_impl::ae_state_clear(&_alglib_env_state);
        return;
    }
    catch(alglib_impl::ae_error_type)
    {
        throw ap_error(_alglib_env_state.error_msg);
    }
}

/*************************************************************************
Cross-covariance matrix

SMP EDITION OF ALGLIB:

  ! This function can utilize multicore capabilities of  your system.  In
  ! order to do this you have to call version with "smp_" prefix,   which
  ! indicates that multicore code will be used.
  !
  ! This note is given for users of SMP edition; if you use GPL  edition,
  ! or commercial edition of ALGLIB without SMP support, you  still  will
  ! be able to call smp-version of this function,  but  all  computations
  ! will be done serially.
  !
  ! We recommend you to carefully read ALGLIB Reference  Manual,  section
  ! called 'SMP support', before using parallel version of this function.
  !
  ! You should remember that starting/stopping worker thread always  have
  ! non-zero cost. Although  multicore  version  is  pretty  efficient on
  ! large problems, we do not recommend you to use it on small problems -
  ! with covariance matrices smaller than 128*128.

INPUT PARAMETERS:
    X   -   array[N,M1], sample matrix:
            * J-th column corresponds to J-th variable
            * I-th row corresponds to I-th observation
    Y   -   array[N,M2], sample matrix:
            * J-th column corresponds to J-th variable
            * I-th row corresponds to I-th observation
    N   -   N>=0, number of observations:
            * if given, only leading N rows of X/Y are used
            * if not given, automatically determined from input sizes
    M1  -   M1>0, number of variables in X:
            * if given, only leading M1 columns of X are used
            * if not given, automatically determined from input size
    M2  -   M2>0, number of variables in Y:
            * if given, only leading M1 columns of X are used
            * if not given, automatically determined from input size

OUTPUT PARAMETERS:
    C   -   array[M1,M2], cross-covariance matrix (zero if N=0 or N=1)

  -- ALGLIB --
     Copyright 28.10.2010 by Bochkanov Sergey
*************************************************************************/
void covm2(const real_2d_array &x, const real_2d_array &y, real_2d_array &c)
{
    alglib_impl::ae_state _alglib_env_state;    
    ae_int_t n;
    ae_int_t m1;
    ae_int_t m2;
    if( (x.rows()!=y.rows()))
        throw ap_error("Error while calling 'covm2': looks like one of arguments has wrong size");
    n = x.rows();
    m1 = x.cols();
    m2 = y.cols();
    alglib_impl::ae_state_init(&_alglib_env_state);
    try
    {
        alglib_impl::covm2(const_cast<alglib_impl::ae_matrix*>(x.c_ptr()), const_cast<alglib_impl::ae_matrix*>(y.c_ptr()), n, m1, m2, const_cast<alglib_impl::ae_matrix*>(c.c_ptr()), &_alglib_env_state);

        alglib_impl::ae_state_clear(&_alglib_env_state);
        return;
    }
    catch(alglib_impl::ae_error_type)
    {
        throw ap_error(_alglib_env_state.error_msg);
    }
}


void smp_covm2(const real_2d_array &x, const real_2d_array &y, real_2d_array &c)
{
    alglib_impl::ae_state _alglib_env_state;    
    ae_int_t n;
    ae_int_t m1;
    ae_int_t m2;
    if( (x.rows()!=y.rows()))
        throw ap_error("Error while calling 'covm2': looks like one of arguments has wrong size");
    n = x.rows();
    m1 = x.cols();
    m2 = y.cols();
    alglib_impl::ae_state_init(&_alglib_env_state);
    try
    {
        alglib_impl::_pexec_covm2(const_cast<alglib_impl::ae_matrix*>(x.c_ptr()), const_cast<alglib_impl::ae_matrix*>(y.c_ptr()), n, m1, m2, const_cast<alglib_impl::ae_matrix*>(c.c_ptr()), &_alglib_env_state);

        alglib_impl::ae_state_clear(&_alglib_env_state);
        return;
    }
    catch(alglib_impl::ae_error_type)
    {
        throw ap_error(_alglib_env_state.error_msg);
    }
}

/*************************************************************************
Pearson product-moment cross-correlation matrix

SMP EDITION OF ALGLIB:

  ! This function can utilize multicore capabilities of  your system.  In
  ! order to do this you have to call version with "smp_" prefix,   which
  ! indicates that multicore code will be used.
  !
  ! This note is given for users of SMP edition; if you use GPL  edition,
  ! or commercial edition of ALGLIB without SMP support, you  still  will
  ! be able to call smp-version of this function,  but  all  computations
  ! will be done serially.
  !
  ! We recommend you to carefully read ALGLIB Reference  Manual,  section
  ! called 'SMP support', before using parallel version of this function.
  !
  ! You should remember that starting/stopping worker thread always  have
  ! non-zero cost. Although  multicore  version  is  pretty  efficient on
  ! large problems, we do not recommend you to use it on small problems -
  ! with correlation matrices smaller than 128*128.

INPUT PARAMETERS:
    X   -   array[N,M1], sample matrix:
            * J-th column corresponds to J-th variable
            * I-th row corresponds to I-th observation
    Y   -   array[N,M2], sample matrix:
            * J-th column corresponds to J-th variable
            * I-th row corresponds to I-th observation
    N   -   N>=0, number of observations:
            * if given, only leading N rows of X/Y are used
            * if not given, automatically determined from input sizes
    M1  -   M1>0, number of variables in X:
            * if given, only leading M1 columns of X are used
            * if not given, automatically determined from input size
    M2  -   M2>0, number of variables in Y:
            * if given, only leading M1 columns of X are used
            * if not given, automatically determined from input size

OUTPUT PARAMETERS:
    C   -   array[M1,M2], cross-correlation matrix (zero if N=0 or N=1)

  -- ALGLIB --
     Copyright 28.10.2010 by Bochkanov Sergey
*************************************************************************/
void pearsoncorrm2(const real_2d_array &x, const real_2d_array &y, const ae_int_t n, const ae_int_t m1, const ae_int_t m2, real_2d_array &c)
{
    alglib_impl::ae_state _alglib_env_state;
    alglib_impl::ae_state_init(&_alglib_env_state);
    try
    {
        alglib_impl::pearsoncorrm2(const_cast<alglib_impl::ae_matrix*>(x.c_ptr()), const_cast<alglib_impl::ae_matrix*>(y.c_ptr()), n, m1, m2, const_cast<alglib_impl::ae_matrix*>(c.c_ptr()), &_alglib_env_state);
        alglib_impl::ae_state_clear(&_alglib_env_state);
        return;
    }
    catch(alglib_impl::ae_error_type)
    {
        throw ap_error(_alglib_env_state.error_msg);
    }
}


void smp_pearsoncorrm2(const real_2d_array &x, const real_2d_array &y, const ae_int_t n, const ae_int_t m1, const ae_int_t m2, real_2d_array &c)
{
    alglib_impl::ae_state _alglib_env_state;
    alglib_impl::ae_state_init(&_alglib_env_state);
    try
    {
        alglib_impl::_pexec_pearsoncorrm2(const_cast<alglib_impl::ae_matrix*>(x.c_ptr()), const_cast<alglib_impl::ae_matrix*>(y.c_ptr()), n, m1, m2, const_cast<alglib_impl::ae_matrix*>(c.c_ptr()), &_alglib_env_state);
        alglib_impl::ae_state_clear(&_alglib_env_state);
        return;
    }
    catch(alglib_impl::ae_error_type)
    {
        throw ap_error(_alglib_env_state.error_msg);
    }
}

/*************************************************************************
Pearson product-moment cross-correlation matrix

SMP EDITION OF ALGLIB:

  ! This function can utilize multicore capabilities of  your system.  In
  ! order to do this you have to call version with "smp_" prefix,   which
  ! indicates that multicore code will be used.
  !
  ! This note is given for users of SMP edition; if you use GPL  edition,
  ! or commercial edition of ALGLIB without SMP support, you  still  will
  ! be able to call smp-version of this function,  but  all  computations
  ! will be done serially.
  !
  ! We recommend you to carefully read ALGLIB Reference  Manual,  section
  ! called 'SMP support', before using parallel version of this function.
  !
  ! You should remember that starting/stopping worker thread always  have
  ! non-zero cost. Although  multicore  version  is  pretty  efficient on
  ! large problems, we do not recommend you to use it on small problems -
  ! with correlation matrices smaller than 128*128.

INPUT PARAMETERS:
    X   -   array[N,M1], sample matrix:
            * J-th column corresponds to J-th variable
            * I-th row corresponds to I-th observation
    Y   -   array[N,M2], sample matrix:
            * J-th column corresponds to J-th variable
            * I-th row corresponds to I-th observation
    N   -   N>=0, number of observations:
            * if given, only leading N rows of X/Y are used
            * if not given, automatically determined from input sizes
    M1  -   M1>0, number of variables in X:
            * if given, only leading M1 columns of X are used
            * if not given, automatically determined from input size
    M2  -   M2>0, number of variables in Y:
            * if given, only leading M1 columns of X are used
            * if not given, automatically determined from input size

OUTPUT PARAMETERS:
    C   -   array[M1,M2], cross-correlation matrix (zero if N=0 or N=1)

  -- ALGLIB --
     Copyright 28.10.2010 by Bochkanov Sergey
*************************************************************************/
void pearsoncorrm2(const real_2d_array &x, const real_2d_array &y, real_2d_array &c)
{
    alglib_impl::ae_state _alglib_env_state;    
    ae_int_t n;
    ae_int_t m1;
    ae_int_t m2;
    if( (x.rows()!=y.rows()))
        throw ap_error("Error while calling 'pearsoncorrm2': looks like one of arguments has wrong size");
    n = x.rows();
    m1 = x.cols();
    m2 = y.cols();
    alglib_impl::ae_state_init(&_alglib_env_state);
    try
    {
        alglib_impl::pearsoncorrm2(const_cast<alglib_impl::ae_matrix*>(x.c_ptr()), const_cast<alglib_impl::ae_matrix*>(y.c_ptr()), n, m1, m2, const_cast<alglib_impl::ae_matrix*>(c.c_ptr()), &_alglib_env_state);

        alglib_impl::ae_state_clear(&_alglib_env_state);
        return;
    }
    catch(alglib_impl::ae_error_type)
    {
        throw ap_error(_alglib_env_state.error_msg);
    }
}


void smp_pearsoncorrm2(const real_2d_array &x, const real_2d_array &y, real_2d_array &c)
{
    alglib_impl::ae_state _alglib_env_state;    
    ae_int_t n;
    ae_int_t m1;
    ae_int_t m2;
    if( (x.rows()!=y.rows()))
        throw ap_error("Error while calling 'pearsoncorrm2': looks like one of arguments has wrong size");
    n = x.rows();
    m1 = x.cols();
    m2 = y.cols();
    alglib_impl::ae_state_init(&_alglib_env_state);
    try
    {
        alglib_impl::_pexec_pearsoncorrm2(const_cast<alglib_impl::ae_matrix*>(x.c_ptr()), const_cast<alglib_impl::ae_matrix*>(y.c_ptr()), n, m1, m2, const_cast<alglib_impl::ae_matrix*>(c.c_ptr()), &_alglib_env_state);

        alglib_impl::ae_state_clear(&_alglib_env_state);
        return;
    }
    catch(alglib_impl::ae_error_type)
    {
        throw ap_error(_alglib_env_state.error_msg);
    }
}

/*************************************************************************
Spearman's rank cross-correlation matrix

SMP EDITION OF ALGLIB:

  ! This function can utilize multicore capabilities of  your system.  In
  ! order to do this you have to call version with "smp_" prefix,   which
  ! indicates that multicore code will be used.
  !
  ! This note is given for users of SMP edition; if you use GPL  edition,
  ! or commercial edition of ALGLIB without SMP support, you  still  will
  ! be able to call smp-version of this function,  but  all  computations
  ! will be done serially.
  !
  ! We recommend you to carefully read ALGLIB Reference  Manual,  section
  ! called 'SMP support', before using parallel version of this function.
  !
  ! You should remember that starting/stopping worker thread always  have
  ! non-zero cost. Although  multicore  version  is  pretty  efficient on
  ! large problems, we do not recommend you to use it on small problems -
  ! with correlation matrices smaller than 128*128.

INPUT PARAMETERS:
    X   -   array[N,M1], sample matrix:
            * J-th column corresponds to J-th variable
            * I-th row corresponds to I-th observation
    Y   -   array[N,M2], sample matrix:
            * J-th column corresponds to J-th variable
            * I-th row corresponds to I-th observation
    N   -   N>=0, number of observations:
            * if given, only leading N rows of X/Y are used
            * if not given, automatically determined from input sizes
    M1  -   M1>0, number of variables in X:
            * if given, only leading M1 columns of X are used
            * if not given, automatically determined from input size
    M2  -   M2>0, number of variables in Y:
            * if given, only leading M1 columns of X are used
            * if not given, automatically determined from input size

OUTPUT PARAMETERS:
    C   -   array[M1,M2], cross-correlation matrix (zero if N=0 or N=1)

  -- ALGLIB --
     Copyright 28.10.2010 by Bochkanov Sergey
*************************************************************************/
void spearmancorrm2(const real_2d_array &x, const real_2d_array &y, const ae_int_t n, const ae_int_t m1, const ae_int_t m2, real_2d_array &c)
{
    alglib_impl::ae_state _alglib_env_state;
    alglib_impl::ae_state_init(&_alglib_env_state);
    try
    {
        alglib_impl::spearmancorrm2(const_cast<alglib_impl::ae_matrix*>(x.c_ptr()), const_cast<alglib_impl::ae_matrix*>(y.c_ptr()), n, m1, m2, const_cast<alglib_impl::ae_matrix*>(c.c_ptr()), &_alglib_env_state);
        alglib_impl::ae_state_clear(&_alglib_env_state);
        return;
    }
    catch(alglib_impl::ae_error_type)
    {
        throw ap_error(_alglib_env_state.error_msg);
    }
}


void smp_spearmancorrm2(const real_2d_array &x, const real_2d_array &y, const ae_int_t n, const ae_int_t m1, const ae_int_t m2, real_2d_array &c)
{
    alglib_impl::ae_state _alglib_env_state;
    alglib_impl::ae_state_init(&_alglib_env_state);
    try
    {
        alglib_impl::_pexec_spearmancorrm2(const_cast<alglib_impl::ae_matrix*>(x.c_ptr()), const_cast<alglib_impl::ae_matrix*>(y.c_ptr()), n, m1, m2, const_cast<alglib_impl::ae_matrix*>(c.c_ptr()), &_alglib_env_state);
        alglib_impl::ae_state_clear(&_alglib_env_state);
        return;
    }
    catch(alglib_impl::ae_error_type)
    {
        throw ap_error(_alglib_env_state.error_msg);
    }
}

/*************************************************************************
Spearman's rank cross-correlation matrix

SMP EDITION OF ALGLIB:

  ! This function can utilize multicore capabilities of  your system.  In
  ! order to do this you have to call version with "smp_" prefix,   which
  ! indicates that multicore code will be used.
  !
  ! This note is given for users of SMP edition; if you use GPL  edition,
  ! or commercial edition of ALGLIB without SMP support, you  still  will
  ! be able to call smp-version of this function,  but  all  computations
  ! will be done serially.
  !
  ! We recommend you to carefully read ALGLIB Reference  Manual,  section
  ! called 'SMP support', before using parallel version of this function.
  !
  ! You should remember that starting/stopping worker thread always  have
  ! non-zero cost. Although  multicore  version  is  pretty  efficient on
  ! large problems, we do not recommend you to use it on small problems -
  ! with correlation matrices smaller than 128*128.

INPUT PARAMETERS:
    X   -   array[N,M1], sample matrix:
            * J-th column corresponds to J-th variable
            * I-th row corresponds to I-th observation
    Y   -   array[N,M2], sample matrix:
            * J-th column corresponds to J-th variable
            * I-th row corresponds to I-th observation
    N   -   N>=0, number of observations:
            * if given, only leading N rows of X/Y are used
            * if not given, automatically determined from input sizes
    M1  -   M1>0, number of variables in X:
            * if given, only leading M1 columns of X are used
            * if not given, automatically determined from input size
    M2  -   M2>0, number of variables in Y:
            * if given, only leading M1 columns of X are used
            * if not given, automatically determined from input size

OUTPUT PARAMETERS:
    C   -   array[M1,M2], cross-correlation matrix (zero if N=0 or N=1)

  -- ALGLIB --
     Copyright 28.10.2010 by Bochkanov Sergey
*************************************************************************/
void spearmancorrm2(const real_2d_array &x, const real_2d_array &y, real_2d_array &c)
{
    alglib_impl::ae_state _alglib_env_state;    
    ae_int_t n;
    ae_int_t m1;
    ae_int_t m2;
    if( (x.rows()!=y.rows()))
        throw ap_error("Error while calling 'spearmancorrm2': looks like one of arguments has wrong size");
    n = x.rows();
    m1 = x.cols();
    m2 = y.cols();
    alglib_impl::ae_state_init(&_alglib_env_state);
    try
    {
        alglib_impl::spearmancorrm2(const_cast<alglib_impl::ae_matrix*>(x.c_ptr()), const_cast<alglib_impl::ae_matrix*>(y.c_ptr()), n, m1, m2, const_cast<alglib_impl::ae_matrix*>(c.c_ptr()), &_alglib_env_state);

        alglib_impl::ae_state_clear(&_alglib_env_state);
        return;
    }
    catch(alglib_impl::ae_error_type)
    {
        throw ap_error(_alglib_env_state.error_msg);
    }
}


void smp_spearmancorrm2(const real_2d_array &x, const real_2d_array &y, real_2d_array &c)
{
    alglib_impl::ae_state _alglib_env_state;    
    ae_int_t n;
    ae_int_t m1;
    ae_int_t m2;
    if( (x.rows()!=y.rows()))
        throw ap_error("Error while calling 'spearmancorrm2': looks like one of arguments has wrong size");
    n = x.rows();
    m1 = x.cols();
    m2 = y.cols();
    alglib_impl::ae_state_init(&_alglib_env_state);
    try
    {
        alglib_impl::_pexec_spearmancorrm2(const_cast<alglib_impl::ae_matrix*>(x.c_ptr()), const_cast<alglib_impl::ae_matrix*>(y.c_ptr()), n, m1, m2, const_cast<alglib_impl::ae_matrix*>(c.c_ptr()), &_alglib_env_state);

        alglib_impl::ae_state_clear(&_alglib_env_state);
        return;
    }
    catch(alglib_impl::ae_error_type)
    {
        throw ap_error(_alglib_env_state.error_msg);
    }
}

/*************************************************************************
This function replaces data in XY by their ranks:
* XY is processed row-by-row
* rows are processed separately
* tied data are correctly handled (tied ranks are calculated)
* ranking starts from 0, ends at NFeatures-1
* sum of within-row values is equal to (NFeatures-1)*NFeatures/2

SMP EDITION OF ALGLIB:

  ! This function can utilize multicore capabilities of  your system.  In
  ! order to do this you have to call version with "smp_" prefix,   which
  ! indicates that multicore code will be used.
  !
  ! This note is given for users of SMP edition; if you use GPL  edition,
  ! or commercial edition of ALGLIB without SMP support, you  still  will
  ! be able to call smp-version of this function,  but  all  computations
  ! will be done serially.
  !
  ! We recommend you to carefully read ALGLIB Reference  Manual,  section
  ! called 'SMP support', before using parallel version of this function.
  !
  ! You should remember that starting/stopping worker thread always  have
  ! non-zero cost. Although  multicore  version  is  pretty  efficient on
  ! large problems, we do not recommend you to use it on small problems -
  ! ones where expected operations count is less than 100.000

INPUT PARAMETERS:
    XY      -   array[NPoints,NFeatures], dataset
    NPoints -   number of points
    NFeatures-  number of features

OUTPUT PARAMETERS:
    XY      -   data are replaced by their within-row ranks;
                ranking starts from 0, ends at NFeatures-1

  -- ALGLIB --
     Copyright 18.04.2013 by Bochkanov Sergey
*************************************************************************/
void rankdata(const real_2d_array &xy, const ae_int_t npoints, const ae_int_t nfeatures)
{
    alglib_impl::ae_state _alglib_env_state;
    alglib_impl::ae_state_init(&_alglib_env_state);
    try
    {
        alglib_impl::rankdata(const_cast<alglib_impl::ae_matrix*>(xy.c_ptr()), npoints, nfeatures, &_alglib_env_state);
        alglib_impl::ae_state_clear(&_alglib_env_state);
        return;
    }
    catch(alglib_impl::ae_error_type)
    {
        throw ap_error(_alglib_env_state.error_msg);
    }
}


void smp_rankdata(const real_2d_array &xy, const ae_int_t npoints, const ae_int_t nfeatures)
{
    alglib_impl::ae_state _alglib_env_state;
    alglib_impl::ae_state_init(&_alglib_env_state);
    try
    {
        alglib_impl::_pexec_rankdata(const_cast<alglib_impl::ae_matrix*>(xy.c_ptr()), npoints, nfeatures, &_alglib_env_state);
        alglib_impl::ae_state_clear(&_alglib_env_state);
        return;
    }
    catch(alglib_impl::ae_error_type)
    {
        throw ap_error(_alglib_env_state.error_msg);
    }
}

/*************************************************************************
This function replaces data in XY by their ranks:
* XY is processed row-by-row
* rows are processed separately
* tied data are correctly handled (tied ranks are calculated)
* ranking starts from 0, ends at NFeatures-1
* sum of within-row values is equal to (NFeatures-1)*NFeatures/2

SMP EDITION OF ALGLIB:

  ! This function can utilize multicore capabilities of  your system.  In
  ! order to do this you have to call version with "smp_" prefix,   which
  ! indicates that multicore code will be used.
  !
  ! This note is given for users of SMP edition; if you use GPL  edition,
  ! or commercial edition of ALGLIB without SMP support, you  still  will
  ! be able to call smp-version of this function,  but  all  computations
  ! will be done serially.
  !
  ! We recommend you to carefully read ALGLIB Reference  Manual,  section
  ! called 'SMP support', before using parallel version of this function.
  !
  ! You should remember that starting/stopping worker thread always  have
  ! non-zero cost. Although  multicore  version  is  pretty  efficient on
  ! large problems, we do not recommend you to use it on small problems -
  ! ones where expected operations count is less than 100.000

INPUT PARAMETERS:
    XY      -   array[NPoints,NFeatures], dataset
    NPoints -   number of points
    NFeatures-  number of features

OUTPUT PARAMETERS:
    XY      -   data are replaced by their within-row ranks;
                ranking starts from 0, ends at NFeatures-1

  -- ALGLIB --
     Copyright 18.04.2013 by Bochkanov Sergey
*************************************************************************/
void rankdata(real_2d_array &xy)
{
    alglib_impl::ae_state _alglib_env_state;    
    ae_int_t npoints;
    ae_int_t nfeatures;

    npoints = xy.rows();
    nfeatures = xy.cols();
    alglib_impl::ae_state_init(&_alglib_env_state);
    try
    {
        alglib_impl::rankdata(const_cast<alglib_impl::ae_matrix*>(xy.c_ptr()), npoints, nfeatures, &_alglib_env_state);

        alglib_impl::ae_state_clear(&_alglib_env_state);
        return;
    }
    catch(alglib_impl::ae_error_type)
    {
        throw ap_error(_alglib_env_state.error_msg);
    }
}


void smp_rankdata(real_2d_array &xy)
{
    alglib_impl::ae_state _alglib_env_state;    
    ae_int_t npoints;
    ae_int_t nfeatures;

    npoints = xy.rows();
    nfeatures = xy.cols();
    alglib_impl::ae_state_init(&_alglib_env_state);
    try
    {
        alglib_impl::_pexec_rankdata(const_cast<alglib_impl::ae_matrix*>(xy.c_ptr()), npoints, nfeatures, &_alglib_env_state);

        alglib_impl::ae_state_clear(&_alglib_env_state);
        return;
    }
    catch(alglib_impl::ae_error_type)
    {
        throw ap_error(_alglib_env_state.error_msg);
    }
}

/*************************************************************************
This function replaces data in XY by their CENTERED ranks:
* XY is processed row-by-row
* rows are processed separately
* tied data are correctly handled (tied ranks are calculated)
* centered ranks are just usual ranks, but centered in such way  that  sum
  of within-row values is equal to 0.0.
* centering is performed by subtracting mean from each row, i.e it changes
  mean value, but does NOT change higher moments

SMP EDITION OF ALGLIB:

  ! This function can utilize multicore capabilities of  your system.  In
  ! order to do this you have to call version with "smp_" prefix,   which
  ! indicates that multicore code will be used.
  !
  ! This note is given for users of SMP edition; if you use GPL  edition,
  ! or commercial edition of ALGLIB without SMP support, you  still  will
  ! be able to call smp-version of this function,  but  all  computations
  ! will be done serially.
  !
  ! We recommend you to carefully read ALGLIB Reference  Manual,  section
  ! called 'SMP support', before using parallel version of this function.
  !
  ! You should remember that starting/stopping worker thread always  have
  ! non-zero cost. Although  multicore  version  is  pretty  efficient on
  ! large problems, we do not recommend you to use it on small problems -
  ! ones where expected operations count is less than 100.000

INPUT PARAMETERS:
    XY      -   array[NPoints,NFeatures], dataset
    NPoints -   number of points
    NFeatures-  number of features

OUTPUT PARAMETERS:
    XY      -   data are replaced by their within-row ranks;
                ranking starts from 0, ends at NFeatures-1

  -- ALGLIB --
     Copyright 18.04.2013 by Bochkanov Sergey
*************************************************************************/
void rankdatacentered(const real_2d_array &xy, const ae_int_t npoints, const ae_int_t nfeatures)
{
    alglib_impl::ae_state _alglib_env_state;
    alglib_impl::ae_state_init(&_alglib_env_state);
    try
    {
        alglib_impl::rankdatacentered(const_cast<alglib_impl::ae_matrix*>(xy.c_ptr()), npoints, nfeatures, &_alglib_env_state);
        alglib_impl::ae_state_clear(&_alglib_env_state);
        return;
    }
    catch(alglib_impl::ae_error_type)
    {
        throw ap_error(_alglib_env_state.error_msg);
    }
}


void smp_rankdatacentered(const real_2d_array &xy, const ae_int_t npoints, const ae_int_t nfeatures)
{
    alglib_impl::ae_state _alglib_env_state;
    alglib_impl::ae_state_init(&_alglib_env_state);
    try
    {
        alglib_impl::_pexec_rankdatacentered(const_cast<alglib_impl::ae_matrix*>(xy.c_ptr()), npoints, nfeatures, &_alglib_env_state);
        alglib_impl::ae_state_clear(&_alglib_env_state);
        return;
    }
    catch(alglib_impl::ae_error_type)
    {
        throw ap_error(_alglib_env_state.error_msg);
    }
}

/*************************************************************************
This function replaces data in XY by their CENTERED ranks:
* XY is processed row-by-row
* rows are processed separately
* tied data are correctly handled (tied ranks are calculated)
* centered ranks are just usual ranks, but centered in such way  that  sum
  of within-row values is equal to 0.0.
* centering is performed by subtracting mean from each row, i.e it changes
  mean value, but does NOT change higher moments

SMP EDITION OF ALGLIB:

  ! This function can utilize multicore capabilities of  your system.  In
  ! order to do this you have to call version with "smp_" prefix,   which
  ! indicates that multicore code will be used.
  !
  ! This note is given for users of SMP edition; if you use GPL  edition,
  ! or commercial edition of ALGLIB without SMP support, you  still  will
  ! be able to call smp-version of this function,  but  all  computations
  ! will be done serially.
  !
  ! We recommend you to carefully read ALGLIB Reference  Manual,  section
  ! called 'SMP support', before using parallel version of this function.
  !
  ! You should remember that starting/stopping worker thread always  have
  ! non-zero cost. Although  multicore  version  is  pretty  efficient on
  ! large problems, we do not recommend you to use it on small problems -
  ! ones where expected operations count is less than 100.000

INPUT PARAMETERS:
    XY      -   array[NPoints,NFeatures], dataset
    NPoints -   number of points
    NFeatures-  number of features

OUTPUT PARAMETERS:
    XY      -   data are replaced by their within-row ranks;
                ranking starts from 0, ends at NFeatures-1

  -- ALGLIB --
     Copyright 18.04.2013 by Bochkanov Sergey
*************************************************************************/
void rankdatacentered(real_2d_array &xy)
{
    alglib_impl::ae_state _alglib_env_state;    
    ae_int_t npoints;
    ae_int_t nfeatures;

    npoints = xy.rows();
    nfeatures = xy.cols();
    alglib_impl::ae_state_init(&_alglib_env_state);
    try
    {
        alglib_impl::rankdatacentered(const_cast<alglib_impl::ae_matrix*>(xy.c_ptr()), npoints, nfeatures, &_alglib_env_state);

        alglib_impl::ae_state_clear(&_alglib_env_state);
        return;
    }
    catch(alglib_impl::ae_error_type)
    {
        throw ap_error(_alglib_env_state.error_msg);
    }
}


void smp_rankdatacentered(real_2d_array &xy)
{
    alglib_impl::ae_state _alglib_env_state;    
    ae_int_t npoints;
    ae_int_t nfeatures;

    npoints = xy.rows();
    nfeatures = xy.cols();
    alglib_impl::ae_state_init(&_alglib_env_state);
    try
    {
        alglib_impl::_pexec_rankdatacentered(const_cast<alglib_impl::ae_matrix*>(xy.c_ptr()), npoints, nfeatures, &_alglib_env_state);

        alglib_impl::ae_state_clear(&_alglib_env_state);
        return;
    }
    catch(alglib_impl::ae_error_type)
    {
        throw ap_error(_alglib_env_state.error_msg);
    }
}

/*************************************************************************
Obsolete function, we recommend to use PearsonCorr2().

  -- ALGLIB --
     Copyright 09.04.2007 by Bochkanov Sergey
*************************************************************************/
double pearsoncorrelation(const real_1d_array &x, const real_1d_array &y, const ae_int_t n)
{
    alglib_impl::ae_state _alglib_env_state;
    alglib_impl::ae_state_init(&_alglib_env_state);
    try
    {
        double result = alglib_impl::pearsoncorrelation(const_cast<alglib_impl::ae_vector*>(x.c_ptr()), const_cast<alglib_impl::ae_vector*>(y.c_ptr()), n, &_alglib_env_state);
        alglib_impl::ae_state_clear(&_alglib_env_state);
        return *(reinterpret_cast<double*>(&result));
    }
    catch(alglib_impl::ae_error_type)
    {
        throw ap_error(_alglib_env_state.error_msg);
    }
}

/*************************************************************************
Obsolete function, we recommend to use SpearmanCorr2().

    -- ALGLIB --
    Copyright 09.04.2007 by Bochkanov Sergey
*************************************************************************/
double spearmanrankcorrelation(const real_1d_array &x, const real_1d_array &y, const ae_int_t n)
{
    alglib_impl::ae_state _alglib_env_state;
    alglib_impl::ae_state_init(&_alglib_env_state);
    try
    {
        double result = alglib_impl::spearmanrankcorrelation(const_cast<alglib_impl::ae_vector*>(x.c_ptr()), const_cast<alglib_impl::ae_vector*>(y.c_ptr()), n, &_alglib_env_state);
        alglib_impl::ae_state_clear(&_alglib_env_state);
        return *(reinterpret_cast<double*>(&result));
    }
    catch(alglib_impl::ae_error_type)
    {
        throw ap_error(_alglib_env_state.error_msg);
    }
}

/*************************************************************************
Pearson's correlation coefficient significance test

This test checks hypotheses about whether X  and  Y  are  samples  of  two
continuous  distributions  having  zero  correlation  or   whether   their
correlation is non-zero.

The following tests are performed:
    * two-tailed test (null hypothesis - X and Y have zero correlation)
    * left-tailed test (null hypothesis - the correlation  coefficient  is
      greater than or equal to 0)
    * right-tailed test (null hypothesis - the correlation coefficient  is
      less than or equal to 0).

Requirements:
    * the number of elements in each sample is not less than 5
    * normality of distributions of X and Y.

Input parameters:
    R   -   Pearson's correlation coefficient for X and Y
    N   -   number of elements in samples, N>=5.

Output parameters:
    BothTails   -   p-value for two-tailed test.
                    If BothTails is less than the given significance level
                    the null hypothesis is rejected.
    LeftTail    -   p-value for left-tailed test.
                    If LeftTail is less than the given significance level,
                    the null hypothesis is rejected.
    RightTail   -   p-value for right-tailed test.
                    If RightTail is less than the given significance level
                    the null hypothesis is rejected.

  -- ALGLIB --
     Copyright 09.04.2007 by Bochkanov Sergey
*************************************************************************/
void pearsoncorrelationsignificance(const double r, const ae_int_t n, double &bothtails, double &lefttail, double &righttail)
{
    alglib_impl::ae_state _alglib_env_state;
    alglib_impl::ae_state_init(&_alglib_env_state);
    try
    {
        alglib_impl::pearsoncorrelationsignificance(r, n, &bothtails, &lefttail, &righttail, &_alglib_env_state);
        alglib_impl::ae_state_clear(&_alglib_env_state);
        return;
    }
    catch(alglib_impl::ae_error_type)
    {
        throw ap_error(_alglib_env_state.error_msg);
    }
}

/*************************************************************************
Spearman's rank correlation coefficient significance test

This test checks hypotheses about whether X  and  Y  are  samples  of  two
continuous  distributions  having  zero  correlation  or   whether   their
correlation is non-zero.

The following tests are performed:
    * two-tailed test (null hypothesis - X and Y have zero correlation)
    * left-tailed test (null hypothesis - the correlation  coefficient  is
      greater than or equal to 0)
    * right-tailed test (null hypothesis - the correlation coefficient  is
      less than or equal to 0).

Requirements:
    * the number of elements in each sample is not less than 5.

The test is non-parametric and doesn't require distributions X and Y to be
normal.

Input parameters:
    R   -   Spearman's rank correlation coefficient for X and Y
    N   -   number of elements in samples, N>=5.

Output parameters:
    BothTails   -   p-value for two-tailed test.
                    If BothTails is less than the given significance level
                    the null hypothesis is rejected.
    LeftTail    -   p-value for left-tailed test.
                    If LeftTail is less than the given significance level,
                    the null hypothesis is rejected.
    RightTail   -   p-value for right-tailed test.
                    If RightTail is less than the given significance level
                    the null hypothesis is rejected.

  -- ALGLIB --
     Copyright 09.04.2007 by Bochkanov Sergey
*************************************************************************/
void spearmanrankcorrelationsignificance(const double r, const ae_int_t n, double &bothtails, double &lefttail, double &righttail)
{
    alglib_impl::ae_state _alglib_env_state;
    alglib_impl::ae_state_init(&_alglib_env_state);
    try
    {
        alglib_impl::spearmanrankcorrelationsignificance(r, n, &bothtails, &lefttail, &righttail, &_alglib_env_state);
        alglib_impl::ae_state_clear(&_alglib_env_state);
        return;
    }
    catch(alglib_impl::ae_error_type)
    {
        throw ap_error(_alglib_env_state.error_msg);
    }
}

/*************************************************************************
Jarque-Bera test

This test checks hypotheses about the fact that a  given  sample  X  is  a
sample of normal random variable.

Requirements:
    * the number of elements in the sample is not less than 5.

Input parameters:
    X   -   sample. Array whose index goes from 0 to N-1.
    N   -   size of the sample. N>=5

Output parameters:
    BothTails   -   p-value for two-tailed test.
                    If BothTails is less than the given significance level
                    the null hypothesis is rejected.
    LeftTail    -   p-value for left-tailed test.
                    If LeftTail is less than the given significance level,
                    the null hypothesis is rejected.
    RightTail   -   p-value for right-tailed test.
                    If RightTail is less than the given significance level
                    the null hypothesis is rejected.

Accuracy of the approximation used (5<=N<=1951):

p-value  	    relative error (5<=N<=1951)
[1, 0.1]            < 1%
[0.1, 0.01]         < 2%
[0.01, 0.001]       < 6%
[0.001, 0]          wasn't measured

For N>1951 accuracy wasn't measured but it shouldn't be sharply  different
from table values.

  -- ALGLIB --
     Copyright 09.04.2007 by Bochkanov Sergey
*************************************************************************/
void jarqueberatest(const real_1d_array &x, const ae_int_t n, double &p)
{
    alglib_impl::ae_state _alglib_env_state;
    alglib_impl::ae_state_init(&_alglib_env_state);
    try
    {
        alglib_impl::jarqueberatest(const_cast<alglib_impl::ae_vector*>(x.c_ptr()), n, &p, &_alglib_env_state);
        alglib_impl::ae_state_clear(&_alglib_env_state);
        return;
    }
    catch(alglib_impl::ae_error_type)
    {
        throw ap_error(_alglib_env_state.error_msg);
    }
}

/*************************************************************************
Mann-Whitney U-test

This test checks hypotheses about whether X  and  Y  are  samples  of  two
continuous distributions of the same shape  and  same  median  or  whether
their medians are different.

The following tests are performed:
    * two-tailed test (null hypothesis - the medians are equal)
    * left-tailed test (null hypothesis - the median of the  first  sample
      is greater than or equal to the median of the second sample)
    * right-tailed test (null hypothesis - the median of the first  sample
      is less than or equal to the median of the second sample).

Requirements:
    * the samples are independent
    * X and Y are continuous distributions (or discrete distributions well-
      approximating continuous distributions)
    * distributions of X and Y have the  same  shape.  The  only  possible
      difference is their position (i.e. the value of the median)
    * the number of elements in each sample is not less than 5
    * the scale of measurement should be ordinal, interval or ratio  (i.e.
      the test could not be applied to nominal variables).

The test is non-parametric and doesn't require distributions to be normal.

Input parameters:
    X   -   sample 1. Array whose index goes from 0 to N-1.
    N   -   size of the sample. N>=5
    Y   -   sample 2. Array whose index goes from 0 to M-1.
    M   -   size of the sample. M>=5

Output parameters:
    BothTails   -   p-value for two-tailed test.
                    If BothTails is less than the given significance level
                    the null hypothesis is rejected.
    LeftTail    -   p-value for left-tailed test.
                    If LeftTail is less than the given significance level,
                    the null hypothesis is rejected.
    RightTail   -   p-value for right-tailed test.
                    If RightTail is less than the given significance level
                    the null hypothesis is rejected.

To calculate p-values, special approximation is used. This method lets  us
calculate p-values with satisfactory  accuracy  in  interval  [0.0001, 1].
There is no approximation outside the [0.0001, 1] interval. Therefore,  if
the significance level outlies this interval, the test returns 0.0001.

Relative precision of approximation of p-value:

N          M          Max.err.   Rms.err.
5..10      N..10      1.4e-02    6.0e-04
5..10      N..100     2.2e-02    5.3e-06
10..15     N..15      1.0e-02    3.2e-04
10..15     N..100     1.0e-02    2.2e-05
15..100    N..100     6.1e-03    2.7e-06

For N,M>100 accuracy checks weren't put into  practice,  but  taking  into
account characteristics of asymptotic approximation used, precision should
not be sharply different from the values for interval [5, 100].

  -- ALGLIB --
     Copyright 09.04.2007 by Bochkanov Sergey
*************************************************************************/
void mannwhitneyutest(const real_1d_array &x, const ae_int_t n, const real_1d_array &y, const ae_int_t m, double &bothtails, double &lefttail, double &righttail)
{
    alglib_impl::ae_state _alglib_env_state;
    alglib_impl::ae_state_init(&_alglib_env_state);
    try
    {
        alglib_impl::mannwhitneyutest(const_cast<alglib_impl::ae_vector*>(x.c_ptr()), n, const_cast<alglib_impl::ae_vector*>(y.c_ptr()), m, &bothtails, &lefttail, &righttail, &_alglib_env_state);
        alglib_impl::ae_state_clear(&_alglib_env_state);
        return;
    }
    catch(alglib_impl::ae_error_type)
    {
        throw ap_error(_alglib_env_state.error_msg);
    }
}

/*************************************************************************
Sign test

This test checks three hypotheses about the median of  the  given  sample.
The following tests are performed:
    * two-tailed test (null hypothesis - the median is equal to the  given
      value)
    * left-tailed test (null hypothesis - the median is  greater  than  or
      equal to the given value)
    * right-tailed test (null hypothesis - the  median  is  less  than  or
      equal to the given value)

Requirements:
    * the scale of measurement should be ordinal, interval or ratio  (i.e.
      the test could not be applied to nominal variables).

The test is non-parametric and doesn't require distribution X to be normal

Input parameters:
    X       -   sample. Array whose index goes from 0 to N-1.
    N       -   size of the sample.
    Median  -   assumed median value.

Output parameters:
    BothTails   -   p-value for two-tailed test.
                    If BothTails is less than the given significance level
                    the null hypothesis is rejected.
    LeftTail    -   p-value for left-tailed test.
                    If LeftTail is less than the given significance level,
                    the null hypothesis is rejected.
    RightTail   -   p-value for right-tailed test.
                    If RightTail is less than the given significance level
                    the null hypothesis is rejected.

While   calculating   p-values   high-precision   binomial    distribution
approximation is used, so significance levels have about 15 exact digits.

  -- ALGLIB --
     Copyright 08.09.2006 by Bochkanov Sergey
*************************************************************************/
void onesamplesigntest(const real_1d_array &x, const ae_int_t n, const double median, double &bothtails, double &lefttail, double &righttail)
{
    alglib_impl::ae_state _alglib_env_state;
    alglib_impl::ae_state_init(&_alglib_env_state);
    try
    {
        alglib_impl::onesamplesigntest(const_cast<alglib_impl::ae_vector*>(x.c_ptr()), n, median, &bothtails, &lefttail, &righttail, &_alglib_env_state);
        alglib_impl::ae_state_clear(&_alglib_env_state);
        return;
    }
    catch(alglib_impl::ae_error_type)
    {
        throw ap_error(_alglib_env_state.error_msg);
    }
}

/*************************************************************************
One-sample t-test

This test checks three hypotheses about the mean of the given sample.  The
following tests are performed:
    * two-tailed test (null hypothesis - the mean is equal  to  the  given
      value)
    * left-tailed test (null hypothesis - the  mean  is  greater  than  or
      equal to the given value)
    * right-tailed test (null hypothesis - the mean is less than or  equal
      to the given value).

The test is based on the assumption that  a  given  sample  has  a  normal
distribution and  an  unknown  dispersion.  If  the  distribution  sharply
differs from normal, the test will work incorrectly.

INPUT PARAMETERS:
    X       -   sample. Array whose index goes from 0 to N-1.
    N       -   size of sample, N>=0
    Mean    -   assumed value of the mean.

OUTPUT PARAMETERS:
    BothTails   -   p-value for two-tailed test.
                    If BothTails is less than the given significance level
                    the null hypothesis is rejected.
    LeftTail    -   p-value for left-tailed test.
                    If LeftTail is less than the given significance level,
                    the null hypothesis is rejected.
    RightTail   -   p-value for right-tailed test.
                    If RightTail is less than the given significance level
                    the null hypothesis is rejected.

NOTE: this function correctly handles degenerate cases:
      * when N=0, all p-values are set to 1.0
      * when variance of X[] is exactly zero, p-values are set
        to 1.0 or 0.0, depending on difference between sample mean and
        value of mean being tested.


  -- ALGLIB --
     Copyright 08.09.2006 by Bochkanov Sergey
*************************************************************************/
void studentttest1(const real_1d_array &x, const ae_int_t n, const double mean, double &bothtails, double &lefttail, double &righttail)
{
    alglib_impl::ae_state _alglib_env_state;
    alglib_impl::ae_state_init(&_alglib_env_state);
    try
    {
        alglib_impl::studentttest1(const_cast<alglib_impl::ae_vector*>(x.c_ptr()), n, mean, &bothtails, &lefttail, &righttail, &_alglib_env_state);
        alglib_impl::ae_state_clear(&_alglib_env_state);
        return;
    }
    catch(alglib_impl::ae_error_type)
    {
        throw ap_error(_alglib_env_state.error_msg);
    }
}

/*************************************************************************
Two-sample pooled test

This test checks three hypotheses about the mean of the given samples. The
following tests are performed:
    * two-tailed test (null hypothesis - the means are equal)
    * left-tailed test (null hypothesis - the mean of the first sample  is
      greater than or equal to the mean of the second sample)
    * right-tailed test (null hypothesis - the mean of the first sample is
      less than or equal to the mean of the second sample).

Test is based on the following assumptions:
    * given samples have normal distributions
    * dispersions are equal
    * samples are independent.

Input parameters:
    X       -   sample 1. Array whose index goes from 0 to N-1.
    N       -   size of sample.
    Y       -   sample 2. Array whose index goes from 0 to M-1.
    M       -   size of sample.

Output parameters:
    BothTails   -   p-value for two-tailed test.
                    If BothTails is less than the given significance level
                    the null hypothesis is rejected.
    LeftTail    -   p-value for left-tailed test.
                    If LeftTail is less than the given significance level,
                    the null hypothesis is rejected.
    RightTail   -   p-value for right-tailed test.
                    If RightTail is less than the given significance level
                    the null hypothesis is rejected.

NOTE: this function correctly handles degenerate cases:
      * when N=0 or M=0, all p-values are set to 1.0
      * when both samples has exactly zero variance, p-values are set
        to 1.0 or 0.0, depending on difference between means.

  -- ALGLIB --
     Copyright 18.09.2006 by Bochkanov Sergey
*************************************************************************/
void studentttest2(const real_1d_array &x, const ae_int_t n, const real_1d_array &y, const ae_int_t m, double &bothtails, double &lefttail, double &righttail)
{
    alglib_impl::ae_state _alglib_env_state;
    alglib_impl::ae_state_init(&_alglib_env_state);
    try
    {
        alglib_impl::studentttest2(const_cast<alglib_impl::ae_vector*>(x.c_ptr()), n, const_cast<alglib_impl::ae_vector*>(y.c_ptr()), m, &bothtails, &lefttail, &righttail, &_alglib_env_state);
        alglib_impl::ae_state_clear(&_alglib_env_state);
        return;
    }
    catch(alglib_impl::ae_error_type)
    {
        throw ap_error(_alglib_env_state.error_msg);
    }
}

/*************************************************************************
Two-sample unpooled test

This test checks three hypotheses about the mean of the given samples. The
following tests are performed:
    * two-tailed test (null hypothesis - the means are equal)
    * left-tailed test (null hypothesis - the mean of the first sample  is
      greater than or equal to the mean of the second sample)
    * right-tailed test (null hypothesis - the mean of the first sample is
      less than or equal to the mean of the second sample).

Test is based on the following assumptions:
    * given samples have normal distributions
    * samples are independent.
Equality of variances is NOT required.

Input parameters:
    X - sample 1. Array whose index goes from 0 to N-1.
    N - size of the sample.
    Y - sample 2. Array whose index goes from 0 to M-1.
    M - size of the sample.

Output parameters:
    BothTails   -   p-value for two-tailed test.
                    If BothTails is less than the given significance level
                    the null hypothesis is rejected.
    LeftTail    -   p-value for left-tailed test.
                    If LeftTail is less than the given significance level,
                    the null hypothesis is rejected.
    RightTail   -   p-value for right-tailed test.
                    If RightTail is less than the given significance level
                    the null hypothesis is rejected.

NOTE: this function correctly handles degenerate cases:
      * when N=0 or M=0, all p-values are set to 1.0
      * when both samples has zero variance, p-values are set
        to 1.0 or 0.0, depending on difference between means.
      * when only one sample has zero variance, test reduces to 1-sample
        version.

  -- ALGLIB --
     Copyright 18.09.2006 by Bochkanov Sergey
*************************************************************************/
void unequalvariancettest(const real_1d_array &x, const ae_int_t n, const real_1d_array &y, const ae_int_t m, double &bothtails, double &lefttail, double &righttail)
{
    alglib_impl::ae_state _alglib_env_state;
    alglib_impl::ae_state_init(&_alglib_env_state);
    try
    {
        alglib_impl::unequalvariancettest(const_cast<alglib_impl::ae_vector*>(x.c_ptr()), n, const_cast<alglib_impl::ae_vector*>(y.c_ptr()), m, &bothtails, &lefttail, &righttail, &_alglib_env_state);
        alglib_impl::ae_state_clear(&_alglib_env_state);
        return;
    }
    catch(alglib_impl::ae_error_type)
    {
        throw ap_error(_alglib_env_state.error_msg);
    }
}

/*************************************************************************
Two-sample F-test

This test checks three hypotheses about dispersions of the given  samples.
The following tests are performed:
    * two-tailed test (null hypothesis - the dispersions are equal)
    * left-tailed test (null hypothesis  -  the  dispersion  of  the first
      sample is greater than or equal to  the  dispersion  of  the  second
      sample).
    * right-tailed test (null hypothesis - the  dispersion  of  the  first
      sample is less than or equal to the dispersion of the second sample)

The test is based on the following assumptions:
    * the given samples have normal distributions
    * the samples are independent.

Input parameters:
    X   -   sample 1. Array whose index goes from 0 to N-1.
    N   -   sample size.
    Y   -   sample 2. Array whose index goes from 0 to M-1.
    M   -   sample size.

Output parameters:
    BothTails   -   p-value for two-tailed test.
                    If BothTails is less than the given significance level
                    the null hypothesis is rejected.
    LeftTail    -   p-value for left-tailed test.
                    If LeftTail is less than the given significance level,
                    the null hypothesis is rejected.
    RightTail   -   p-value for right-tailed test.
                    If RightTail is less than the given significance level
                    the null hypothesis is rejected.

  -- ALGLIB --
     Copyright 19.09.2006 by Bochkanov Sergey
*************************************************************************/
void ftest(const real_1d_array &x, const ae_int_t n, const real_1d_array &y, const ae_int_t m, double &bothtails, double &lefttail, double &righttail)
{
    alglib_impl::ae_state _alglib_env_state;
    alglib_impl::ae_state_init(&_alglib_env_state);
    try
    {
        alglib_impl::ftest(const_cast<alglib_impl::ae_vector*>(x.c_ptr()), n, const_cast<alglib_impl::ae_vector*>(y.c_ptr()), m, &bothtails, &lefttail, &righttail, &_alglib_env_state);
        alglib_impl::ae_state_clear(&_alglib_env_state);
        return;
    }
    catch(alglib_impl::ae_error_type)
    {
        throw ap_error(_alglib_env_state.error_msg);
    }
}

/*************************************************************************
One-sample chi-square test

This test checks three hypotheses about the dispersion of the given sample
The following tests are performed:
    * two-tailed test (null hypothesis - the dispersion equals  the  given
      number)
    * left-tailed test (null hypothesis - the dispersion is  greater  than
      or equal to the given number)
    * right-tailed test (null hypothesis  -  dispersion is  less  than  or
      equal to the given number).

Test is based on the following assumptions:
    * the given sample has a normal distribution.

Input parameters:
    X           -   sample 1. Array whose index goes from 0 to N-1.
    N           -   size of the sample.
    Variance    -   dispersion value to compare with.

Output parameters:
    BothTails   -   p-value for two-tailed test.
                    If BothTails is less than the given significance level
                    the null hypothesis is rejected.
    LeftTail    -   p-value for left-tailed test.
                    If LeftTail is less than the given significance level,
                    the null hypothesis is rejected.
    RightTail   -   p-value for right-tailed test.
                    If RightTail is less than the given significance level
                    the null hypothesis is rejected.

  -- ALGLIB --
     Copyright 19.09.2006 by Bochkanov Sergey
*************************************************************************/
void onesamplevariancetest(const real_1d_array &x, const ae_int_t n, const double variance, double &bothtails, double &lefttail, double &righttail)
{
    alglib_impl::ae_state _alglib_env_state;
    alglib_impl::ae_state_init(&_alglib_env_state);
    try
    {
        alglib_impl::onesamplevariancetest(const_cast<alglib_impl::ae_vector*>(x.c_ptr()), n, variance, &bothtails, &lefttail, &righttail, &_alglib_env_state);
        alglib_impl::ae_state_clear(&_alglib_env_state);
        return;
    }
    catch(alglib_impl::ae_error_type)
    {
        throw ap_error(_alglib_env_state.error_msg);
    }
}

/*************************************************************************
Wilcoxon signed-rank test

This test checks three hypotheses about the median  of  the  given sample.
The following tests are performed:
    * two-tailed test (null hypothesis - the median is equal to the  given
      value)
    * left-tailed test (null hypothesis - the median is  greater  than  or
      equal to the given value)
    * right-tailed test (null hypothesis  -  the  median  is  less than or
      equal to the given value)

Requirements:
    * the scale of measurement should be ordinal, interval or  ratio (i.e.
      the test could not be applied to nominal variables).
    * the distribution should be continuous and symmetric relative to  its
      median.
    * number of distinct values in the X array should be greater than 4

The test is non-parametric and doesn't require distribution X to be normal

Input parameters:
    X       -   sample. Array whose index goes from 0 to N-1.
    N       -   size of the sample.
    Median  -   assumed median value.

Output parameters:
    BothTails   -   p-value for two-tailed test.
                    If BothTails is less than the given significance level
                    the null hypothesis is rejected.
    LeftTail    -   p-value for left-tailed test.
                    If LeftTail is less than the given significance level,
                    the null hypothesis is rejected.
    RightTail   -   p-value for right-tailed test.
                    If RightTail is less than the given significance level
                    the null hypothesis is rejected.

To calculate p-values, special approximation is used. This method lets  us
calculate p-values with two decimal places in interval [0.0001, 1].

"Two decimal places" does not sound very impressive, but in  practice  the
relative error of less than 1% is enough to make a decision.

There is no approximation outside the [0.0001, 1] interval. Therefore,  if
the significance level outlies this interval, the test returns 0.0001.

  -- ALGLIB --
     Copyright 08.09.2006 by Bochkanov Sergey
*************************************************************************/
void wilcoxonsignedranktest(const real_1d_array &x, const ae_int_t n, const double e, double &bothtails, double &lefttail, double &righttail)
{
    alglib_impl::ae_state _alglib_env_state;
    alglib_impl::ae_state_init(&_alglib_env_state);
    try
    {
        alglib_impl::wilcoxonsignedranktest(const_cast<alglib_impl::ae_vector*>(x.c_ptr()), n, e, &bothtails, &lefttail, &righttail, &_alglib_env_state);
        alglib_impl::ae_state_clear(&_alglib_env_state);
        return;
    }
    catch(alglib_impl::ae_error_type)
    {
        throw ap_error(_alglib_env_state.error_msg);
    }
}
}

/////////////////////////////////////////////////////////////////////////
//
// THIS SECTION CONTAINS IMPLEMENTATION OF COMPUTATIONAL CORE
//
/////////////////////////////////////////////////////////////////////////
namespace alglib_impl
{
static void basestat_rankdatarec(/* Real    */ ae_matrix* xy,
     ae_int_t i0,
     ae_int_t i1,
     ae_int_t nfeatures,
     ae_bool iscentered,
     ae_shared_pool* pool,
     ae_int_t basecasecost,
     ae_state *_state);
static void basestat_rankdatabasecase(/* Real    */ ae_matrix* xy,
     ae_int_t i0,
     ae_int_t i1,
     ae_int_t nfeatures,
     ae_bool iscentered,
     apbuffers* buf0,
     apbuffers* buf1,
     ae_state *_state);


static double correlationtests_spearmantail5(double s, ae_state *_state);
static double correlationtests_spearmantail6(double s, ae_state *_state);
static double correlationtests_spearmantail7(double s, ae_state *_state);
static double correlationtests_spearmantail8(double s, ae_state *_state);
static double correlationtests_spearmantail9(double s, ae_state *_state);
static double correlationtests_spearmantail(double t,
     ae_int_t n,
     ae_state *_state);


static void jarquebera_jarqueberastatistic(/* Real    */ ae_vector* x,
     ae_int_t n,
     double* s,
     ae_state *_state);
static double jarquebera_jarqueberaapprox(ae_int_t n,
     double s,
     ae_state *_state);
static double jarquebera_jbtbl5(double s, ae_state *_state);
static double jarquebera_jbtbl6(double s, ae_state *_state);
static double jarquebera_jbtbl7(double s, ae_state *_state);
static double jarquebera_jbtbl8(double s, ae_state *_state);
static double jarquebera_jbtbl9(double s, ae_state *_state);
static double jarquebera_jbtbl10(double s, ae_state *_state);
static double jarquebera_jbtbl11(double s, ae_state *_state);
static double jarquebera_jbtbl12(double s, ae_state *_state);
static double jarquebera_jbtbl13(double s, ae_state *_state);
static double jarquebera_jbtbl14(double s, ae_state *_state);
static double jarquebera_jbtbl15(double s, ae_state *_state);
static double jarquebera_jbtbl16(double s, ae_state *_state);
static double jarquebera_jbtbl17(double s, ae_state *_state);
static double jarquebera_jbtbl18(double s, ae_state *_state);
static double jarquebera_jbtbl19(double s, ae_state *_state);
static double jarquebera_jbtbl20(double s, ae_state *_state);
static double jarquebera_jbtbl30(double s, ae_state *_state);
static double jarquebera_jbtbl50(double s, ae_state *_state);
static double jarquebera_jbtbl65(double s, ae_state *_state);
static double jarquebera_jbtbl100(double s, ae_state *_state);
static double jarquebera_jbtbl130(double s, ae_state *_state);
static double jarquebera_jbtbl200(double s, ae_state *_state);
static double jarquebera_jbtbl301(double s, ae_state *_state);
static double jarquebera_jbtbl501(double s, ae_state *_state);
static double jarquebera_jbtbl701(double s, ae_state *_state);
static double jarquebera_jbtbl1401(double s, ae_state *_state);
static void jarquebera_jbcheb(double x,
     double c,
     double* tj,
     double* tj1,
     double* r,
     ae_state *_state);


static void mannwhitneyu_ucheb(double x,
     double c,
     double* tj,
     double* tj1,
     double* r,
     ae_state *_state);
static double mannwhitneyu_uninterpolate(double p1,
     double p2,
     double p3,
     ae_int_t n,
     ae_state *_state);
static double mannwhitneyu_usigma000(ae_int_t n1,
     ae_int_t n2,
     ae_state *_state);
static double mannwhitneyu_usigma075(ae_int_t n1,
     ae_int_t n2,
     ae_state *_state);
static double mannwhitneyu_usigma150(ae_int_t n1,
     ae_int_t n2,
     ae_state *_state);
static double mannwhitneyu_usigma225(ae_int_t n1,
     ae_int_t n2,
     ae_state *_state);
static double mannwhitneyu_usigma300(ae_int_t n1,
     ae_int_t n2,
     ae_state *_state);
static double mannwhitneyu_usigma333(ae_int_t n1,
     ae_int_t n2,
     ae_state *_state);
static double mannwhitneyu_usigma367(ae_int_t n1,
     ae_int_t n2,
     ae_state *_state);
static double mannwhitneyu_usigma400(ae_int_t n1,
     ae_int_t n2,
     ae_state *_state);
static double mannwhitneyu_utbln5n5(double s, ae_state *_state);
static double mannwhitneyu_utbln5n6(double s, ae_state *_state);
static double mannwhitneyu_utbln5n7(double s, ae_state *_state);
static double mannwhitneyu_utbln5n8(double s, ae_state *_state);
static double mannwhitneyu_utbln5n9(double s, ae_state *_state);
static double mannwhitneyu_utbln5n10(double s, ae_state *_state);
static double mannwhitneyu_utbln5n11(double s, ae_state *_state);
static double mannwhitneyu_utbln5n12(double s, ae_state *_state);
static double mannwhitneyu_utbln5n13(double s, ae_state *_state);
static double mannwhitneyu_utbln5n14(double s, ae_state *_state);
static double mannwhitneyu_utbln5n15(double s, ae_state *_state);
static double mannwhitneyu_utbln5n16(double s, ae_state *_state);
static double mannwhitneyu_utbln5n17(double s, ae_state *_state);
static double mannwhitneyu_utbln5n18(double s, ae_state *_state);
static double mannwhitneyu_utbln5n19(double s, ae_state *_state);
static double mannwhitneyu_utbln5n20(double s, ae_state *_state);
static double mannwhitneyu_utbln5n21(double s, ae_state *_state);
static double mannwhitneyu_utbln5n22(double s, ae_state *_state);
static double mannwhitneyu_utbln5n23(double s, ae_state *_state);
static double mannwhitneyu_utbln5n24(double s, ae_state *_state);
static double mannwhitneyu_utbln5n25(double s, ae_state *_state);
static double mannwhitneyu_utbln5n26(double s, ae_state *_state);
static double mannwhitneyu_utbln5n27(double s, ae_state *_state);
static double mannwhitneyu_utbln5n28(double s, ae_state *_state);
static double mannwhitneyu_utbln5n29(double s, ae_state *_state);
static double mannwhitneyu_utbln5n30(double s, ae_state *_state);
static double mannwhitneyu_utbln5n100(double s, ae_state *_state);
static double mannwhitneyu_utbln6n6(double s, ae_state *_state);
static double mannwhitneyu_utbln6n7(double s, ae_state *_state);
static double mannwhitneyu_utbln6n8(double s, ae_state *_state);
static double mannwhitneyu_utbln6n9(double s, ae_state *_state);
static double mannwhitneyu_utbln6n10(double s, ae_state *_state);
static double mannwhitneyu_utbln6n11(double s, ae_state *_state);
static double mannwhitneyu_utbln6n12(double s, ae_state *_state);
static double mannwhitneyu_utbln6n13(double s, ae_state *_state);
static double mannwhitneyu_utbln6n14(double s, ae_state *_state);
static double mannwhitneyu_utbln6n15(double s, ae_state *_state);
static double mannwhitneyu_utbln6n30(double s, ae_state *_state);
static double mannwhitneyu_utbln6n100(double s, ae_state *_state);
static double mannwhitneyu_utbln7n7(double s, ae_state *_state);
static double mannwhitneyu_utbln7n8(double s, ae_state *_state);
static double mannwhitneyu_utbln7n9(double s, ae_state *_state);
static double mannwhitneyu_utbln7n10(double s, ae_state *_state);
static double mannwhitneyu_utbln7n11(double s, ae_state *_state);
static double mannwhitneyu_utbln7n12(double s, ae_state *_state);
static double mannwhitneyu_utbln7n13(double s, ae_state *_state);
static double mannwhitneyu_utbln7n14(double s, ae_state *_state);
static double mannwhitneyu_utbln7n15(double s, ae_state *_state);
static double mannwhitneyu_utbln7n30(double s, ae_state *_state);
static double mannwhitneyu_utbln7n100(double s, ae_state *_state);
static double mannwhitneyu_utbln8n8(double s, ae_state *_state);
static double mannwhitneyu_utbln8n9(double s, ae_state *_state);
static double mannwhitneyu_utbln8n10(double s, ae_state *_state);
static double mannwhitneyu_utbln8n11(double s, ae_state *_state);
static double mannwhitneyu_utbln8n12(double s, ae_state *_state);
static double mannwhitneyu_utbln8n13(double s, ae_state *_state);
static double mannwhitneyu_utbln8n14(double s, ae_state *_state);
static double mannwhitneyu_utbln8n15(double s, ae_state *_state);
static double mannwhitneyu_utbln8n30(double s, ae_state *_state);
static double mannwhitneyu_utbln8n100(double s, ae_state *_state);
static double mannwhitneyu_utbln9n9(double s, ae_state *_state);
static double mannwhitneyu_utbln9n10(double s, ae_state *_state);
static double mannwhitneyu_utbln9n11(double s, ae_state *_state);
static double mannwhitneyu_utbln9n12(double s, ae_state *_state);
static double mannwhitneyu_utbln9n13(double s, ae_state *_state);
static double mannwhitneyu_utbln9n14(double s, ae_state *_state);
static double mannwhitneyu_utbln9n15(double s, ae_state *_state);
static double mannwhitneyu_utbln9n30(double s, ae_state *_state);
static double mannwhitneyu_utbln9n100(double s, ae_state *_state);
static double mannwhitneyu_utbln10n10(double s, ae_state *_state);
static double mannwhitneyu_utbln10n11(double s, ae_state *_state);
static double mannwhitneyu_utbln10n12(double s, ae_state *_state);
static double mannwhitneyu_utbln10n13(double s, ae_state *_state);
static double mannwhitneyu_utbln10n14(double s, ae_state *_state);
static double mannwhitneyu_utbln10n15(double s, ae_state *_state);
static double mannwhitneyu_utbln10n30(double s, ae_state *_state);
static double mannwhitneyu_utbln10n100(double s, ae_state *_state);
static double mannwhitneyu_utbln11n11(double s, ae_state *_state);
static double mannwhitneyu_utbln11n12(double s, ae_state *_state);
static double mannwhitneyu_utbln11n13(double s, ae_state *_state);
static double mannwhitneyu_utbln11n14(double s, ae_state *_state);
static double mannwhitneyu_utbln11n15(double s, ae_state *_state);
static double mannwhitneyu_utbln11n30(double s, ae_state *_state);
static double mannwhitneyu_utbln11n100(double s, ae_state *_state);
static double mannwhitneyu_utbln12n12(double s, ae_state *_state);
static double mannwhitneyu_utbln12n13(double s, ae_state *_state);
static double mannwhitneyu_utbln12n14(double s, ae_state *_state);
static double mannwhitneyu_utbln12n15(double s, ae_state *_state);
static double mannwhitneyu_utbln12n30(double s, ae_state *_state);
static double mannwhitneyu_utbln12n100(double s, ae_state *_state);
static double mannwhitneyu_utbln13n13(double s, ae_state *_state);
static double mannwhitneyu_utbln13n14(double s, ae_state *_state);
static double mannwhitneyu_utbln13n15(double s, ae_state *_state);
static double mannwhitneyu_utbln13n30(double s, ae_state *_state);
static double mannwhitneyu_utbln13n100(double s, ae_state *_state);
static double mannwhitneyu_utbln14n14(double s, ae_state *_state);
static double mannwhitneyu_utbln14n15(double s, ae_state *_state);
static double mannwhitneyu_utbln14n30(double s, ae_state *_state);
static double mannwhitneyu_utbln14n100(double s, ae_state *_state);
static double mannwhitneyu_usigma(double s,
     ae_int_t n1,
     ae_int_t n2,
     ae_state *_state);


static void wsr_wcheb(double x,
     double c,
     double* tj,
     double* tj1,
     double* r,
     ae_state *_state);
static double wsr_w5(double s, ae_state *_state);
static double wsr_w6(double s, ae_state *_state);
static double wsr_w7(double s, ae_state *_state);
static double wsr_w8(double s, ae_state *_state);
static double wsr_w9(double s, ae_state *_state);
static double wsr_w10(double s, ae_state *_state);
static double wsr_w11(double s, ae_state *_state);
static double wsr_w12(double s, ae_state *_state);
static double wsr_w13(double s, ae_state *_state);
static double wsr_w14(double s, ae_state *_state);
static double wsr_w15(double s, ae_state *_state);
static double wsr_w16(double s, ae_state *_state);
static double wsr_w17(double s, ae_state *_state);
static double wsr_w18(double s, ae_state *_state);
static double wsr_w19(double s, ae_state *_state);
static double wsr_w20(double s, ae_state *_state);
static double wsr_w21(double s, ae_state *_state);
static double wsr_w22(double s, ae_state *_state);
static double wsr_w23(double s, ae_state *_state);
static double wsr_w24(double s, ae_state *_state);
static double wsr_w25(double s, ae_state *_state);
static double wsr_w26(double s, ae_state *_state);
static double wsr_w27(double s, ae_state *_state);
static double wsr_w28(double s, ae_state *_state);
static double wsr_w29(double s, ae_state *_state);
static double wsr_w30(double s, ae_state *_state);
static double wsr_w40(double s, ae_state *_state);
static double wsr_w60(double s, ae_state *_state);
static double wsr_w120(double s, ae_state *_state);
static double wsr_w200(double s, ae_state *_state);
static double wsr_wsigma(double s, ae_int_t n, ae_state *_state);


/*************************************************************************
Calculation of the distribution moments: mean, variance, skewness, kurtosis.

INPUT PARAMETERS:
    X       -   sample
    N       -   N>=0, sample size:
                * if given, only leading N elements of X are processed
                * if not given, automatically determined from size of X
    
OUTPUT PARAMETERS
    Mean    -   mean.
    Variance-   variance.
    Skewness-   skewness (if variance<>0; zero otherwise).
    Kurtosis-   kurtosis (if variance<>0; zero otherwise).


  -- ALGLIB --
     Copyright 06.09.2006 by Bochkanov Sergey
*************************************************************************/
void samplemoments(/* Real    */ ae_vector* x,
     ae_int_t n,
     double* mean,
     double* variance,
     double* skewness,
     double* kurtosis,
     ae_state *_state)
{
    ae_int_t i;
    double v;
    double v1;
    double v2;
    double stddev;

    *mean = 0;
    *variance = 0;
    *skewness = 0;
    *kurtosis = 0;

    ae_assert(n>=0, "SampleMoments: N<0", _state);
    ae_assert(x->cnt>=n, "SampleMoments: Length(X)<N!", _state);
    ae_assert(isfinitevector(x, n, _state), "SampleMoments: X is not finite vector", _state);
    
    /*
     * Init, special case 'N=0'
     */
    *mean = (double)(0);
    *variance = (double)(0);
    *skewness = (double)(0);
    *kurtosis = (double)(0);
    stddev = (double)(0);
    if( n<=0 )
    {
        return;
    }
    
    /*
     * Mean
     */
    for(i=0; i<=n-1; i++)
    {
        *mean = *mean+x->ptr.p_double[i];
    }
    *mean = *mean/n;
    
    /*
     * Variance (using corrected two-pass algorithm)
     */
    if( n!=1 )
    {
        v1 = (double)(0);
        for(i=0; i<=n-1; i++)
        {
            v1 = v1+ae_sqr(x->ptr.p_double[i]-(*mean), _state);
        }
        v2 = (double)(0);
        for(i=0; i<=n-1; i++)
        {
            v2 = v2+(x->ptr.p_double[i]-(*mean));
        }
        v2 = ae_sqr(v2, _state)/n;
        *variance = (v1-v2)/(n-1);
        if( ae_fp_less(*variance,(double)(0)) )
        {
            *variance = (double)(0);
        }
        stddev = ae_sqrt(*variance, _state);
    }
    
    /*
     * Skewness and kurtosis
     */
    if( ae_fp_neq(stddev,(double)(0)) )
    {
        for(i=0; i<=n-1; i++)
        {
            v = (x->ptr.p_double[i]-(*mean))/stddev;
            v2 = ae_sqr(v, _state);
            *skewness = *skewness+v2*v;
            *kurtosis = *kurtosis+ae_sqr(v2, _state);
        }
        *skewness = *skewness/n;
        *kurtosis = *kurtosis/n-3;
    }
}


/*************************************************************************
Calculation of the mean.

INPUT PARAMETERS:
    X       -   sample
    N       -   N>=0, sample size:
                * if given, only leading N elements of X are processed
                * if not given, automatically determined from size of X

NOTE:
                
This function return result  which calculated by 'SampleMoments' function
and stored at 'Mean' variable.


  -- ALGLIB --
     Copyright 06.09.2006 by Bochkanov Sergey
*************************************************************************/
double samplemean(/* Real    */ ae_vector* x,
     ae_int_t n,
     ae_state *_state)
{
    double mean;
    double tmp0;
    double tmp1;
    double tmp2;
    double result;


    samplemoments(x, n, &mean, &tmp0, &tmp1, &tmp2, _state);
    result = mean;
    return result;
}


/*************************************************************************
Calculation of the variance.

INPUT PARAMETERS:
    X       -   sample
    N       -   N>=0, sample size:
                * if given, only leading N elements of X are processed
                * if not given, automatically determined from size of X

NOTE:
                
This function return result  which calculated by 'SampleMoments' function
and stored at 'Variance' variable.


  -- ALGLIB --
     Copyright 06.09.2006 by Bochkanov Sergey
*************************************************************************/
double samplevariance(/* Real    */ ae_vector* x,
     ae_int_t n,
     ae_state *_state)
{
    double variance;
    double tmp0;
    double tmp1;
    double tmp2;
    double result;


    samplemoments(x, n, &tmp0, &variance, &tmp1, &tmp2, _state);
    result = variance;
    return result;
}


/*************************************************************************
Calculation of the skewness.

INPUT PARAMETERS:
    X       -   sample
    N       -   N>=0, sample size:
                * if given, only leading N elements of X are processed
                * if not given, automatically determined from size of X

NOTE:
                
This function return result  which calculated by 'SampleMoments' function
and stored at 'Skewness' variable.


  -- ALGLIB --
     Copyright 06.09.2006 by Bochkanov Sergey
*************************************************************************/
double sampleskewness(/* Real    */ ae_vector* x,
     ae_int_t n,
     ae_state *_state)
{
    double skewness;
    double tmp0;
    double tmp1;
    double tmp2;
    double result;


    samplemoments(x, n, &tmp0, &tmp1, &skewness, &tmp2, _state);
    result = skewness;
    return result;
}


/*************************************************************************
Calculation of the kurtosis.

INPUT PARAMETERS:
    X       -   sample
    N       -   N>=0, sample size:
                * if given, only leading N elements of X are processed
                * if not given, automatically determined from size of X

NOTE:
                
This function return result  which calculated by 'SampleMoments' function
and stored at 'Kurtosis' variable.


  -- ALGLIB --
     Copyright 06.09.2006 by Bochkanov Sergey
*************************************************************************/
double samplekurtosis(/* Real    */ ae_vector* x,
     ae_int_t n,
     ae_state *_state)
{
    double kurtosis;
    double tmp0;
    double tmp1;
    double tmp2;
    double result;


    samplemoments(x, n, &tmp0, &tmp1, &tmp2, &kurtosis, _state);
    result = kurtosis;
    return result;
}


/*************************************************************************
ADev

Input parameters:
    X   -   sample
    N   -   N>=0, sample size:
            * if given, only leading N elements of X are processed
            * if not given, automatically determined from size of X
    
Output parameters:
    ADev-   ADev

  -- ALGLIB --
     Copyright 06.09.2006 by Bochkanov Sergey
*************************************************************************/
void sampleadev(/* Real    */ ae_vector* x,
     ae_int_t n,
     double* adev,
     ae_state *_state)
{
    ae_int_t i;
    double mean;

    *adev = 0;

    ae_assert(n>=0, "SampleADev: N<0", _state);
    ae_assert(x->cnt>=n, "SampleADev: Length(X)<N!", _state);
    ae_assert(isfinitevector(x, n, _state), "SampleADev: X is not finite vector", _state);
    
    /*
     * Init, handle N=0
     */
    mean = (double)(0);
    *adev = (double)(0);
    if( n<=0 )
    {
        return;
    }
    
    /*
     * Mean
     */
    for(i=0; i<=n-1; i++)
    {
        mean = mean+x->ptr.p_double[i];
    }
    mean = mean/n;
    
    /*
     * ADev
     */
    for(i=0; i<=n-1; i++)
    {
        *adev = *adev+ae_fabs(x->ptr.p_double[i]-mean, _state);
    }
    *adev = *adev/n;
}


/*************************************************************************
Median calculation.

Input parameters:
    X   -   sample (array indexes: [0..N-1])
    N   -   N>=0, sample size:
            * if given, only leading N elements of X are processed
            * if not given, automatically determined from size of X

Output parameters:
    Median

  -- ALGLIB --
     Copyright 06.09.2006 by Bochkanov Sergey
*************************************************************************/
void samplemedian(/* Real    */ ae_vector* x,
     ae_int_t n,
     double* median,
     ae_state *_state)
{
    ae_frame _frame_block;
    ae_vector _x;
    ae_int_t i;
    ae_int_t ir;
    ae_int_t j;
    ae_int_t l;
    ae_int_t midp;
    ae_int_t k;
    double a;
    double tval;

    ae_frame_make(_state, &_frame_block);
    ae_vector_init_copy(&_x, x, _state);
    x = &_x;
    *median = 0;

    ae_assert(n>=0, "SampleMedian: N<0", _state);
    ae_assert(x->cnt>=n, "SampleMedian: Length(X)<N!", _state);
    ae_assert(isfinitevector(x, n, _state), "SampleMedian: X is not finite vector", _state);
    
    /*
     * Some degenerate cases
     */
    *median = (double)(0);
    if( n<=0 )
    {
        ae_frame_leave(_state);
        return;
    }
    if( n==1 )
    {
        *median = x->ptr.p_double[0];
        ae_frame_leave(_state);
        return;
    }
    if( n==2 )
    {
        *median = 0.5*(x->ptr.p_double[0]+x->ptr.p_double[1]);
        ae_frame_leave(_state);
        return;
    }
    
    /*
     * Common case, N>=3.
     * Choose X[(N-1)/2]
     */
    l = 0;
    ir = n-1;
    k = (n-1)/2;
    for(;;)
    {
        if( ir<=l+1 )
        {
            
            /*
             * 1 or 2 elements in partition
             */
            if( ir==l+1&&ae_fp_less(x->ptr.p_double[ir],x->ptr.p_double[l]) )
            {
                tval = x->ptr.p_double[l];
                x->ptr.p_double[l] = x->ptr.p_double[ir];
                x->ptr.p_double[ir] = tval;
            }
            break;
        }
        else
        {
            midp = (l+ir)/2;
            tval = x->ptr.p_double[midp];
            x->ptr.p_double[midp] = x->ptr.p_double[l+1];
            x->ptr.p_double[l+1] = tval;
            if( ae_fp_greater(x->ptr.p_double[l],x->ptr.p_double[ir]) )
            {
                tval = x->ptr.p_double[l];
                x->ptr.p_double[l] = x->ptr.p_double[ir];
                x->ptr.p_double[ir] = tval;
            }
            if( ae_fp_greater(x->ptr.p_double[l+1],x->ptr.p_double[ir]) )
            {
                tval = x->ptr.p_double[l+1];
                x->ptr.p_double[l+1] = x->ptr.p_double[ir];
                x->ptr.p_double[ir] = tval;
            }
            if( ae_fp_greater(x->ptr.p_double[l],x->ptr.p_double[l+1]) )
            {
                tval = x->ptr.p_double[l];
                x->ptr.p_double[l] = x->ptr.p_double[l+1];
                x->ptr.p_double[l+1] = tval;
            }
            i = l+1;
            j = ir;
            a = x->ptr.p_double[l+1];
            for(;;)
            {
                do
                {
                    i = i+1;
                }
                while(ae_fp_less(x->ptr.p_double[i],a));
                do
                {
                    j = j-1;
                }
                while(ae_fp_greater(x->ptr.p_double[j],a));
                if( j<i )
                {
                    break;
                }
                tval = x->ptr.p_double[i];
                x->ptr.p_double[i] = x->ptr.p_double[j];
                x->ptr.p_double[j] = tval;
            }
            x->ptr.p_double[l+1] = x->ptr.p_double[j];
            x->ptr.p_double[j] = a;
            if( j>=k )
            {
                ir = j-1;
            }
            if( j<=k )
            {
                l = i;
            }
        }
    }
    
    /*
     * If N is odd, return result
     */
    if( n%2==1 )
    {
        *median = x->ptr.p_double[k];
        ae_frame_leave(_state);
        return;
    }
    a = x->ptr.p_double[n-1];
    for(i=k+1; i<=n-1; i++)
    {
        if( ae_fp_less(x->ptr.p_double[i],a) )
        {
            a = x->ptr.p_double[i];
        }
    }
    *median = 0.5*(x->ptr.p_double[k]+a);
    ae_frame_leave(_state);
}


/*************************************************************************
Percentile calculation.

Input parameters:
    X   -   sample (array indexes: [0..N-1])
    N   -   N>=0, sample size:
            * if given, only leading N elements of X are processed
            * if not given, automatically determined from size of X
    P   -   percentile (0<=P<=1)

Output parameters:
    V   -   percentile

  -- ALGLIB --
     Copyright 01.03.2008 by Bochkanov Sergey
*************************************************************************/
void samplepercentile(/* Real    */ ae_vector* x,
     ae_int_t n,
     double p,
     double* v,
     ae_state *_state)
{
    ae_frame _frame_block;
    ae_vector _x;
    ae_int_t i1;
    double t;
    ae_vector rbuf;

    ae_frame_make(_state, &_frame_block);
    ae_vector_init_copy(&_x, x, _state);
    x = &_x;
    *v = 0;
    ae_vector_init(&rbuf, 0, DT_REAL, _state);

    ae_assert(n>=0, "SamplePercentile: N<0", _state);
    ae_assert(x->cnt>=n, "SamplePercentile: Length(X)<N!", _state);
    ae_assert(isfinitevector(x, n, _state), "SamplePercentile: X is not finite vector", _state);
    ae_assert(ae_isfinite(p, _state), "SamplePercentile: incorrect P!", _state);
    ae_assert(ae_fp_greater_eq(p,(double)(0))&&ae_fp_less_eq(p,(double)(1)), "SamplePercentile: incorrect P!", _state);
    tagsortfast(x, &rbuf, n, _state);
    if( ae_fp_eq(p,(double)(0)) )
    {
        *v = x->ptr.p_double[0];
        ae_frame_leave(_state);
        return;
    }
    if( ae_fp_eq(p,(double)(1)) )
    {
        *v = x->ptr.p_double[n-1];
        ae_frame_leave(_state);
        return;
    }
    t = p*(n-1);
    i1 = ae_ifloor(t, _state);
    t = t-ae_ifloor(t, _state);
    *v = x->ptr.p_double[i1]*(1-t)+x->ptr.p_double[i1+1]*t;
    ae_frame_leave(_state);
}


/*************************************************************************
2-sample covariance

Input parameters:
    X       -   sample 1 (array indexes: [0..N-1])
    Y       -   sample 2 (array indexes: [0..N-1])
    N       -   N>=0, sample size:
                * if given, only N leading elements of X/Y are processed
                * if not given, automatically determined from input sizes

Result:
    covariance (zero for N=0 or N=1)

  -- ALGLIB --
     Copyright 28.10.2010 by Bochkanov Sergey
*************************************************************************/
double cov2(/* Real    */ ae_vector* x,
     /* Real    */ ae_vector* y,
     ae_int_t n,
     ae_state *_state)
{
    ae_int_t i;
    double xmean;
    double ymean;
    double v;
    double x0;
    double y0;
    double s;
    ae_bool samex;
    ae_bool samey;
    double result;


    ae_assert(n>=0, "Cov2: N<0", _state);
    ae_assert(x->cnt>=n, "Cov2: Length(X)<N!", _state);
    ae_assert(y->cnt>=n, "Cov2: Length(Y)<N!", _state);
    ae_assert(isfinitevector(x, n, _state), "Cov2: X is not finite vector", _state);
    ae_assert(isfinitevector(y, n, _state), "Cov2: Y is not finite vector", _state);
    
    /*
     * Special case
     */
    if( n<=1 )
    {
        result = (double)(0);
        return result;
    }
    
    /*
     * Calculate mean.
     *
     *
     * Additonally we calculate SameX and SameY -
     * flag variables which are set to True when
     * all X[] (or Y[]) contain exactly same value.
     *
     * If at least one of them is True, we return zero
     * (othwerwise we risk to get nonzero covariation
     * because of roundoff).
     */
    xmean = (double)(0);
    ymean = (double)(0);
    samex = ae_true;
    samey = ae_true;
    x0 = x->ptr.p_double[0];
    y0 = y->ptr.p_double[0];
    v = (double)1/(double)n;
    for(i=0; i<=n-1; i++)
    {
        s = x->ptr.p_double[i];
        samex = samex&&ae_fp_eq(s,x0);
        xmean = xmean+s*v;
        s = y->ptr.p_double[i];
        samey = samey&&ae_fp_eq(s,y0);
        ymean = ymean+s*v;
    }
    if( samex||samey )
    {
        result = (double)(0);
        return result;
    }
    
    /*
     * covariance
     */
    v = (double)1/(double)(n-1);
    result = (double)(0);
    for(i=0; i<=n-1; i++)
    {
        result = result+v*(x->ptr.p_double[i]-xmean)*(y->ptr.p_double[i]-ymean);
    }
    return result;
}


/*************************************************************************
Pearson product-moment correlation coefficient

Input parameters:
    X       -   sample 1 (array indexes: [0..N-1])
    Y       -   sample 2 (array indexes: [0..N-1])
    N       -   N>=0, sample size:
                * if given, only N leading elements of X/Y are processed
                * if not given, automatically determined from input sizes

Result:
    Pearson product-moment correlation coefficient
    (zero for N=0 or N=1)

  -- ALGLIB --
     Copyright 28.10.2010 by Bochkanov Sergey
*************************************************************************/
double pearsoncorr2(/* Real    */ ae_vector* x,
     /* Real    */ ae_vector* y,
     ae_int_t n,
     ae_state *_state)
{
    ae_int_t i;
    double xmean;
    double ymean;
    double v;
    double x0;
    double y0;
    double s;
    ae_bool samex;
    ae_bool samey;
    double xv;
    double yv;
    double t1;
    double t2;
    double result;


    ae_assert(n>=0, "PearsonCorr2: N<0", _state);
    ae_assert(x->cnt>=n, "PearsonCorr2: Length(X)<N!", _state);
    ae_assert(y->cnt>=n, "PearsonCorr2: Length(Y)<N!", _state);
    ae_assert(isfinitevector(x, n, _state), "PearsonCorr2: X is not finite vector", _state);
    ae_assert(isfinitevector(y, n, _state), "PearsonCorr2: Y is not finite vector", _state);
    
    /*
     * Special case
     */
    if( n<=1 )
    {
        result = (double)(0);
        return result;
    }
    
    /*
     * Calculate mean.
     *
     *
     * Additonally we calculate SameX and SameY -
     * flag variables which are set to True when
     * all X[] (or Y[]) contain exactly same value.
     *
     * If at least one of them is True, we return zero
     * (othwerwise we risk to get nonzero correlation
     * because of roundoff).
     */
    xmean = (double)(0);
    ymean = (double)(0);
    samex = ae_true;
    samey = ae_true;
    x0 = x->ptr.p_double[0];
    y0 = y->ptr.p_double[0];
    v = (double)1/(double)n;
    for(i=0; i<=n-1; i++)
    {
        s = x->ptr.p_double[i];
        samex = samex&&ae_fp_eq(s,x0);
        xmean = xmean+s*v;
        s = y->ptr.p_double[i];
        samey = samey&&ae_fp_eq(s,y0);
        ymean = ymean+s*v;
    }
    if( samex||samey )
    {
        result = (double)(0);
        return result;
    }
    
    /*
     * numerator and denominator
     */
    s = (double)(0);
    xv = (double)(0);
    yv = (double)(0);
    for(i=0; i<=n-1; i++)
    {
        t1 = x->ptr.p_double[i]-xmean;
        t2 = y->ptr.p_double[i]-ymean;
        xv = xv+ae_sqr(t1, _state);
        yv = yv+ae_sqr(t2, _state);
        s = s+t1*t2;
    }
    if( ae_fp_eq(xv,(double)(0))||ae_fp_eq(yv,(double)(0)) )
    {
        result = (double)(0);
    }
    else
    {
        result = s/(ae_sqrt(xv, _state)*ae_sqrt(yv, _state));
    }
    return result;
}


/*************************************************************************
Spearman's rank correlation coefficient

Input parameters:
    X       -   sample 1 (array indexes: [0..N-1])
    Y       -   sample 2 (array indexes: [0..N-1])
    N       -   N>=0, sample size:
                * if given, only N leading elements of X/Y are processed
                * if not given, automatically determined from input sizes

Result:
    Spearman's rank correlation coefficient
    (zero for N=0 or N=1)

  -- ALGLIB --
     Copyright 09.04.2007 by Bochkanov Sergey
*************************************************************************/
double spearmancorr2(/* Real    */ ae_vector* x,
     /* Real    */ ae_vector* y,
     ae_int_t n,
     ae_state *_state)
{
    ae_frame _frame_block;
    ae_vector _x;
    ae_vector _y;
    apbuffers buf;
    double result;

    ae_frame_make(_state, &_frame_block);
    ae_vector_init_copy(&_x, x, _state);
    x = &_x;
    ae_vector_init_copy(&_y, y, _state);
    y = &_y;
    _apbuffers_init(&buf, _state);

    ae_assert(n>=0, "SpearmanCorr2: N<0", _state);
    ae_assert(x->cnt>=n, "SpearmanCorr2: Length(X)<N!", _state);
    ae_assert(y->cnt>=n, "SpearmanCorr2: Length(Y)<N!", _state);
    ae_assert(isfinitevector(x, n, _state), "SpearmanCorr2: X is not finite vector", _state);
    ae_assert(isfinitevector(y, n, _state), "SpearmanCorr2: Y is not finite vector", _state);
    
    /*
     * Special case
     */
    if( n<=1 )
    {
        result = (double)(0);
        ae_frame_leave(_state);
        return result;
    }
    rankx(x, n, ae_false, &buf, _state);
    rankx(y, n, ae_false, &buf, _state);
    result = pearsoncorr2(x, y, n, _state);
    ae_frame_leave(_state);
    return result;
}


/*************************************************************************
Covariance matrix

SMP EDITION OF ALGLIB:

  ! This function can utilize multicore capabilities of  your system.  In
  ! order to do this you have to call version with "smp_" prefix,   which
  ! indicates that multicore code will be used.
  ! 
  ! This note is given for users of SMP edition; if you use GPL  edition,
  ! or commercial edition of ALGLIB without SMP support, you  still  will
  ! be able to call smp-version of this function,  but  all  computations
  ! will be done serially.
  !
  ! We recommend you to carefully read ALGLIB Reference  Manual,  section
  ! called 'SMP support', before using parallel version of this function.
  !
  ! You should remember that starting/stopping worker thread always  have
  ! non-zero cost. Although  multicore  version  is  pretty  efficient on
  ! large problems, we do not recommend you to use it on small problems -
  ! with covariance matrices smaller than 128*128.

INPUT PARAMETERS:
    X   -   array[N,M], sample matrix:
            * J-th column corresponds to J-th variable
            * I-th row corresponds to I-th observation
    N   -   N>=0, number of observations:
            * if given, only leading N rows of X are used
            * if not given, automatically determined from input size
    M   -   M>0, number of variables:
            * if given, only leading M columns of X are used
            * if not given, automatically determined from input size

OUTPUT PARAMETERS:
    C   -   array[M,M], covariance matrix (zero if N=0 or N=1)

  -- ALGLIB --
     Copyright 28.10.2010 by Bochkanov Sergey
*************************************************************************/
void covm(/* Real    */ ae_matrix* x,
     ae_int_t n,
     ae_int_t m,
     /* Real    */ ae_matrix* c,
     ae_state *_state)
{
    ae_frame _frame_block;
    ae_matrix _x;
    ae_int_t i;
    ae_int_t j;
    double v;
    ae_vector t;
    ae_vector x0;
    ae_vector same;

    ae_frame_make(_state, &_frame_block);
    ae_matrix_init_copy(&_x, x, _state);
    x = &_x;
    ae_matrix_clear(c);
    ae_vector_init(&t, 0, DT_REAL, _state);
    ae_vector_init(&x0, 0, DT_REAL, _state);
    ae_vector_init(&same, 0, DT_BOOL, _state);

    ae_assert(n>=0, "CovM: N<0", _state);
    ae_assert(m>=1, "CovM: M<1", _state);
    ae_assert(x->rows>=n, "CovM: Rows(X)<N!", _state);
    ae_assert(x->cols>=m||n==0, "CovM: Cols(X)<M!", _state);
    ae_assert(apservisfinitematrix(x, n, m, _state), "CovM: X contains infinite/NAN elements", _state);
    
    /*
     * N<=1, return zero
     */
    if( n<=1 )
    {
        ae_matrix_set_length(c, m, m, _state);
        for(i=0; i<=m-1; i++)
        {
            for(j=0; j<=m-1; j++)
            {
                c->ptr.pp_double[i][j] = (double)(0);
            }
        }
        ae_frame_leave(_state);
        return;
    }
    
    /*
     * Calculate means,
     * check for constant columns
     */
    ae_vector_set_length(&t, m, _state);
    ae_vector_set_length(&x0, m, _state);
    ae_vector_set_length(&same, m, _state);
    ae_matrix_set_length(c, m, m, _state);
    for(i=0; i<=m-1; i++)
    {
        t.ptr.p_double[i] = (double)(0);
        same.ptr.p_bool[i] = ae_true;
    }
    ae_v_move(&x0.ptr.p_double[0], 1, &x->ptr.pp_double[0][0], 1, ae_v_len(0,m-1));
    v = (double)1/(double)n;
    for(i=0; i<=n-1; i++)
    {
        ae_v_addd(&t.ptr.p_double[0], 1, &x->ptr.pp_double[i][0], 1, ae_v_len(0,m-1), v);
        for(j=0; j<=m-1; j++)
        {
            same.ptr.p_bool[j] = same.ptr.p_bool[j]&&ae_fp_eq(x->ptr.pp_double[i][j],x0.ptr.p_double[j]);
        }
    }
    
    /*
     * * center variables;
     * * if we have constant columns, these columns are
     *   artificially zeroed (they must be zero in exact arithmetics,
     *   but unfortunately floating point ops are not exact).
     * * calculate upper half of symmetric covariance matrix
     */
    for(i=0; i<=n-1; i++)
    {
        ae_v_sub(&x->ptr.pp_double[i][0], 1, &t.ptr.p_double[0], 1, ae_v_len(0,m-1));
        for(j=0; j<=m-1; j++)
        {
            if( same.ptr.p_bool[j] )
            {
                x->ptr.pp_double[i][j] = (double)(0);
            }
        }
    }
    rmatrixsyrk(m, n, (double)1/(double)(n-1), x, 0, 0, 1, 0.0, c, 0, 0, ae_true, _state);
    rmatrixenforcesymmetricity(c, m, ae_true, _state);
    ae_frame_leave(_state);
}


/*************************************************************************
Single-threaded stub. HPC ALGLIB replaces it by multithreaded code.
*************************************************************************/
void _pexec_covm(/* Real    */ ae_matrix* x,
    ae_int_t n,
    ae_int_t m,
    /* Real    */ ae_matrix* c, ae_state *_state)
{
    covm(x,n,m,c, _state);
}


/*************************************************************************
Pearson product-moment correlation matrix

SMP EDITION OF ALGLIB:

  ! This function can utilize multicore capabilities of  your system.  In
  ! order to do this you have to call version with "smp_" prefix,   which
  ! indicates that multicore code will be used.
  ! 
  ! This note is given for users of SMP edition; if you use GPL  edition,
  ! or commercial edition of ALGLIB without SMP support, you  still  will
  ! be able to call smp-version of this function,  but  all  computations
  ! will be done serially.
  !
  ! We recommend you to carefully read ALGLIB Reference  Manual,  section
  ! called 'SMP support', before using parallel version of this function.
  !
  ! You should remember that starting/stopping worker thread always  have
  ! non-zero cost. Although  multicore  version  is  pretty  efficient on
  ! large problems, we do not recommend you to use it on small problems -
  ! with correlation matrices smaller than 128*128.

INPUT PARAMETERS:
    X   -   array[N,M], sample matrix:
            * J-th column corresponds to J-th variable
            * I-th row corresponds to I-th observation
    N   -   N>=0, number of observations:
            * if given, only leading N rows of X are used
            * if not given, automatically determined from input size
    M   -   M>0, number of variables:
            * if given, only leading M columns of X are used
            * if not given, automatically determined from input size

OUTPUT PARAMETERS:
    C   -   array[M,M], correlation matrix (zero if N=0 or N=1)

  -- ALGLIB --
     Copyright 28.10.2010 by Bochkanov Sergey
*************************************************************************/
void pearsoncorrm(/* Real    */ ae_matrix* x,
     ae_int_t n,
     ae_int_t m,
     /* Real    */ ae_matrix* c,
     ae_state *_state)
{
    ae_frame _frame_block;
    ae_vector t;
    ae_int_t i;
    ae_int_t j;
    double v;

    ae_frame_make(_state, &_frame_block);
    ae_matrix_clear(c);
    ae_vector_init(&t, 0, DT_REAL, _state);

    ae_assert(n>=0, "PearsonCorrM: N<0", _state);
    ae_assert(m>=1, "PearsonCorrM: M<1", _state);
    ae_assert(x->rows>=n, "PearsonCorrM: Rows(X)<N!", _state);
    ae_assert(x->cols>=m||n==0, "PearsonCorrM: Cols(X)<M!", _state);
    ae_assert(apservisfinitematrix(x, n, m, _state), "PearsonCorrM: X contains infinite/NAN elements", _state);
    ae_vector_set_length(&t, m, _state);
    covm(x, n, m, c, _state);
    for(i=0; i<=m-1; i++)
    {
        if( ae_fp_greater(c->ptr.pp_double[i][i],(double)(0)) )
        {
            t.ptr.p_double[i] = 1/ae_sqrt(c->ptr.pp_double[i][i], _state);
        }
        else
        {
            t.ptr.p_double[i] = 0.0;
        }
    }
    for(i=0; i<=m-1; i++)
    {
        v = t.ptr.p_double[i];
        for(j=0; j<=m-1; j++)
        {
            c->ptr.pp_double[i][j] = c->ptr.pp_double[i][j]*v*t.ptr.p_double[j];
        }
    }
    ae_frame_leave(_state);
}


/*************************************************************************
Single-threaded stub. HPC ALGLIB replaces it by multithreaded code.
*************************************************************************/
void _pexec_pearsoncorrm(/* Real    */ ae_matrix* x,
    ae_int_t n,
    ae_int_t m,
    /* Real    */ ae_matrix* c, ae_state *_state)
{
    pearsoncorrm(x,n,m,c, _state);
}


/*************************************************************************
Spearman's rank correlation matrix

SMP EDITION OF ALGLIB:

  ! This function can utilize multicore capabilities of  your system.  In
  ! order to do this you have to call version with "smp_" prefix,   which
  ! indicates that multicore code will be used.
  ! 
  ! This note is given for users of SMP edition; if you use GPL  edition,
  ! or commercial edition of ALGLIB without SMP support, you  still  will
  ! be able to call smp-version of this function,  but  all  computations
  ! will be done serially.
  !
  ! We recommend you to carefully read ALGLIB Reference  Manual,  section
  ! called 'SMP support', before using parallel version of this function.
  !
  ! You should remember that starting/stopping worker thread always  have
  ! non-zero cost. Although  multicore  version  is  pretty  efficient on
  ! large problems, we do not recommend you to use it on small problems -
  ! with correlation matrices smaller than 128*128.

INPUT PARAMETERS:
    X   -   array[N,M], sample matrix:
            * J-th column corresponds to J-th variable
            * I-th row corresponds to I-th observation
    N   -   N>=0, number of observations:
            * if given, only leading N rows of X are used
            * if not given, automatically determined from input size
    M   -   M>0, number of variables:
            * if given, only leading M columns of X are used
            * if not given, automatically determined from input size

OUTPUT PARAMETERS:
    C   -   array[M,M], correlation matrix (zero if N=0 or N=1)

  -- ALGLIB --
     Copyright 28.10.2010 by Bochkanov Sergey
*************************************************************************/
void spearmancorrm(/* Real    */ ae_matrix* x,
     ae_int_t n,
     ae_int_t m,
     /* Real    */ ae_matrix* c,
     ae_state *_state)
{
    ae_frame _frame_block;
    ae_int_t i;
    ae_int_t j;
    apbuffers buf;
    ae_matrix xc;
    ae_vector t;
    double v;
    double vv;
    double x0;
    ae_bool b;

    ae_frame_make(_state, &_frame_block);
    ae_matrix_clear(c);
    _apbuffers_init(&buf, _state);
    ae_matrix_init(&xc, 0, 0, DT_REAL, _state);
    ae_vector_init(&t, 0, DT_REAL, _state);

    ae_assert(n>=0, "SpearmanCorrM: N<0", _state);
    ae_assert(m>=1, "SpearmanCorrM: M<1", _state);
    ae_assert(x->rows>=n, "SpearmanCorrM: Rows(X)<N!", _state);
    ae_assert(x->cols>=m||n==0, "SpearmanCorrM: Cols(X)<M!", _state);
    ae_assert(apservisfinitematrix(x, n, m, _state), "SpearmanCorrM: X contains infinite/NAN elements", _state);
    
    /*
     * N<=1, return zero
     */
    if( n<=1 )
    {
        ae_matrix_set_length(c, m, m, _state);
        for(i=0; i<=m-1; i++)
        {
            for(j=0; j<=m-1; j++)
            {
                c->ptr.pp_double[i][j] = (double)(0);
            }
        }
        ae_frame_leave(_state);
        return;
    }
    
    /*
     * Allocate
     */
    ae_vector_set_length(&t, ae_maxint(n, m, _state), _state);
    ae_matrix_set_length(c, m, m, _state);
    
    /*
     * Replace data with ranks
     */
    ae_matrix_set_length(&xc, m, n, _state);
    rmatrixtranspose(n, m, x, 0, 0, &xc, 0, 0, _state);
    rankdata(&xc, m, n, _state);
    
    /*
     * 1. Calculate means, check for constant columns
     * 2. Center variables, constant  columns are
     *   artificialy zeroed (they must be zero in exact arithmetics,
     *   but unfortunately floating point is not exact).
     */
    for(i=0; i<=m-1; i++)
    {
        
        /*
         * Calculate:
         * * V - mean value of I-th variable
         * * B - True in case all variable values are same
         */
        v = (double)(0);
        b = ae_true;
        x0 = xc.ptr.pp_double[i][0];
        for(j=0; j<=n-1; j++)
        {
            vv = xc.ptr.pp_double[i][j];
            v = v+vv;
            b = b&&ae_fp_eq(vv,x0);
        }
        v = v/n;
        
        /*
         * Center/zero I-th variable
         */
        if( b )
        {
            
            /*
             * Zero
             */
            for(j=0; j<=n-1; j++)
            {
                xc.ptr.pp_double[i][j] = 0.0;
            }
        }
        else
        {
            
            /*
             * Center
             */
            for(j=0; j<=n-1; j++)
            {
                xc.ptr.pp_double[i][j] = xc.ptr.pp_double[i][j]-v;
            }
        }
    }
    
    /*
     * Calculate upper half of symmetric covariance matrix
     */
    rmatrixsyrk(m, n, (double)1/(double)(n-1), &xc, 0, 0, 0, 0.0, c, 0, 0, ae_true, _state);
    
    /*
     * Calculate Pearson coefficients (upper triangle)
     */
    for(i=0; i<=m-1; i++)
    {
        if( ae_fp_greater(c->ptr.pp_double[i][i],(double)(0)) )
        {
            t.ptr.p_double[i] = 1/ae_sqrt(c->ptr.pp_double[i][i], _state);
        }
        else
        {
            t.ptr.p_double[i] = 0.0;
        }
    }
    for(i=0; i<=m-1; i++)
    {
        v = t.ptr.p_double[i];
        for(j=i; j<=m-1; j++)
        {
            c->ptr.pp_double[i][j] = c->ptr.pp_double[i][j]*v*t.ptr.p_double[j];
        }
    }
    
    /*
     * force symmetricity
     */
    rmatrixenforcesymmetricity(c, m, ae_true, _state);
    ae_frame_leave(_state);
}


/*************************************************************************
Single-threaded stub. HPC ALGLIB replaces it by multithreaded code.
*************************************************************************/
void _pexec_spearmancorrm(/* Real    */ ae_matrix* x,
    ae_int_t n,
    ae_int_t m,
    /* Real    */ ae_matrix* c, ae_state *_state)
{
    spearmancorrm(x,n,m,c, _state);
}


/*************************************************************************
Cross-covariance matrix

SMP EDITION OF ALGLIB:

  ! This function can utilize multicore capabilities of  your system.  In
  ! order to do this you have to call version with "smp_" prefix,   which
  ! indicates that multicore code will be used.
  ! 
  ! This note is given for users of SMP edition; if you use GPL  edition,
  ! or commercial edition of ALGLIB without SMP support, you  still  will
  ! be able to call smp-version of this function,  but  all  computations
  ! will be done serially.
  !
  ! We recommend you to carefully read ALGLIB Reference  Manual,  section
  ! called 'SMP support', before using parallel version of this function.
  !
  ! You should remember that starting/stopping worker thread always  have
  ! non-zero cost. Although  multicore  version  is  pretty  efficient on
  ! large problems, we do not recommend you to use it on small problems -
  ! with covariance matrices smaller than 128*128.

INPUT PARAMETERS:
    X   -   array[N,M1], sample matrix:
            * J-th column corresponds to J-th variable
            * I-th row corresponds to I-th observation
    Y   -   array[N,M2], sample matrix:
            * J-th column corresponds to J-th variable
            * I-th row corresponds to I-th observation
    N   -   N>=0, number of observations:
            * if given, only leading N rows of X/Y are used
            * if not given, automatically determined from input sizes
    M1  -   M1>0, number of variables in X:
            * if given, only leading M1 columns of X are used
            * if not given, automatically determined from input size
    M2  -   M2>0, number of variables in Y:
            * if given, only leading M1 columns of X are used
            * if not given, automatically determined from input size

OUTPUT PARAMETERS:
    C   -   array[M1,M2], cross-covariance matrix (zero if N=0 or N=1)

  -- ALGLIB --
     Copyright 28.10.2010 by Bochkanov Sergey
*************************************************************************/
void covm2(/* Real    */ ae_matrix* x,
     /* Real    */ ae_matrix* y,
     ae_int_t n,
     ae_int_t m1,
     ae_int_t m2,
     /* Real    */ ae_matrix* c,
     ae_state *_state)
{
    ae_frame _frame_block;
    ae_matrix _x;
    ae_matrix _y;
    ae_int_t i;
    ae_int_t j;
    double v;
    ae_vector t;
    ae_vector x0;
    ae_vector y0;
    ae_vector samex;
    ae_vector samey;

    ae_frame_make(_state, &_frame_block);
    ae_matrix_init_copy(&_x, x, _state);
    x = &_x;
    ae_matrix_init_copy(&_y, y, _state);
    y = &_y;
    ae_matrix_clear(c);
    ae_vector_init(&t, 0, DT_REAL, _state);
    ae_vector_init(&x0, 0, DT_REAL, _state);
    ae_vector_init(&y0, 0, DT_REAL, _state);
    ae_vector_init(&samex, 0, DT_BOOL, _state);
    ae_vector_init(&samey, 0, DT_BOOL, _state);

    ae_assert(n>=0, "CovM2: N<0", _state);
    ae_assert(m1>=1, "CovM2: M1<1", _state);
    ae_assert(m2>=1, "CovM2: M2<1", _state);
    ae_assert(x->rows>=n, "CovM2: Rows(X)<N!", _state);
    ae_assert(x->cols>=m1||n==0, "CovM2: Cols(X)<M1!", _state);
    ae_assert(apservisfinitematrix(x, n, m1, _state), "CovM2: X contains infinite/NAN elements", _state);
    ae_assert(y->rows>=n, "CovM2: Rows(Y)<N!", _state);
    ae_assert(y->cols>=m2||n==0, "CovM2: Cols(Y)<M2!", _state);
    ae_assert(apservisfinitematrix(y, n, m2, _state), "CovM2: X contains infinite/NAN elements", _state);
    
    /*
     * N<=1, return zero
     */
    if( n<=1 )
    {
        ae_matrix_set_length(c, m1, m2, _state);
        for(i=0; i<=m1-1; i++)
        {
            for(j=0; j<=m2-1; j++)
            {
                c->ptr.pp_double[i][j] = (double)(0);
            }
        }
        ae_frame_leave(_state);
        return;
    }
    
    /*
     * Allocate
     */
    ae_vector_set_length(&t, ae_maxint(m1, m2, _state), _state);
    ae_vector_set_length(&x0, m1, _state);
    ae_vector_set_length(&y0, m2, _state);
    ae_vector_set_length(&samex, m1, _state);
    ae_vector_set_length(&samey, m2, _state);
    ae_matrix_set_length(c, m1, m2, _state);
    
    /*
     * * calculate means of X
     * * center X
     * * if we have constant columns, these columns are
     *   artificially zeroed (they must be zero in exact arithmetics,
     *   but unfortunately floating point ops are not exact).
     */
    for(i=0; i<=m1-1; i++)
    {
        t.ptr.p_double[i] = (double)(0);
        samex.ptr.p_bool[i] = ae_true;
    }
    ae_v_move(&x0.ptr.p_double[0], 1, &x->ptr.pp_double[0][0], 1, ae_v_len(0,m1-1));
    v = (double)1/(double)n;
    for(i=0; i<=n-1; i++)
    {
        ae_v_addd(&t.ptr.p_double[0], 1, &x->ptr.pp_double[i][0], 1, ae_v_len(0,m1-1), v);
        for(j=0; j<=m1-1; j++)
        {
            samex.ptr.p_bool[j] = samex.ptr.p_bool[j]&&ae_fp_eq(x->ptr.pp_double[i][j],x0.ptr.p_double[j]);
        }
    }
    for(i=0; i<=n-1; i++)
    {
        ae_v_sub(&x->ptr.pp_double[i][0], 1, &t.ptr.p_double[0], 1, ae_v_len(0,m1-1));
        for(j=0; j<=m1-1; j++)
        {
            if( samex.ptr.p_bool[j] )
            {
                x->ptr.pp_double[i][j] = (double)(0);
            }
        }
    }
    
    /*
     * Repeat same steps for Y
     */
    for(i=0; i<=m2-1; i++)
    {
        t.ptr.p_double[i] = (double)(0);
        samey.ptr.p_bool[i] = ae_true;
    }
    ae_v_move(&y0.ptr.p_double[0], 1, &y->ptr.pp_double[0][0], 1, ae_v_len(0,m2-1));
    v = (double)1/(double)n;
    for(i=0; i<=n-1; i++)
    {
        ae_v_addd(&t.ptr.p_double[0], 1, &y->ptr.pp_double[i][0], 1, ae_v_len(0,m2-1), v);
        for(j=0; j<=m2-1; j++)
        {
            samey.ptr.p_bool[j] = samey.ptr.p_bool[j]&&ae_fp_eq(y->ptr.pp_double[i][j],y0.ptr.p_double[j]);
        }
    }
    for(i=0; i<=n-1; i++)
    {
        ae_v_sub(&y->ptr.pp_double[i][0], 1, &t.ptr.p_double[0], 1, ae_v_len(0,m2-1));
        for(j=0; j<=m2-1; j++)
        {
            if( samey.ptr.p_bool[j] )
            {
                y->ptr.pp_double[i][j] = (double)(0);
            }
        }
    }
    
    /*
     * calculate cross-covariance matrix
     */
    rmatrixgemm(m1, m2, n, (double)1/(double)(n-1), x, 0, 0, 1, y, 0, 0, 0, 0.0, c, 0, 0, _state);
    ae_frame_leave(_state);
}


/*************************************************************************
Single-threaded stub. HPC ALGLIB replaces it by multithreaded code.
*************************************************************************/
void _pexec_covm2(/* Real    */ ae_matrix* x,
    /* Real    */ ae_matrix* y,
    ae_int_t n,
    ae_int_t m1,
    ae_int_t m2,
    /* Real    */ ae_matrix* c, ae_state *_state)
{
    covm2(x,y,n,m1,m2,c, _state);
}


/*************************************************************************
Pearson product-moment cross-correlation matrix

SMP EDITION OF ALGLIB:

  ! This function can utilize multicore capabilities of  your system.  In
  ! order to do this you have to call version with "smp_" prefix,   which
  ! indicates that multicore code will be used.
  ! 
  ! This note is given for users of SMP edition; if you use GPL  edition,
  ! or commercial edition of ALGLIB without SMP support, you  still  will
  ! be able to call smp-version of this function,  but  all  computations
  ! will be done serially.
  !
  ! We recommend you to carefully read ALGLIB Reference  Manual,  section
  ! called 'SMP support', before using parallel version of this function.
  !
  ! You should remember that starting/stopping worker thread always  have
  ! non-zero cost. Although  multicore  version  is  pretty  efficient on
  ! large problems, we do not recommend you to use it on small problems -
  ! with correlation matrices smaller than 128*128.

INPUT PARAMETERS:
    X   -   array[N,M1], sample matrix:
            * J-th column corresponds to J-th variable
            * I-th row corresponds to I-th observation
    Y   -   array[N,M2], sample matrix:
            * J-th column corresponds to J-th variable
            * I-th row corresponds to I-th observation
    N   -   N>=0, number of observations:
            * if given, only leading N rows of X/Y are used
            * if not given, automatically determined from input sizes
    M1  -   M1>0, number of variables in X:
            * if given, only leading M1 columns of X are used
            * if not given, automatically determined from input size
    M2  -   M2>0, number of variables in Y:
            * if given, only leading M1 columns of X are used
            * if not given, automatically determined from input size

OUTPUT PARAMETERS:
    C   -   array[M1,M2], cross-correlation matrix (zero if N=0 or N=1)

  -- ALGLIB --
     Copyright 28.10.2010 by Bochkanov Sergey
*************************************************************************/
void pearsoncorrm2(/* Real    */ ae_matrix* x,
     /* Real    */ ae_matrix* y,
     ae_int_t n,
     ae_int_t m1,
     ae_int_t m2,
     /* Real    */ ae_matrix* c,
     ae_state *_state)
{
    ae_frame _frame_block;
    ae_matrix _x;
    ae_matrix _y;
    ae_int_t i;
    ae_int_t j;
    double v;
    ae_vector t;
    ae_vector x0;
    ae_vector y0;
    ae_vector sx;
    ae_vector sy;
    ae_vector samex;
    ae_vector samey;

    ae_frame_make(_state, &_frame_block);
    ae_matrix_init_copy(&_x, x, _state);
    x = &_x;
    ae_matrix_init_copy(&_y, y, _state);
    y = &_y;
    ae_matrix_clear(c);
    ae_vector_init(&t, 0, DT_REAL, _state);
    ae_vector_init(&x0, 0, DT_REAL, _state);
    ae_vector_init(&y0, 0, DT_REAL, _state);
    ae_vector_init(&sx, 0, DT_REAL, _state);
    ae_vector_init(&sy, 0, DT_REAL, _state);
    ae_vector_init(&samex, 0, DT_BOOL, _state);
    ae_vector_init(&samey, 0, DT_BOOL, _state);

    ae_assert(n>=0, "PearsonCorrM2: N<0", _state);
    ae_assert(m1>=1, "PearsonCorrM2: M1<1", _state);
    ae_assert(m2>=1, "PearsonCorrM2: M2<1", _state);
    ae_assert(x->rows>=n, "PearsonCorrM2: Rows(X)<N!", _state);
    ae_assert(x->cols>=m1||n==0, "PearsonCorrM2: Cols(X)<M1!", _state);
    ae_assert(apservisfinitematrix(x, n, m1, _state), "PearsonCorrM2: X contains infinite/NAN elements", _state);
    ae_assert(y->rows>=n, "PearsonCorrM2: Rows(Y)<N!", _state);
    ae_assert(y->cols>=m2||n==0, "PearsonCorrM2: Cols(Y)<M2!", _state);
    ae_assert(apservisfinitematrix(y, n, m2, _state), "PearsonCorrM2: X contains infinite/NAN elements", _state);
    
    /*
     * N<=1, return zero
     */
    if( n<=1 )
    {
        ae_matrix_set_length(c, m1, m2, _state);
        for(i=0; i<=m1-1; i++)
        {
            for(j=0; j<=m2-1; j++)
            {
                c->ptr.pp_double[i][j] = (double)(0);
            }
        }
        ae_frame_leave(_state);
        return;
    }
    
    /*
     * Allocate
     */
    ae_vector_set_length(&t, ae_maxint(m1, m2, _state), _state);
    ae_vector_set_length(&x0, m1, _state);
    ae_vector_set_length(&y0, m2, _state);
    ae_vector_set_length(&sx, m1, _state);
    ae_vector_set_length(&sy, m2, _state);
    ae_vector_set_length(&samex, m1, _state);
    ae_vector_set_length(&samey, m2, _state);
    ae_matrix_set_length(c, m1, m2, _state);
    
    /*
     * * calculate means of X
     * * center X
     * * if we have constant columns, these columns are
     *   artificially zeroed (they must be zero in exact arithmetics,
     *   but unfortunately floating point ops are not exact).
     * * calculate column variances
     */
    for(i=0; i<=m1-1; i++)
    {
        t.ptr.p_double[i] = (double)(0);
        samex.ptr.p_bool[i] = ae_true;
        sx.ptr.p_double[i] = (double)(0);
    }
    ae_v_move(&x0.ptr.p_double[0], 1, &x->ptr.pp_double[0][0], 1, ae_v_len(0,m1-1));
    v = (double)1/(double)n;
    for(i=0; i<=n-1; i++)
    {
        ae_v_addd(&t.ptr.p_double[0], 1, &x->ptr.pp_double[i][0], 1, ae_v_len(0,m1-1), v);
        for(j=0; j<=m1-1; j++)
        {
            samex.ptr.p_bool[j] = samex.ptr.p_bool[j]&&ae_fp_eq(x->ptr.pp_double[i][j],x0.ptr.p_double[j]);
        }
    }
    for(i=0; i<=n-1; i++)
    {
        ae_v_sub(&x->ptr.pp_double[i][0], 1, &t.ptr.p_double[0], 1, ae_v_len(0,m1-1));
        for(j=0; j<=m1-1; j++)
        {
            if( samex.ptr.p_bool[j] )
            {
                x->ptr.pp_double[i][j] = (double)(0);
            }
            sx.ptr.p_double[j] = sx.ptr.p_double[j]+x->ptr.pp_double[i][j]*x->ptr.pp_double[i][j];
        }
    }
    for(j=0; j<=m1-1; j++)
    {
        sx.ptr.p_double[j] = ae_sqrt(sx.ptr.p_double[j]/(n-1), _state);
    }
    
    /*
     * Repeat same steps for Y
     */
    for(i=0; i<=m2-1; i++)
    {
        t.ptr.p_double[i] = (double)(0);
        samey.ptr.p_bool[i] = ae_true;
        sy.ptr.p_double[i] = (double)(0);
    }
    ae_v_move(&y0.ptr.p_double[0], 1, &y->ptr.pp_double[0][0], 1, ae_v_len(0,m2-1));
    v = (double)1/(double)n;
    for(i=0; i<=n-1; i++)
    {
        ae_v_addd(&t.ptr.p_double[0], 1, &y->ptr.pp_double[i][0], 1, ae_v_len(0,m2-1), v);
        for(j=0; j<=m2-1; j++)
        {
            samey.ptr.p_bool[j] = samey.ptr.p_bool[j]&&ae_fp_eq(y->ptr.pp_double[i][j],y0.ptr.p_double[j]);
        }
    }
    for(i=0; i<=n-1; i++)
    {
        ae_v_sub(&y->ptr.pp_double[i][0], 1, &t.ptr.p_double[0], 1, ae_v_len(0,m2-1));
        for(j=0; j<=m2-1; j++)
        {
            if( samey.ptr.p_bool[j] )
            {
                y->ptr.pp_double[i][j] = (double)(0);
            }
            sy.ptr.p_double[j] = sy.ptr.p_double[j]+y->ptr.pp_double[i][j]*y->ptr.pp_double[i][j];
        }
    }
    for(j=0; j<=m2-1; j++)
    {
        sy.ptr.p_double[j] = ae_sqrt(sy.ptr.p_double[j]/(n-1), _state);
    }
    
    /*
     * calculate cross-covariance matrix
     */
    rmatrixgemm(m1, m2, n, (double)1/(double)(n-1), x, 0, 0, 1, y, 0, 0, 0, 0.0, c, 0, 0, _state);
    
    /*
     * Divide by standard deviations
     */
    for(i=0; i<=m1-1; i++)
    {
        if( ae_fp_neq(sx.ptr.p_double[i],(double)(0)) )
        {
            sx.ptr.p_double[i] = 1/sx.ptr.p_double[i];
        }
        else
        {
            sx.ptr.p_double[i] = 0.0;
        }
    }
    for(i=0; i<=m2-1; i++)
    {
        if( ae_fp_neq(sy.ptr.p_double[i],(double)(0)) )
        {
            sy.ptr.p_double[i] = 1/sy.ptr.p_double[i];
        }
        else
        {
            sy.ptr.p_double[i] = 0.0;
        }
    }
    for(i=0; i<=m1-1; i++)
    {
        v = sx.ptr.p_double[i];
        for(j=0; j<=m2-1; j++)
        {
            c->ptr.pp_double[i][j] = c->ptr.pp_double[i][j]*v*sy.ptr.p_double[j];
        }
    }
    ae_frame_leave(_state);
}


/*************************************************************************
Single-threaded stub. HPC ALGLIB replaces it by multithreaded code.
*************************************************************************/
void _pexec_pearsoncorrm2(/* Real    */ ae_matrix* x,
    /* Real    */ ae_matrix* y,
    ae_int_t n,
    ae_int_t m1,
    ae_int_t m2,
    /* Real    */ ae_matrix* c, ae_state *_state)
{
    pearsoncorrm2(x,y,n,m1,m2,c, _state);
}


/*************************************************************************
Spearman's rank cross-correlation matrix

SMP EDITION OF ALGLIB:

  ! This function can utilize multicore capabilities of  your system.  In
  ! order to do this you have to call version with "smp_" prefix,   which
  ! indicates that multicore code will be used.
  ! 
  ! This note is given for users of SMP edition; if you use GPL  edition,
  ! or commercial edition of ALGLIB without SMP support, you  still  will
  ! be able to call smp-version of this function,  but  all  computations
  ! will be done serially.
  !
  ! We recommend you to carefully read ALGLIB Reference  Manual,  section
  ! called 'SMP support', before using parallel version of this function.
  !
  ! You should remember that starting/stopping worker thread always  have
  ! non-zero cost. Although  multicore  version  is  pretty  efficient on
  ! large problems, we do not recommend you to use it on small problems -
  ! with correlation matrices smaller than 128*128.

INPUT PARAMETERS:
    X   -   array[N,M1], sample matrix:
            * J-th column corresponds to J-th variable
            * I-th row corresponds to I-th observation
    Y   -   array[N,M2], sample matrix:
            * J-th column corresponds to J-th variable
            * I-th row corresponds to I-th observation
    N   -   N>=0, number of observations:
            * if given, only leading N rows of X/Y are used
            * if not given, automatically determined from input sizes
    M1  -   M1>0, number of variables in X:
            * if given, only leading M1 columns of X are used
            * if not given, automatically determined from input size
    M2  -   M2>0, number of variables in Y:
            * if given, only leading M1 columns of X are used
            * if not given, automatically determined from input size

OUTPUT PARAMETERS:
    C   -   array[M1,M2], cross-correlation matrix (zero if N=0 or N=1)

  -- ALGLIB --
     Copyright 28.10.2010 by Bochkanov Sergey
*************************************************************************/
void spearmancorrm2(/* Real    */ ae_matrix* x,
     /* Real    */ ae_matrix* y,
     ae_int_t n,
     ae_int_t m1,
     ae_int_t m2,
     /* Real    */ ae_matrix* c,
     ae_state *_state)
{
    ae_frame _frame_block;
    ae_int_t i;
    ae_int_t j;
    double v;
    double v2;
    double vv;
    ae_bool b;
    ae_vector t;
    double x0;
    double y0;
    ae_vector sx;
    ae_vector sy;
    ae_matrix xc;
    ae_matrix yc;
    apbuffers buf;

    ae_frame_make(_state, &_frame_block);
    ae_matrix_clear(c);
    ae_vector_init(&t, 0, DT_REAL, _state);
    ae_vector_init(&sx, 0, DT_REAL, _state);
    ae_vector_init(&sy, 0, DT_REAL, _state);
    ae_matrix_init(&xc, 0, 0, DT_REAL, _state);
    ae_matrix_init(&yc, 0, 0, DT_REAL, _state);
    _apbuffers_init(&buf, _state);

    ae_assert(n>=0, "SpearmanCorrM2: N<0", _state);
    ae_assert(m1>=1, "SpearmanCorrM2: M1<1", _state);
    ae_assert(m2>=1, "SpearmanCorrM2: M2<1", _state);
    ae_assert(x->rows>=n, "SpearmanCorrM2: Rows(X)<N!", _state);
    ae_assert(x->cols>=m1||n==0, "SpearmanCorrM2: Cols(X)<M1!", _state);
    ae_assert(apservisfinitematrix(x, n, m1, _state), "SpearmanCorrM2: X contains infinite/NAN elements", _state);
    ae_assert(y->rows>=n, "SpearmanCorrM2: Rows(Y)<N!", _state);
    ae_assert(y->cols>=m2||n==0, "SpearmanCorrM2: Cols(Y)<M2!", _state);
    ae_assert(apservisfinitematrix(y, n, m2, _state), "SpearmanCorrM2: X contains infinite/NAN elements", _state);
    
    /*
     * N<=1, return zero
     */
    if( n<=1 )
    {
        ae_matrix_set_length(c, m1, m2, _state);
        for(i=0; i<=m1-1; i++)
        {
            for(j=0; j<=m2-1; j++)
            {
                c->ptr.pp_double[i][j] = (double)(0);
            }
        }
        ae_frame_leave(_state);
        return;
    }
    
    /*
     * Allocate
     */
    ae_vector_set_length(&t, ae_maxint(ae_maxint(m1, m2, _state), n, _state), _state);
    ae_vector_set_length(&sx, m1, _state);
    ae_vector_set_length(&sy, m2, _state);
    ae_matrix_set_length(c, m1, m2, _state);
    
    /*
     * Replace data with ranks
     */
    ae_matrix_set_length(&xc, m1, n, _state);
    ae_matrix_set_length(&yc, m2, n, _state);
    rmatrixtranspose(n, m1, x, 0, 0, &xc, 0, 0, _state);
    rmatrixtranspose(n, m2, y, 0, 0, &yc, 0, 0, _state);
    rankdata(&xc, m1, n, _state);
    rankdata(&yc, m2, n, _state);
    
    /*
     * 1. Calculate means, variances, check for constant columns
     * 2. Center variables, constant  columns are
     *   artificialy zeroed (they must be zero in exact arithmetics,
     *   but unfortunately floating point is not exact).
     *
     * Description of variables:
     * * V - mean value of I-th variable
     * * V2- variance
     * * VV-temporary
     * * B - True in case all variable values are same
     */
    for(i=0; i<=m1-1; i++)
    {
        v = (double)(0);
        v2 = 0.0;
        b = ae_true;
        x0 = xc.ptr.pp_double[i][0];
        for(j=0; j<=n-1; j++)
        {
            vv = xc.ptr.pp_double[i][j];
            v = v+vv;
            b = b&&ae_fp_eq(vv,x0);
        }
        v = v/n;
        if( b )
        {
            for(j=0; j<=n-1; j++)
            {
                xc.ptr.pp_double[i][j] = 0.0;
            }
        }
        else
        {
            for(j=0; j<=n-1; j++)
            {
                vv = xc.ptr.pp_double[i][j];
                xc.ptr.pp_double[i][j] = vv-v;
                v2 = v2+(vv-v)*(vv-v);
            }
        }
        sx.ptr.p_double[i] = ae_sqrt(v2/(n-1), _state);
    }
    for(i=0; i<=m2-1; i++)
    {
        v = (double)(0);
        v2 = 0.0;
        b = ae_true;
        y0 = yc.ptr.pp_double[i][0];
        for(j=0; j<=n-1; j++)
        {
            vv = yc.ptr.pp_double[i][j];
            v = v+vv;
            b = b&&ae_fp_eq(vv,y0);
        }
        v = v/n;
        if( b )
        {
            for(j=0; j<=n-1; j++)
            {
                yc.ptr.pp_double[i][j] = 0.0;
            }
        }
        else
        {
            for(j=0; j<=n-1; j++)
            {
                vv = yc.ptr.pp_double[i][j];
                yc.ptr.pp_double[i][j] = vv-v;
                v2 = v2+(vv-v)*(vv-v);
            }
        }
        sy.ptr.p_double[i] = ae_sqrt(v2/(n-1), _state);
    }
    
    /*
     * calculate cross-covariance matrix
     */
    rmatrixgemm(m1, m2, n, (double)1/(double)(n-1), &xc, 0, 0, 0, &yc, 0, 0, 1, 0.0, c, 0, 0, _state);
    
    /*
     * Divide by standard deviations
     */
    for(i=0; i<=m1-1; i++)
    {
        if( ae_fp_neq(sx.ptr.p_double[i],(double)(0)) )
        {
            sx.ptr.p_double[i] = 1/sx.ptr.p_double[i];
        }
        else
        {
            sx.ptr.p_double[i] = 0.0;
        }
    }
    for(i=0; i<=m2-1; i++)
    {
        if( ae_fp_neq(sy.ptr.p_double[i],(double)(0)) )
        {
            sy.ptr.p_double[i] = 1/sy.ptr.p_double[i];
        }
        else
        {
            sy.ptr.p_double[i] = 0.0;
        }
    }
    for(i=0; i<=m1-1; i++)
    {
        v = sx.ptr.p_double[i];
        for(j=0; j<=m2-1; j++)
        {
            c->ptr.pp_double[i][j] = c->ptr.pp_double[i][j]*v*sy.ptr.p_double[j];
        }
    }
    ae_frame_leave(_state);
}


/*************************************************************************
Single-threaded stub. HPC ALGLIB replaces it by multithreaded code.
*************************************************************************/
void _pexec_spearmancorrm2(/* Real    */ ae_matrix* x,
    /* Real    */ ae_matrix* y,
    ae_int_t n,
    ae_int_t m1,
    ae_int_t m2,
    /* Real    */ ae_matrix* c, ae_state *_state)
{
    spearmancorrm2(x,y,n,m1,m2,c, _state);
}


/*************************************************************************
This function replaces data in XY by their ranks:
* XY is processed row-by-row
* rows are processed separately
* tied data are correctly handled (tied ranks are calculated)
* ranking starts from 0, ends at NFeatures-1
* sum of within-row values is equal to (NFeatures-1)*NFeatures/2

SMP EDITION OF ALGLIB:

  ! This function can utilize multicore capabilities of  your system.  In
  ! order to do this you have to call version with "smp_" prefix,   which
  ! indicates that multicore code will be used.
  ! 
  ! This note is given for users of SMP edition; if you use GPL  edition,
  ! or commercial edition of ALGLIB without SMP support, you  still  will
  ! be able to call smp-version of this function,  but  all  computations
  ! will be done serially.
  !
  ! We recommend you to carefully read ALGLIB Reference  Manual,  section
  ! called 'SMP support', before using parallel version of this function.
  !
  ! You should remember that starting/stopping worker thread always  have
  ! non-zero cost. Although  multicore  version  is  pretty  efficient on
  ! large problems, we do not recommend you to use it on small problems -
  ! ones where expected operations count is less than 100.000

INPUT PARAMETERS:
    XY      -   array[NPoints,NFeatures], dataset
    NPoints -   number of points
    NFeatures-  number of features

OUTPUT PARAMETERS:
    XY      -   data are replaced by their within-row ranks;
                ranking starts from 0, ends at NFeatures-1

  -- ALGLIB --
     Copyright 18.04.2013 by Bochkanov Sergey
*************************************************************************/
void rankdata(/* Real    */ ae_matrix* xy,
     ae_int_t npoints,
     ae_int_t nfeatures,
     ae_state *_state)
{
    ae_frame _frame_block;
    apbuffers buf0;
    apbuffers buf1;
    ae_int_t basecasecost;
    ae_shared_pool pool;

    ae_frame_make(_state, &_frame_block);
    _apbuffers_init(&buf0, _state);
    _apbuffers_init(&buf1, _state);
    ae_shared_pool_init(&pool, _state);

    ae_assert(npoints>=0, "RankData: NPoints<0", _state);
    ae_assert(nfeatures>=1, "RankData: NFeatures<1", _state);
    ae_assert(xy->rows>=npoints, "RankData: Rows(XY)<NPoints", _state);
    ae_assert(xy->cols>=nfeatures||npoints==0, "RankData: Cols(XY)<NFeatures", _state);
    ae_assert(apservisfinitematrix(xy, npoints, nfeatures, _state), "RankData: XY contains infinite/NAN elements", _state);
    
    /*
     * Basecase cost is a maximum cost of basecase problems.
     * Problems harded than that cost will be split.
     *
     * Problem cost is assumed to be NPoints*NFeatures*log2(NFeatures),
     * which is proportional, but NOT equal to number of FLOPs required
     * to solve problem.
     */
    basecasecost = 10000;
    
    /*
     * Try to use serial code, no SMP functionality, no shared pools.
     */
    if( ae_fp_less(inttoreal(npoints, _state)*inttoreal(nfeatures, _state)*logbase2((double)(nfeatures), _state),(double)(basecasecost)) )
    {
        basestat_rankdatabasecase(xy, 0, npoints, nfeatures, ae_false, &buf0, &buf1, _state);
        ae_frame_leave(_state);
        return;
    }
    
    /*
     * Parallel code
     */
    ae_shared_pool_set_seed(&pool, &buf0, sizeof(buf0), _apbuffers_init, _apbuffers_init_copy, _apbuffers_destroy, _state);
    basestat_rankdatarec(xy, 0, npoints, nfeatures, ae_false, &pool, basecasecost, _state);
    ae_frame_leave(_state);
}


/*************************************************************************
Single-threaded stub. HPC ALGLIB replaces it by multithreaded code.
*************************************************************************/
void _pexec_rankdata(/* Real    */ ae_matrix* xy,
    ae_int_t npoints,
    ae_int_t nfeatures, ae_state *_state)
{
    rankdata(xy,npoints,nfeatures, _state);
}


/*************************************************************************
This function replaces data in XY by their CENTERED ranks:
* XY is processed row-by-row
* rows are processed separately
* tied data are correctly handled (tied ranks are calculated)
* centered ranks are just usual ranks, but centered in such way  that  sum
  of within-row values is equal to 0.0.
* centering is performed by subtracting mean from each row, i.e it changes
  mean value, but does NOT change higher moments

SMP EDITION OF ALGLIB:

  ! This function can utilize multicore capabilities of  your system.  In
  ! order to do this you have to call version with "smp_" prefix,   which
  ! indicates that multicore code will be used.
  ! 
  ! This note is given for users of SMP edition; if you use GPL  edition,
  ! or commercial edition of ALGLIB without SMP support, you  still  will
  ! be able to call smp-version of this function,  but  all  computations
  ! will be done serially.
  !
  ! We recommend you to carefully read ALGLIB Reference  Manual,  section
  ! called 'SMP support', before using parallel version of this function.
  !
  ! You should remember that starting/stopping worker thread always  have
  ! non-zero cost. Although  multicore  version  is  pretty  efficient on
  ! large problems, we do not recommend you to use it on small problems -
  ! ones where expected operations count is less than 100.000

INPUT PARAMETERS:
    XY      -   array[NPoints,NFeatures], dataset
    NPoints -   number of points
    NFeatures-  number of features

OUTPUT PARAMETERS:
    XY      -   data are replaced by their within-row ranks;
                ranking starts from 0, ends at NFeatures-1

  -- ALGLIB --
     Copyright 18.04.2013 by Bochkanov Sergey
*************************************************************************/
void rankdatacentered(/* Real    */ ae_matrix* xy,
     ae_int_t npoints,
     ae_int_t nfeatures,
     ae_state *_state)
{
    ae_frame _frame_block;
    apbuffers buf0;
    apbuffers buf1;
    ae_int_t basecasecost;
    ae_shared_pool pool;

    ae_frame_make(_state, &_frame_block);
    _apbuffers_init(&buf0, _state);
    _apbuffers_init(&buf1, _state);
    ae_shared_pool_init(&pool, _state);

    ae_assert(npoints>=0, "RankData: NPoints<0", _state);
    ae_assert(nfeatures>=1, "RankData: NFeatures<1", _state);
    ae_assert(xy->rows>=npoints, "RankData: Rows(XY)<NPoints", _state);
    ae_assert(xy->cols>=nfeatures||npoints==0, "RankData: Cols(XY)<NFeatures", _state);
    ae_assert(apservisfinitematrix(xy, npoints, nfeatures, _state), "RankData: XY contains infinite/NAN elements", _state);
    
    /*
     * Basecase cost is a maximum cost of basecase problems.
     * Problems harded than that cost will be split.
     *
     * Problem cost is assumed to be NPoints*NFeatures*log2(NFeatures),
     * which is proportional, but NOT equal to number of FLOPs required
     * to solve problem.
     */
    basecasecost = 10000;
    
    /*
     * Try to use serial code, no SMP functionality, no shared pools.
     */
    if( ae_fp_less(inttoreal(npoints, _state)*inttoreal(nfeatures, _state)*logbase2((double)(nfeatures), _state),(double)(basecasecost)) )
    {
        basestat_rankdatabasecase(xy, 0, npoints, nfeatures, ae_true, &buf0, &buf1, _state);
        ae_frame_leave(_state);
        return;
    }
    
    /*
     * Parallel code
     */
    ae_shared_pool_set_seed(&pool, &buf0, sizeof(buf0), _apbuffers_init, _apbuffers_init_copy, _apbuffers_destroy, _state);
    basestat_rankdatarec(xy, 0, npoints, nfeatures, ae_true, &pool, basecasecost, _state);
    ae_frame_leave(_state);
}


/*************************************************************************
Single-threaded stub. HPC ALGLIB replaces it by multithreaded code.
*************************************************************************/
void _pexec_rankdatacentered(/* Real    */ ae_matrix* xy,
    ae_int_t npoints,
    ae_int_t nfeatures, ae_state *_state)
{
    rankdatacentered(xy,npoints,nfeatures, _state);
}


/*************************************************************************
Obsolete function, we recommend to use PearsonCorr2().

  -- ALGLIB --
     Copyright 09.04.2007 by Bochkanov Sergey
*************************************************************************/
double pearsoncorrelation(/* Real    */ ae_vector* x,
     /* Real    */ ae_vector* y,
     ae_int_t n,
     ae_state *_state)
{
    double result;


    result = pearsoncorr2(x, y, n, _state);
    return result;
}


/*************************************************************************
Obsolete function, we recommend to use SpearmanCorr2().

    -- ALGLIB --
    Copyright 09.04.2007 by Bochkanov Sergey
*************************************************************************/
double spearmanrankcorrelation(/* Real    */ ae_vector* x,
     /* Real    */ ae_vector* y,
     ae_int_t n,
     ae_state *_state)
{
    double result;


    result = spearmancorr2(x, y, n, _state);
    return result;
}


/*************************************************************************
Recurrent code for RankData(), splits problem into  subproblems  or  calls
basecase code (depending on problem complexity).

INPUT PARAMETERS:
    XY      -   array[NPoints,NFeatures], dataset
    I0      -   index of first row to process
    I1      -   index of past-the-last row to process;
                this function processes half-interval [I0,I1).
    NFeatures-  number of features
    IsCentered- whether ranks are centered or not:
                * True      -   ranks are centered in such way that  their
                                within-row sum is zero
                * False     -   ranks are not centered
    Pool    -   shared pool which holds temporary buffers
                (APBuffers structure)
    BasecaseCost-minimum cost of the problem which will be split

OUTPUT PARAMETERS:
    XY      -   data in [I0,I1) are replaced by their within-row ranks;
                ranking starts from 0, ends at NFeatures-1

  -- ALGLIB --
     Copyright 18.04.2013 by Bochkanov Sergey
*************************************************************************/
static void basestat_rankdatarec(/* Real    */ ae_matrix* xy,
     ae_int_t i0,
     ae_int_t i1,
     ae_int_t nfeatures,
     ae_bool iscentered,
     ae_shared_pool* pool,
     ae_int_t basecasecost,
     ae_state *_state)
{
    ae_frame _frame_block;
    apbuffers *buf0;
    ae_smart_ptr _buf0;
    apbuffers *buf1;
    ae_smart_ptr _buf1;
    double problemcost;
    ae_int_t im;

    ae_frame_make(_state, &_frame_block);
    ae_smart_ptr_init(&_buf0, (void**)&buf0, _state);
    ae_smart_ptr_init(&_buf1, (void**)&buf1, _state);

    ae_assert(i1>=i0, "RankDataRec: internal error", _state);
    
    /*
     * Recursively split problem, if it is too large
     */
    problemcost = inttoreal(i1-i0, _state)*inttoreal(nfeatures, _state)*logbase2((double)(nfeatures), _state);
    if( i1-i0>=2&&ae_fp_greater(problemcost,(double)(basecasecost)) )
    {
        im = (i1+i0)/2;
        basestat_rankdatarec(xy, i0, im, nfeatures, iscentered, pool, basecasecost, _state);
        basestat_rankdatarec(xy, im, i1, nfeatures, iscentered, pool, basecasecost, _state);
        ae_frame_leave(_state);
        return;
    }
    
    /*
     * Retrieve buffers from pool, call serial code, return buffers to pool
     */
    ae_shared_pool_retrieve(pool, &_buf0, _state);
    ae_shared_pool_retrieve(pool, &_buf1, _state);
    basestat_rankdatabasecase(xy, i0, i1, nfeatures, iscentered, buf0, buf1, _state);
    ae_shared_pool_recycle(pool, &_buf0, _state);
    ae_shared_pool_recycle(pool, &_buf1, _state);
    ae_frame_leave(_state);
}


/*************************************************************************
Basecase code for RankData(), performs actual work on subset of data using
temporary buffer passed as parameter.

INPUT PARAMETERS:
    XY      -   array[NPoints,NFeatures], dataset
    I0      -   index of first row to process
    I1      -   index of past-the-last row to process;
                this function processes half-interval [I0,I1).
    NFeatures-  number of features
    IsCentered- whether ranks are centered or not:
                * True      -   ranks are centered in such way that  their
                                within-row sum is zero
                * False     -   ranks are not centered
    Buf0    -   temporary buffers, may be empty (this function automatically
                allocates/reuses buffers).
    Buf1    -   temporary buffers, may be empty (this function automatically
                allocates/reuses buffers).

OUTPUT PARAMETERS:
    XY      -   data in [I0,I1) are replaced by their within-row ranks;
                ranking starts from 0, ends at NFeatures-1

  -- ALGLIB --
     Copyright 18.04.2013 by Bochkanov Sergey
*************************************************************************/
static void basestat_rankdatabasecase(/* Real    */ ae_matrix* xy,
     ae_int_t i0,
     ae_int_t i1,
     ae_int_t nfeatures,
     ae_bool iscentered,
     apbuffers* buf0,
     apbuffers* buf1,
     ae_state *_state)
{
    ae_int_t i;


    ae_assert(i1>=i0, "RankDataBasecase: internal error", _state);
    if( buf1->ra0.cnt<nfeatures )
    {
        ae_vector_set_length(&buf1->ra0, nfeatures, _state);
    }
    for(i=i0; i<=i1-1; i++)
    {
        ae_v_move(&buf1->ra0.ptr.p_double[0], 1, &xy->ptr.pp_double[i][0], 1, ae_v_len(0,nfeatures-1));
        rankx(&buf1->ra0, nfeatures, iscentered, buf0, _state);
        ae_v_move(&xy->ptr.pp_double[i][0], 1, &buf1->ra0.ptr.p_double[0], 1, ae_v_len(0,nfeatures-1));
    }
}


/*************************************************************************
Pearson's correlation coefficient significance test

This test checks hypotheses about whether X  and  Y  are  samples  of  two
continuous  distributions  having  zero  correlation  or   whether   their
correlation is non-zero.

The following tests are performed:
    * two-tailed test (null hypothesis - X and Y have zero correlation)
    * left-tailed test (null hypothesis - the correlation  coefficient  is
      greater than or equal to 0)
    * right-tailed test (null hypothesis - the correlation coefficient  is
      less than or equal to 0).

Requirements:
    * the number of elements in each sample is not less than 5
    * normality of distributions of X and Y.

Input parameters:
    R   -   Pearson's correlation coefficient for X and Y
    N   -   number of elements in samples, N>=5.

Output parameters:
    BothTails   -   p-value for two-tailed test.
                    If BothTails is less than the given significance level
                    the null hypothesis is rejected.
    LeftTail    -   p-value for left-tailed test.
                    If LeftTail is less than the given significance level,
                    the null hypothesis is rejected.
    RightTail   -   p-value for right-tailed test.
                    If RightTail is less than the given significance level
                    the null hypothesis is rejected.

  -- ALGLIB --
     Copyright 09.04.2007 by Bochkanov Sergey
*************************************************************************/
void pearsoncorrelationsignificance(double r,
     ae_int_t n,
     double* bothtails,
     double* lefttail,
     double* righttail,
     ae_state *_state)
{
    double t;
    double p;

    *bothtails = 0;
    *lefttail = 0;
    *righttail = 0;

    
    /*
     * Some special cases
     */
    if( ae_fp_greater_eq(r,(double)(1)) )
    {
        *bothtails = 0.0;
        *lefttail = 1.0;
        *righttail = 0.0;
        return;
    }
    if( ae_fp_less_eq(r,(double)(-1)) )
    {
        *bothtails = 0.0;
        *lefttail = 0.0;
        *righttail = 1.0;
        return;
    }
    if( n<5 )
    {
        *bothtails = 1.0;
        *lefttail = 1.0;
        *righttail = 1.0;
        return;
    }
    
    /*
     * General case
     */
    t = r*ae_sqrt((n-2)/(1-ae_sqr(r, _state)), _state);
    p = studenttdistribution(n-2, t, _state);
    *bothtails = 2*ae_minreal(p, 1-p, _state);
    *lefttail = p;
    *righttail = 1-p;
}


/*************************************************************************
Spearman's rank correlation coefficient significance test

This test checks hypotheses about whether X  and  Y  are  samples  of  two
continuous  distributions  having  zero  correlation  or   whether   their
correlation is non-zero.

The following tests are performed:
    * two-tailed test (null hypothesis - X and Y have zero correlation)
    * left-tailed test (null hypothesis - the correlation  coefficient  is
      greater than or equal to 0)
    * right-tailed test (null hypothesis - the correlation coefficient  is
      less than or equal to 0).

Requirements:
    * the number of elements in each sample is not less than 5.

The test is non-parametric and doesn't require distributions X and Y to be
normal.

Input parameters:
    R   -   Spearman's rank correlation coefficient for X and Y
    N   -   number of elements in samples, N>=5.

Output parameters:
    BothTails   -   p-value for two-tailed test.
                    If BothTails is less than the given significance level
                    the null hypothesis is rejected.
    LeftTail    -   p-value for left-tailed test.
                    If LeftTail is less than the given significance level,
                    the null hypothesis is rejected.
    RightTail   -   p-value for right-tailed test.
                    If RightTail is less than the given significance level
                    the null hypothesis is rejected.

  -- ALGLIB --
     Copyright 09.04.2007 by Bochkanov Sergey
*************************************************************************/
void spearmanrankcorrelationsignificance(double r,
     ae_int_t n,
     double* bothtails,
     double* lefttail,
     double* righttail,
     ae_state *_state)
{
    double t;
    double p;

    *bothtails = 0;
    *lefttail = 0;
    *righttail = 0;

    
    /*
     * Special case
     */
    if( n<5 )
    {
        *bothtails = 1.0;
        *lefttail = 1.0;
        *righttail = 1.0;
        return;
    }
    
    /*
     * General case
     */
    if( ae_fp_greater_eq(r,(double)(1)) )
    {
        t = 1.0E10;
    }
    else
    {
        if( ae_fp_less_eq(r,(double)(-1)) )
        {
            t = -1.0E10;
        }
        else
        {
            t = r*ae_sqrt((n-2)/(1-ae_sqr(r, _state)), _state);
        }
    }
    if( ae_fp_less(t,(double)(0)) )
    {
        p = correlationtests_spearmantail(t, n, _state);
        *bothtails = 2*p;
        *lefttail = p;
        *righttail = 1-p;
    }
    else
    {
        p = correlationtests_spearmantail(-t, n, _state);
        *bothtails = 2*p;
        *lefttail = 1-p;
        *righttail = p;
    }
}


/*************************************************************************
Tail(S, 5)
*************************************************************************/
static double correlationtests_spearmantail5(double s, ae_state *_state)
{
    double result;


    if( ae_fp_less(s,0.000e+00) )
    {
        result = studenttdistribution(3, -s, _state);
        return result;
    }
    if( ae_fp_greater_eq(s,3.580e+00) )
    {
        result = 8.304e-03;
        return result;
    }
    if( ae_fp_greater_eq(s,2.322e+00) )
    {
        result = 4.163e-02;
        return result;
    }
    if( ae_fp_greater_eq(s,1.704e+00) )
    {
        result = 6.641e-02;
        return result;
    }
    if( ae_fp_greater_eq(s,1.303e+00) )
    {
        result = 1.164e-01;
        return result;
    }
    if( ae_fp_greater_eq(s,1.003e+00) )
    {
        result = 1.748e-01;
        return result;
    }
    if( ae_fp_greater_eq(s,7.584e-01) )
    {
        result = 2.249e-01;
        return result;
    }
    if( ae_fp_greater_eq(s,5.468e-01) )
    {
        result = 2.581e-01;
        return result;
    }
    if( ae_fp_greater_eq(s,3.555e-01) )
    {
        result = 3.413e-01;
        return result;
    }
    if( ae_fp_greater_eq(s,1.759e-01) )
    {
        result = 3.911e-01;
        return result;
    }
    if( ae_fp_greater_eq(s,1.741e-03) )
    {
        result = 4.747e-01;
        return result;
    }
    if( ae_fp_greater_eq(s,0.000e+00) )
    {
        result = 5.248e-01;
        return result;
    }
    result = (double)(0);
    return result;
}


/*************************************************************************
Tail(S, 6)
*************************************************************************/
static double correlationtests_spearmantail6(double s, ae_state *_state)
{
    double result;


    if( ae_fp_less(s,1.001e+00) )
    {
        result = studenttdistribution(4, -s, _state);
        return result;
    }
    if( ae_fp_greater_eq(s,5.663e+00) )
    {
        result = 1.366e-03;
        return result;
    }
    if( ae_fp_greater_eq(s,3.834e+00) )
    {
        result = 8.350e-03;
        return result;
    }
    if( ae_fp_greater_eq(s,2.968e+00) )
    {
        result = 1.668e-02;
        return result;
    }
    if( ae_fp_greater_eq(s,2.430e+00) )
    {
        result = 2.921e-02;
        return result;
    }
    if( ae_fp_greater_eq(s,2.045e+00) )
    {
        result = 5.144e-02;
        return result;
    }
    if( ae_fp_greater_eq(s,1.747e+00) )
    {
        result = 6.797e-02;
        return result;
    }
    if( ae_fp_greater_eq(s,1.502e+00) )
    {
        result = 8.752e-02;
        return result;
    }
    if( ae_fp_greater_eq(s,1.295e+00) )
    {
        result = 1.210e-01;
        return result;
    }
    if( ae_fp_greater_eq(s,1.113e+00) )
    {
        result = 1.487e-01;
        return result;
    }
    if( ae_fp_greater_eq(s,1.001e+00) )
    {
        result = 1.780e-01;
        return result;
    }
    result = (double)(0);
    return result;
}


/*************************************************************************
Tail(S, 7)
*************************************************************************/
static double correlationtests_spearmantail7(double s, ae_state *_state)
{
    double result;


    if( ae_fp_less(s,1.001e+00) )
    {
        result = studenttdistribution(5, -s, _state);
        return result;
    }
    if( ae_fp_greater_eq(s,8.159e+00) )
    {
        result = 2.081e-04;
        return result;
    }
    if( ae_fp_greater_eq(s,5.620e+00) )
    {
        result = 1.393e-03;
        return result;
    }
    if( ae_fp_greater_eq(s,4.445e+00) )
    {
        result = 3.398e-03;
        return result;
    }
    if( ae_fp_greater_eq(s,3.728e+00) )
    {
        result = 6.187e-03;
        return result;
    }
    if( ae_fp_greater_eq(s,3.226e+00) )
    {
        result = 1.200e-02;
        return result;
    }
    if( ae_fp_greater_eq(s,2.844e+00) )
    {
        result = 1.712e-02;
        return result;
    }
    if( ae_fp_greater_eq(s,2.539e+00) )
    {
        result = 2.408e-02;
        return result;
    }
    if( ae_fp_greater_eq(s,2.285e+00) )
    {
        result = 3.320e-02;
        return result;
    }
    if( ae_fp_greater_eq(s,2.068e+00) )
    {
        result = 4.406e-02;
        return result;
    }
    if( ae_fp_greater_eq(s,1.879e+00) )
    {
        result = 5.478e-02;
        return result;
    }
    if( ae_fp_greater_eq(s,1.710e+00) )
    {
        result = 6.946e-02;
        return result;
    }
    if( ae_fp_greater_eq(s,1.559e+00) )
    {
        result = 8.331e-02;
        return result;
    }
    if( ae_fp_greater_eq(s,1.420e+00) )
    {
        result = 1.001e-01;
        return result;
    }
    if( ae_fp_greater_eq(s,1.292e+00) )
    {
        result = 1.180e-01;
        return result;
    }
    if( ae_fp_greater_eq(s,1.173e+00) )
    {
        result = 1.335e-01;
        return result;
    }
    if( ae_fp_greater_eq(s,1.062e+00) )
    {
        result = 1.513e-01;
        return result;
    }
    if( ae_fp_greater_eq(s,1.001e+00) )
    {
        result = 1.770e-01;
        return result;
    }
    result = (double)(0);
    return result;
}


/*************************************************************************
Tail(S, 8)
*************************************************************************/
static double correlationtests_spearmantail8(double s, ae_state *_state)
{
    double result;


    if( ae_fp_less(s,2.001e+00) )
    {
        result = studenttdistribution(6, -s, _state);
        return result;
    }
    if( ae_fp_greater_eq(s,1.103e+01) )
    {
        result = 2.194e-05;
        return result;
    }
    if( ae_fp_greater_eq(s,7.685e+00) )
    {
        result = 2.008e-04;
        return result;
    }
    if( ae_fp_greater_eq(s,6.143e+00) )
    {
        result = 5.686e-04;
        return result;
    }
    if( ae_fp_greater_eq(s,5.213e+00) )
    {
        result = 1.138e-03;
        return result;
    }
    if( ae_fp_greater_eq(s,4.567e+00) )
    {
        result = 2.310e-03;
        return result;
    }
    if( ae_fp_greater_eq(s,4.081e+00) )
    {
        result = 3.634e-03;
        return result;
    }
    if( ae_fp_greater_eq(s,3.697e+00) )
    {
        result = 5.369e-03;
        return result;
    }
    if( ae_fp_greater_eq(s,3.381e+00) )
    {
        result = 7.708e-03;
        return result;
    }
    if( ae_fp_greater_eq(s,3.114e+00) )
    {
        result = 1.087e-02;
        return result;
    }
    if( ae_fp_greater_eq(s,2.884e+00) )
    {
        result = 1.397e-02;
        return result;
    }
    if( ae_fp_greater_eq(s,2.682e+00) )
    {
        result = 1.838e-02;
        return result;
    }
    if( ae_fp_greater_eq(s,2.502e+00) )
    {
        result = 2.288e-02;
        return result;
    }
    if( ae_fp_greater_eq(s,2.340e+00) )
    {
        result = 2.883e-02;
        return result;
    }
    if( ae_fp_greater_eq(s,2.192e+00) )
    {
        result = 3.469e-02;
        return result;
    }
    if( ae_fp_greater_eq(s,2.057e+00) )
    {
        result = 4.144e-02;
        return result;
    }
    if( ae_fp_greater_eq(s,2.001e+00) )
    {
        result = 4.804e-02;
        return result;
    }
    result = (double)(0);
    return result;
}


/*************************************************************************
Tail(S, 9)
*************************************************************************/
static double correlationtests_spearmantail9(double s, ae_state *_state)
{
    double result;


    if( ae_fp_less(s,2.001e+00) )
    {
        result = studenttdistribution(7, -s, _state);
        return result;
    }
    if( ae_fp_greater_eq(s,9.989e+00) )
    {
        result = 2.306e-05;
        return result;
    }
    if( ae_fp_greater_eq(s,8.069e+00) )
    {
        result = 8.167e-05;
        return result;
    }
    if( ae_fp_greater_eq(s,6.890e+00) )
    {
        result = 1.744e-04;
        return result;
    }
    if( ae_fp_greater_eq(s,6.077e+00) )
    {
        result = 3.625e-04;
        return result;
    }
    if( ae_fp_greater_eq(s,5.469e+00) )
    {
        result = 6.450e-04;
        return result;
    }
    if( ae_fp_greater_eq(s,4.991e+00) )
    {
        result = 1.001e-03;
        return result;
    }
    if( ae_fp_greater_eq(s,4.600e+00) )
    {
        result = 1.514e-03;
        return result;
    }
    if( ae_fp_greater_eq(s,4.272e+00) )
    {
        result = 2.213e-03;
        return result;
    }
    if( ae_fp_greater_eq(s,3.991e+00) )
    {
        result = 2.990e-03;
        return result;
    }
    if( ae_fp_greater_eq(s,3.746e+00) )
    {
        result = 4.101e-03;
        return result;
    }
    if( ae_fp_greater_eq(s,3.530e+00) )
    {
        result = 5.355e-03;
        return result;
    }
    if( ae_fp_greater_eq(s,3.336e+00) )
    {
        result = 6.887e-03;
        return result;
    }
    if( ae_fp_greater_eq(s,3.161e+00) )
    {
        result = 8.598e-03;
        return result;
    }
    if( ae_fp_greater_eq(s,3.002e+00) )
    {
        result = 1.065e-02;
        return result;
    }
    if( ae_fp_greater_eq(s,2.855e+00) )
    {
        result = 1.268e-02;
        return result;
    }
    if( ae_fp_greater_eq(s,2.720e+00) )
    {
        result = 1.552e-02;
        return result;
    }
    if( ae_fp_greater_eq(s,2.595e+00) )
    {
        result = 1.836e-02;
        return result;
    }
    if( ae_fp_greater_eq(s,2.477e+00) )
    {
        result = 2.158e-02;
        return result;
    }
    if( ae_fp_greater_eq(s,2.368e+00) )
    {
        result = 2.512e-02;
        return result;
    }
    if( ae_fp_greater_eq(s,2.264e+00) )
    {
        result = 2.942e-02;
        return result;
    }
    if( ae_fp_greater_eq(s,2.166e+00) )
    {
        result = 3.325e-02;
        return result;
    }
    if( ae_fp_greater_eq(s,2.073e+00) )
    {
        result = 3.800e-02;
        return result;
    }
    if( ae_fp_greater_eq(s,2.001e+00) )
    {
        result = 4.285e-02;
        return result;
    }
    result = (double)(0);
    return result;
}


/*************************************************************************
Tail(T,N), accepts T<0
*************************************************************************/
static double correlationtests_spearmantail(double t,
     ae_int_t n,
     ae_state *_state)
{
    double result;


    if( n==5 )
    {
        result = correlationtests_spearmantail5(-t, _state);
        return result;
    }
    if( n==6 )
    {
        result = correlationtests_spearmantail6(-t, _state);
        return result;
    }
    if( n==7 )
    {
        result = correlationtests_spearmantail7(-t, _state);
        return result;
    }
    if( n==8 )
    {
        result = correlationtests_spearmantail8(-t, _state);
        return result;
    }
    if( n==9 )
    {
        result = correlationtests_spearmantail9(-t, _state);
        return result;
    }
    result = studenttdistribution(n-2, t, _state);
    return result;
}


/*************************************************************************
Jarque-Bera test

This test checks hypotheses about the fact that a  given  sample  X  is  a
sample of normal random variable.

Requirements:
    * the number of elements in the sample is not less than 5.

Input parameters:
    X   -   sample. Array whose index goes from 0 to N-1.
    N   -   size of the sample. N>=5

Output parameters:
    BothTails   -   p-value for two-tailed test.
                    If BothTails is less than the given significance level
                    the null hypothesis is rejected.
    LeftTail    -   p-value for left-tailed test.
                    If LeftTail is less than the given significance level,
                    the null hypothesis is rejected.
    RightTail   -   p-value for right-tailed test.
                    If RightTail is less than the given significance level
                    the null hypothesis is rejected.

Accuracy of the approximation used (5<=N<=1951):

p-value  	    relative error (5<=N<=1951)
[1, 0.1]            < 1%
[0.1, 0.01]         < 2%
[0.01, 0.001]       < 6%
[0.001, 0]          wasn't measured

For N>1951 accuracy wasn't measured but it shouldn't be sharply  different
from table values.

  -- ALGLIB --
     Copyright 09.04.2007 by Bochkanov Sergey
*************************************************************************/
void jarqueberatest(/* Real    */ ae_vector* x,
     ae_int_t n,
     double* p,
     ae_state *_state)
{
    double s;

    *p = 0;

    
    /*
     * N is too small
     */
    if( n<5 )
    {
        *p = 1.0;
        return;
    }
    
    /*
     * N is large enough
     */
    jarquebera_jarqueberastatistic(x, n, &s, _state);
    *p = jarquebera_jarqueberaapprox(n, s, _state);
}


static void jarquebera_jarqueberastatistic(/* Real    */ ae_vector* x,
     ae_int_t n,
     double* s,
     ae_state *_state)
{
    ae_int_t i;
    double v;
    double v1;
    double v2;
    double stddev;
    double mean;
    double variance;
    double skewness;
    double kurtosis;

    *s = 0;

    mean = (double)(0);
    variance = (double)(0);
    skewness = (double)(0);
    kurtosis = (double)(0);
    stddev = (double)(0);
    ae_assert(n>1, "Assertion failed", _state);
    
    /*
     * Mean
     */
    for(i=0; i<=n-1; i++)
    {
        mean = mean+x->ptr.p_double[i];
    }
    mean = mean/n;
    
    /*
     * Variance (using corrected two-pass algorithm)
     */
    if( n!=1 )
    {
        v1 = (double)(0);
        for(i=0; i<=n-1; i++)
        {
            v1 = v1+ae_sqr(x->ptr.p_double[i]-mean, _state);
        }
        v2 = (double)(0);
        for(i=0; i<=n-1; i++)
        {
            v2 = v2+(x->ptr.p_double[i]-mean);
        }
        v2 = ae_sqr(v2, _state)/n;
        variance = (v1-v2)/(n-1);
        if( ae_fp_less(variance,(double)(0)) )
        {
            variance = (double)(0);
        }
        stddev = ae_sqrt(variance, _state);
    }
    
    /*
     * Skewness and kurtosis
     */
    if( ae_fp_neq(stddev,(double)(0)) )
    {
        for(i=0; i<=n-1; i++)
        {
            v = (x->ptr.p_double[i]-mean)/stddev;
            v2 = ae_sqr(v, _state);
            skewness = skewness+v2*v;
            kurtosis = kurtosis+ae_sqr(v2, _state);
        }
        skewness = skewness/n;
        kurtosis = kurtosis/n-3;
    }
    
    /*
     * Statistic
     */
    *s = (double)n/(double)6*(ae_sqr(skewness, _state)+ae_sqr(kurtosis, _state)/4);
}


static double jarquebera_jarqueberaapprox(ae_int_t n,
     double s,
     ae_state *_state)
{
    ae_frame _frame_block;
    ae_vector vx;
    ae_vector vy;
    ae_matrix ctbl;
    double t1;
    double t2;
    double t3;
    double t;
    double f1;
    double f2;
    double f3;
    double f12;
    double f23;
    double x;
    double result;

    ae_frame_make(_state, &_frame_block);
    ae_vector_init(&vx, 0, DT_REAL, _state);
    ae_vector_init(&vy, 0, DT_REAL, _state);
    ae_matrix_init(&ctbl, 0, 0, DT_REAL, _state);

    result = (double)(1);
    x = s;
    if( n<5 )
    {
        ae_frame_leave(_state);
        return result;
    }
    
    /*
     * N = 5..20 are tabulated
     */
    if( n>=5&&n<=20 )
    {
        if( n==5 )
        {
            result = ae_exp(jarquebera_jbtbl5(x, _state), _state);
        }
        if( n==6 )
        {
            result = ae_exp(jarquebera_jbtbl6(x, _state), _state);
        }
        if( n==7 )
        {
            result = ae_exp(jarquebera_jbtbl7(x, _state), _state);
        }
        if( n==8 )
        {
            result = ae_exp(jarquebera_jbtbl8(x, _state), _state);
        }
        if( n==9 )
        {
            result = ae_exp(jarquebera_jbtbl9(x, _state), _state);
        }
        if( n==10 )
        {
            result = ae_exp(jarquebera_jbtbl10(x, _state), _state);
        }
        if( n==11 )
        {
            result = ae_exp(jarquebera_jbtbl11(x, _state), _state);
        }
        if( n==12 )
        {
            result = ae_exp(jarquebera_jbtbl12(x, _state), _state);
        }
        if( n==13 )
        {
            result = ae_exp(jarquebera_jbtbl13(x, _state), _state);
        }
        if( n==14 )
        {
            result = ae_exp(jarquebera_jbtbl14(x, _state), _state);
        }
        if( n==15 )
        {
            result = ae_exp(jarquebera_jbtbl15(x, _state), _state);
        }
        if( n==16 )
        {
            result = ae_exp(jarquebera_jbtbl16(x, _state), _state);
        }
        if( n==17 )
        {
            result = ae_exp(jarquebera_jbtbl17(x, _state), _state);
        }
        if( n==18 )
        {
            result = ae_exp(jarquebera_jbtbl18(x, _state), _state);
        }
        if( n==19 )
        {
            result = ae_exp(jarquebera_jbtbl19(x, _state), _state);
        }
        if( n==20 )
        {
            result = ae_exp(jarquebera_jbtbl20(x, _state), _state);
        }
        ae_frame_leave(_state);
        return result;
    }
    
    /*
     * N = 20, 30, 50 are tabulated.
     * In-between values are interpolated
     * using interpolating polynomial of the second degree.
     */
    if( n>20&&n<=50 )
    {
        t1 = -1.0/20.0;
        t2 = -1.0/30.0;
        t3 = -1.0/50.0;
        t = -1.0/n;
        f1 = jarquebera_jbtbl20(x, _state);
        f2 = jarquebera_jbtbl30(x, _state);
        f3 = jarquebera_jbtbl50(x, _state);
        f12 = ((t-t2)*f1+(t1-t)*f2)/(t1-t2);
        f23 = ((t-t3)*f2+(t2-t)*f3)/(t2-t3);
        result = ((t-t3)*f12+(t1-t)*f23)/(t1-t3);
        if( ae_fp_greater(result,(double)(0)) )
        {
            result = (double)(0);
        }
        result = ae_exp(result, _state);
        ae_frame_leave(_state);
        return result;
    }
    
    /*
     * N = 50, 65, 100 are tabulated.
     * In-between values are interpolated
     * using interpolating polynomial of the second degree.
     */
    if( n>50&&n<=100 )
    {
        t1 = -1.0/50.0;
        t2 = -1.0/65.0;
        t3 = -1.0/100.0;
        t = -1.0/n;
        f1 = jarquebera_jbtbl50(x, _state);
        f2 = jarquebera_jbtbl65(x, _state);
        f3 = jarquebera_jbtbl100(x, _state);
        f12 = ((t-t2)*f1+(t1-t)*f2)/(t1-t2);
        f23 = ((t-t3)*f2+(t2-t)*f3)/(t2-t3);
        result = ((t-t3)*f12+(t1-t)*f23)/(t1-t3);
        if( ae_fp_greater(result,(double)(0)) )
        {
            result = (double)(0);
        }
        result = ae_exp(result, _state);
        ae_frame_leave(_state);
        return result;
    }
    
    /*
     * N = 100, 130, 200 are tabulated.
     * In-between values are interpolated
     * using interpolating polynomial of the second degree.
     */
    if( n>100&&n<=200 )
    {
        t1 = -1.0/100.0;
        t2 = -1.0/130.0;
        t3 = -1.0/200.0;
        t = -1.0/n;
        f1 = jarquebera_jbtbl100(x, _state);
        f2 = jarquebera_jbtbl130(x, _state);
        f3 = jarquebera_jbtbl200(x, _state);
        f12 = ((t-t2)*f1+(t1-t)*f2)/(t1-t2);
        f23 = ((t-t3)*f2+(t2-t)*f3)/(t2-t3);
        result = ((t-t3)*f12+(t1-t)*f23)/(t1-t3);
        if( ae_fp_greater(result,(double)(0)) )
        {
            result = (double)(0);
        }
        result = ae_exp(result, _state);
        ae_frame_leave(_state);
        return result;
    }
    
    /*
     * N = 200, 301, 501 are tabulated.
     * In-between values are interpolated
     * using interpolating polynomial of the second degree.
     */
    if( n>200&&n<=501 )
    {
        t1 = -1.0/200.0;
        t2 = -1.0/301.0;
        t3 = -1.0/501.0;
        t = -1.0/n;
        f1 = jarquebera_jbtbl200(x, _state);
        f2 = jarquebera_jbtbl301(x, _state);
        f3 = jarquebera_jbtbl501(x, _state);
        f12 = ((t-t2)*f1+(t1-t)*f2)/(t1-t2);
        f23 = ((t-t3)*f2+(t2-t)*f3)/(t2-t3);
        result = ((t-t3)*f12+(t1-t)*f23)/(t1-t3);
        if( ae_fp_greater(result,(double)(0)) )
        {
            result = (double)(0);
        }
        result = ae_exp(result, _state);
        ae_frame_leave(_state);
        return result;
    }
    
    /*
     * N = 501, 701, 1401 are tabulated.
     * In-between values are interpolated
     * using interpolating polynomial of the second degree.
     */
    if( n>501&&n<=1401 )
    {
        t1 = -1.0/501.0;
        t2 = -1.0/701.0;
        t3 = -1.0/1401.0;
        t = -1.0/n;
        f1 = jarquebera_jbtbl501(x, _state);
        f2 = jarquebera_jbtbl701(x, _state);
        f3 = jarquebera_jbtbl1401(x, _state);
        f12 = ((t-t2)*f1+(t1-t)*f2)/(t1-t2);
        f23 = ((t-t3)*f2+(t2-t)*f3)/(t2-t3);
        result = ((t-t3)*f12+(t1-t)*f23)/(t1-t3);
        if( ae_fp_greater(result,(double)(0)) )
        {
            result = (double)(0);
        }
        result = ae_exp(result, _state);
        ae_frame_leave(_state);
        return result;
    }
    
    /*
     * Asymptotic expansion
     */
    if( n>1401 )
    {
        result = -0.5*x+(jarquebera_jbtbl1401(x, _state)+0.5*x)*ae_sqrt((double)1401/(double)n, _state);
        if( ae_fp_greater(result,(double)(0)) )
        {
            result = (double)(0);
        }
        result = ae_exp(result, _state);
        ae_frame_leave(_state);
        return result;
    }
    ae_frame_leave(_state);
    return result;
}


static double jarquebera_jbtbl5(double s, ae_state *_state)
{
    double x;
    double tj;
    double tj1;
    double result;


    result = (double)(0);
    if( ae_fp_less_eq(s,0.4000) )
    {
        x = 2*(s-0.000000)/0.400000-1;
        tj = (double)(1);
        tj1 = x;
        jarquebera_jbcheb(x, -1.097885e-20, &tj, &tj1, &result, _state);
        jarquebera_jbcheb(x, -2.854501e-20, &tj, &tj1, &result, _state);
        jarquebera_jbcheb(x, -1.756616e-20, &tj, &tj1, &result, _state);
        if( ae_fp_greater(result,(double)(0)) )
        {
            result = (double)(0);
        }
        return result;
    }
    if( ae_fp_less_eq(s,1.1000) )
    {
        x = 2*(s-0.400000)/0.700000-1;
        tj = (double)(1);
        tj1 = x;
        jarquebera_jbcheb(x, -1.324545e+00, &tj, &tj1, &result, _state);
        jarquebera_jbcheb(x, -1.075941e+00, &tj, &tj1, &result, _state);
        jarquebera_jbcheb(x, -9.772272e-01, &tj, &tj1, &result, _state);
        jarquebera_jbcheb(x, 3.175686e-01, &tj, &tj1, &result, _state);
        jarquebera_jbcheb(x, -1.576162e-01, &tj, &tj1, &result, _state);
        jarquebera_jbcheb(x, 1.126861e-01, &tj, &tj1, &result, _state);
        jarquebera_jbcheb(x, -3.434425e-02, &tj, &tj1, &result, _state);
        jarquebera_jbcheb(x, -2.790359e-01, &tj, &tj1, &result, _state);
        jarquebera_jbcheb(x, 2.809178e-02, &tj, &tj1, &result, _state);
        jarquebera_jbcheb(x, -5.479704e-01, &tj, &tj1, &result, _state);
        jarquebera_jbcheb(x, 3.717040e-02, &tj, &tj1, &result, _state);
        jarquebera_jbcheb(x, -5.294170e-01, &tj, &tj1, &result, _state);
        jarquebera_jbcheb(x, 2.880632e-02, &tj, &tj1, &result, _state);
        jarquebera_jbcheb(x, -3.023344e-01, &tj, &tj1, &result, _state);
        jarquebera_jbcheb(x, 1.601531e-02, &tj, &tj1, &result, _state);
        jarquebera_jbcheb(x, -7.920403e-02, &tj, &tj1, &result, _state);
        if( ae_fp_greater(result,(double)(0)) )
        {
            result = (double)(0);
        }
        return result;
    }
    result = -5.188419e+02*(s-1.100000e+00)-4.767297e+00;
    return result;
}


static double jarquebera_jbtbl6(double s, ae_state *_state)
{
    double x;
    double tj;
    double tj1;
    double result;


    result = (double)(0);
    if( ae_fp_less_eq(s,0.2500) )
    {
        x = 2*(s-0.000000)/0.250000-1;
        tj = (double)(1);
        tj1 = x;
        jarquebera_jbcheb(x, -2.274707e-04, &tj, &tj1, &result, _state);
        jarquebera_jbcheb(x, -5.700471e-04, &tj, &tj1, &result, _state);
        jarquebera_jbcheb(x, -3.425764e-04, &tj, &tj1, &result, _state);
        if( ae_fp_greater(result,(double)(0)) )
        {
            result = (double)(0);
        }
        return result;
    }
    if( ae_fp_less_eq(s,1.3000) )
    {
        x = 2*(s-0.250000)/1.050000-1;
        tj = (double)(1);
        tj1 = x;
        jarquebera_jbcheb(x, -1.339000e+00, &tj, &tj1, &result, _state);
        jarquebera_jbcheb(x, -2.011104e+00, &tj, &tj1, &result, _state);
        jarquebera_jbcheb(x, -8.168177e-01, &tj, &tj1, &result, _state);
        jarquebera_jbcheb(x, -1.085666e-01, &tj, &tj1, &result, _state);
        jarquebera_jbcheb(x, 7.738606e-02, &tj, &tj1, &result, _state);
        jarquebera_jbcheb(x, 7.022876e-02, &tj, &tj1, &result, _state);
        jarquebera_jbcheb(x, 3.462402e-02, &tj, &tj1, &result, _state);
        jarquebera_jbcheb(x, 6.908270e-03, &tj, &tj1, &result, _state);
        jarquebera_jbcheb(x, -8.230772e-03, &tj, &tj1, &result, _state);
        jarquebera_jbcheb(x, -1.006996e-02, &tj, &tj1, &result, _state);
        jarquebera_jbcheb(x, -5.410222e-03, &tj, &tj1, &result, _state);
        jarquebera_jbcheb(x, -2.893768e-03, &tj, &tj1, &result, _state);
        jarquebera_jbcheb(x, 8.114564e-04, &tj, &tj1, &result, _state);
        if( ae_fp_greater(result,(double)(0)) )
        {
            result = (double)(0);
        }
        return result;
    }
    if( ae_fp_less_eq(s,1.8500) )
    {
        x = 2*(s-1.300000)/0.550000-1;
        tj = (double)(1);
        tj1 = x;
        jarquebera_jbcheb(x, -6.794311e+00, &tj, &tj1, &result, _state);
        jarquebera_jbcheb(x, -3.578700e+00, &tj, &tj1, &result, _state);
        jarquebera_jbcheb(x, -1.394664e+00, &tj, &tj1, &result, _state);
        jarquebera_jbcheb(x, -7.928290e-01, &tj, &tj1, &result, _state);
        jarquebera_jbcheb(x, -4.813273e-01, &tj, &tj1, &result, _state);
        jarquebera_jbcheb(x, -3.076063e-01, &tj, &tj1, &result, _state);
        jarquebera_jbcheb(x, -1.835380e-01, &tj, &tj1, &result, _state);
        jarquebera_jbcheb(x, -1.013013e-01, &tj, &tj1, &result, _state);
        jarquebera_jbcheb(x, -5.058903e-02, &tj, &tj1, &result, _state);
        jarquebera_jbcheb(x, -1.856915e-02, &tj, &tj1, &result, _state);
        jarquebera_jbcheb(x, -6.710887e-03, &tj, &tj1, &result, _state);
        if( ae_fp_greater(result,(double)(0)) )
        {
            result = (double)(0);
        }
        return result;
    }
    result = -1.770029e+02*(s-1.850000e+00)-1.371015e+01;
    return result;
}


static double jarquebera_jbtbl7(double s, ae_state *_state)
{
    double x;
    double tj;
    double tj1;
    double result;


    result = (double)(0);
    if( ae_fp_less_eq(s,1.4000) )
    {
        x = 2*(s-0.000000)/1.400000-1;
        tj = (double)(1);
        tj1 = x;
        jarquebera_jbcheb(x, -1.093681e+00, &tj, &tj1, &result, _state);
        jarquebera_jbcheb(x, -1.695911e+00, &tj, &tj1, &result, _state);
        jarquebera_jbcheb(x, -7.473192e-01, &tj, &tj1, &result, _state);
        jarquebera_jbcheb(x, -1.203236e-01, &tj, &tj1, &result, _state);
        jarquebera_jbcheb(x, 6.590379e-02, &tj, &tj1, &result, _state);
        jarquebera_jbcheb(x, 6.291876e-02, &tj, &tj1, &result, _state);
        jarquebera_jbcheb(x, 3.132007e-02, &tj, &tj1, &result, _state);
        jarquebera_jbcheb(x, 9.411147e-03, &tj, &tj1, &result, _state);
        jarquebera_jbcheb(x, -1.180067e-03, &tj, &tj1, &result, _state);
        jarquebera_jbcheb(x, -3.487610e-03, &tj, &tj1, &result, _state);
        jarquebera_jbcheb(x, -2.436561e-03, &tj, &tj1, &result, _state);
        if( ae_fp_greater(result,(double)(0)) )
        {
            result = (double)(0);
        }
        return result;
    }
    if( ae_fp_less_eq(s,3.0000) )
    {
        x = 2*(s-1.400000)/1.600000-1;
        tj = (double)(1);
        tj1 = x;
        jarquebera_jbcheb(x, -5.947854e+00, &tj, &tj1, &result, _state);
        jarquebera_jbcheb(x, -2.772675e+00, &tj, &tj1, &result, _state);
        jarquebera_jbcheb(x, -4.707912e-01, &tj, &tj1, &result, _state);
        jarquebera_jbcheb(x, -1.691171e-01, &tj, &tj1, &result, _state);
        jarquebera_jbcheb(x, -4.132795e-02, &tj, &tj1, &result, _state);
        jarquebera_jbcheb(x, -1.481310e-02, &tj, &tj1, &result, _state);
        jarquebera_jbcheb(x, 2.867536e-03, &tj, &tj1, &result, _state);
        jarquebera_jbcheb(x, 8.772327e-04, &tj, &tj1, &result, _state);
        jarquebera_jbcheb(x, 5.033387e-03, &tj, &tj1, &result, _state);
        jarquebera_jbcheb(x, -1.378277e-03, &tj, &tj1, &result, _state);
        jarquebera_jbcheb(x, -2.497964e-03, &tj, &tj1, &result, _state);
        jarquebera_jbcheb(x, -3.636814e-03, &tj, &tj1, &result, _state);
        jarquebera_jbcheb(x, -9.581640e-04, &tj, &tj1, &result, _state);
        if( ae_fp_greater(result,(double)(0)) )
        {
            result = (double)(0);
        }
        return result;
    }
    if( ae_fp_less_eq(s,3.2000) )
    {
        x = 2*(s-3.000000)/0.200000-1;
        tj = (double)(1);
        tj1 = x;
        jarquebera_jbcheb(x, -7.511008e+00, &tj, &tj1, &result, _state);
        jarquebera_jbcheb(x, -8.140472e-01, &tj, &tj1, &result, _state);
        jarquebera_jbcheb(x, 1.682053e+00, &tj, &tj1, &result, _state);
        jarquebera_jbcheb(x, -2.568561e-02, &tj, &tj1, &result, _state);
        jarquebera_jbcheb(x, -1.933930e+00, &tj, &tj1, &result, _state);
        jarquebera_jbcheb(x, -8.140472e-01, &tj, &tj1, &result, _state);
        jarquebera_jbcheb(x, -3.895025e+00, &tj, &tj1, &result, _state);
        jarquebera_jbcheb(x, -8.140472e-01, &tj, &tj1, &result, _state);
        jarquebera_jbcheb(x, -1.933930e+00, &tj, &tj1, &result, _state);
        jarquebera_jbcheb(x, -2.568561e-02, &tj, &tj1, &result, _state);
        jarquebera_jbcheb(x, 1.682053e+00, &tj, &tj1, &result, _state);
        if( ae_fp_greater(result,(double)(0)) )
        {
            result = (double)(0);
        }
        return result;
    }
    result = -1.824116e+03*(s-3.200000e+00)-1.440330e+01;
    return result;
}


static double jarquebera_jbtbl8(double s, ae_state *_state)
{
    double x;
    double tj;
    double tj1;
    double result;


    result = (double)(0);
    if( ae_fp_less_eq(s,1.3000) )
    {
        x = 2*(s-0.000000)/1.300000-1;
        tj = (double)(1);
        tj1 = x;
        jarquebera_jbcheb(x, -7.199015e-01, &tj, &tj1, &result, _state);
        jarquebera_jbcheb(x, -1.095921e+00, &tj, &tj1, &result, _state);
        jarquebera_jbcheb(x, -4.736828e-01, &tj, &tj1, &result, _state);
        jarquebera_jbcheb(x, -1.047438e-01, &tj, &tj1, &result, _state);
        jarquebera_jbcheb(x, -2.484320e-03, &tj, &tj1, &result, _state);
        jarquebera_jbcheb(x, 7.937923e-03, &tj, &tj1, &result, _state);
        jarquebera_jbcheb(x, 4.810470e-03, &tj, &tj1, &result, _state);
        jarquebera_jbcheb(x, 2.139780e-03, &tj, &tj1, &result, _state);
        jarquebera_jbcheb(x, 6.708443e-04, &tj, &tj1, &result, _state);
        if( ae_fp_greater(result,(double)(0)) )
        {
            result = (double)(0);
        }
        return result;
    }
    if( ae_fp_less_eq(s,2.0000) )
    {
        x = 2*(s-1.300000)/0.700000-1;
        tj = (double)(1);
        tj1 = x;
        jarquebera_jbcheb(x, -3.378966e+00, &tj, &tj1, &result, _state);
        jarquebera_jbcheb(x, -7.802461e-01, &tj, &tj1, &result, _state);
        jarquebera_jbcheb(x, 1.547593e-01, &tj, &tj1, &result, _state);
        jarquebera_jbcheb(x, -6.241042e-02, &tj, &tj1, &result, _state);
        jarquebera_jbcheb(x, 1.203274e-02, &tj, &tj1, &result, _state);
        jarquebera_jbcheb(x, 5.201990e-03, &tj, &tj1, &result, _state);
        jarquebera_jbcheb(x, -5.125597e-03, &tj, &tj1, &result, _state);
        jarquebera_jbcheb(x, 1.584426e-03, &tj, &tj1, &result, _state);
        jarquebera_jbcheb(x, 2.546069e-04, &tj, &tj1, &result, _state);
        if( ae_fp_greater(result,(double)(0)) )
        {
            result = (double)(0);
        }
        return result;
    }
    if( ae_fp_less_eq(s,5.0000) )
    {
        x = 2*(s-2.000000)/3.000000-1;
        tj = (double)(1);
        tj1 = x;
        jarquebera_jbcheb(x, -6.828366e+00, &tj, &tj1, &result, _state);
        jarquebera_jbcheb(x, -3.137533e+00, &tj, &tj1, &result, _state);
        jarquebera_jbcheb(x, -5.016671e-01, &tj, &tj1, &result, _state);
        jarquebera_jbcheb(x, -1.745637e-01, &tj, &tj1, &result, _state);
        jarquebera_jbcheb(x, -5.189801e-02, &tj, &tj1, &result, _state);
        jarquebera_jbcheb(x, -1.621610e-02, &tj, &tj1, &result, _state);
        jarquebera_jbcheb(x, -6.741122e-03, &tj, &tj1, &result, _state);
        jarquebera_jbcheb(x, -4.516368e-03, &tj, &tj1, &result, _state);
        jarquebera_jbcheb(x, 3.552085e-04, &tj, &tj1, &result, _state);
        jarquebera_jbcheb(x, 2.787029e-03, &tj, &tj1, &result, _state);
        jarquebera_jbcheb(x, 5.359774e-03, &tj, &tj1, &result, _state);
        if( ae_fp_greater(result,(double)(0)) )
        {
            result = (double)(0);
        }
        return result;
    }
    result = -5.087028e+00*(s-5.000000e+00)-1.071300e+01;
    return result;
}


static double jarquebera_jbtbl9(double s, ae_state *_state)
{
    double x;
    double tj;
    double tj1;
    double result;


    result = (double)(0);
    if( ae_fp_less_eq(s,1.3000) )
    {
        x = 2*(s-0.000000)/1.300000-1;
        tj = (double)(1);
        tj1 = x;
        jarquebera_jbcheb(x, -6.279320e-01, &tj, &tj1, &result, _state);
        jarquebera_jbcheb(x, -9.277151e-01, &tj, &tj1, &result, _state);
        jarquebera_jbcheb(x, -3.669339e-01, &tj, &tj1, &result, _state);
        jarquebera_jbcheb(x, -7.086149e-02, &tj, &tj1, &result, _state);
        jarquebera_jbcheb(x, -1.333816e-03, &tj, &tj1, &result, _state);
        jarquebera_jbcheb(x, 3.871249e-03, &tj, &tj1, &result, _state);
        jarquebera_jbcheb(x, 2.007048e-03, &tj, &tj1, &result, _state);
        jarquebera_jbcheb(x, 7.482245e-04, &tj, &tj1, &result, _state);
        jarquebera_jbcheb(x, 2.355615e-04, &tj, &tj1, &result, _state);
        if( ae_fp_greater(result,(double)(0)) )
        {
            result = (double)(0);
        }
        return result;
    }
    if( ae_fp_less_eq(s,2.0000) )
    {
        x = 2*(s-1.300000)/0.700000-1;
        tj = (double)(1);
        tj1 = x;
        jarquebera_jbcheb(x, -2.981430e+00, &tj, &tj1, &result, _state);
        jarquebera_jbcheb(x, -7.972248e-01, &tj, &tj1, &result, _state);
        jarquebera_jbcheb(x, 1.747737e-01, &tj, &tj1, &result, _state);
        jarquebera_jbcheb(x, -3.808530e-02, &tj, &tj1, &result, _state);
        jarquebera_jbcheb(x, -7.888305e-03, &tj, &tj1, &result, _state);
        jarquebera_jbcheb(x, 9.001302e-03, &tj, &tj1, &result, _state);
        jarquebera_jbcheb(x, -1.378767e-03, &tj, &tj1, &result, _state);
        jarquebera_jbcheb(x, -1.108510e-03, &tj, &tj1, &result, _state);
        jarquebera_jbcheb(x, 5.915372e-04, &tj, &tj1, &result, _state);
        if( ae_fp_greater(result,(double)(0)) )
        {
            result = (double)(0);
        }
        return result;
    }
    if( ae_fp_less_eq(s,7.0000) )
    {
        x = 2*(s-2.000000)/5.000000-1;
        tj = (double)(1);
        tj1 = x;
        jarquebera_jbcheb(x, -6.387463e+00, &tj, &tj1, &result, _state);
        jarquebera_jbcheb(x, -2.845231e+00, &tj, &tj1, &result, _state);
        jarquebera_jbcheb(x, -1.809956e-01, &tj, &tj1, &result, _state);
        jarquebera_jbcheb(x, -7.543461e-02, &tj, &tj1, &result, _state);
        jarquebera_jbcheb(x, -4.880397e-03, &tj, &tj1, &result, _state);
        jarquebera_jbcheb(x, -1.160074e-02, &tj, &tj1, &result, _state);
        jarquebera_jbcheb(x, -7.356527e-03, &tj, &tj1, &result, _state);
        jarquebera_jbcheb(x, -4.394428e-03, &tj, &tj1, &result, _state);
        jarquebera_jbcheb(x, 9.619892e-04, &tj, &tj1, &result, _state);
        jarquebera_jbcheb(x, -2.758763e-04, &tj, &tj1, &result, _state);
        jarquebera_jbcheb(x, 4.790977e-05, &tj, &tj1, &result, _state);
        if( ae_fp_greater(result,(double)(0)) )
        {
            result = (double)(0);
        }
        return result;
    }
    result = -2.020952e+00*(s-7.000000e+00)-9.516623e+00;
    return result;
}


static double jarquebera_jbtbl10(double s, ae_state *_state)
{
    double x;
    double tj;
    double tj1;
    double result;


    result = (double)(0);
    if( ae_fp_less_eq(s,1.2000) )
    {
        x = 2*(s-0.000000)/1.200000-1;
        tj = (double)(1);
        tj1 = x;
        jarquebera_jbcheb(x, -4.590993e-01, &tj, &tj1, &result, _state);
        jarquebera_jbcheb(x, -6.562730e-01, &tj, &tj1, &result, _state);
        jarquebera_jbcheb(x, -2.353934e-01, &tj, &tj1, &result, _state);
        jarquebera_jbcheb(x, -4.069933e-02, &tj, &tj1, &result, _state);
        jarquebera_jbcheb(x, -1.849151e-03, &tj, &tj1, &result, _state);
        jarquebera_jbcheb(x, 8.931406e-04, &tj, &tj1, &result, _state);
        jarquebera_jbcheb(x, 3.636295e-04, &tj, &tj1, &result, _state);
        jarquebera_jbcheb(x, 1.178340e-05, &tj, &tj1, &result, _state);
        jarquebera_jbcheb(x, -8.917749e-05, &tj, &tj1, &result, _state);
        if( ae_fp_greater(result,(double)(0)) )
        {
            result = (double)(0);
        }
        return result;
    }
    if( ae_fp_less_eq(s,2.0000) )
    {
        x = 2*(s-1.200000)/0.800000-1;
        tj = (double)(1);
        tj1 = x;
        jarquebera_jbcheb(x, -2.537658e+00, &tj, &tj1, &result, _state);
        jarquebera_jbcheb(x, -9.962401e-01, &tj, &tj1, &result, _state);
        jarquebera_jbcheb(x, 1.838715e-01, &tj, &tj1, &result, _state);
        jarquebera_jbcheb(x, 1.055792e-02, &tj, &tj1, &result, _state);
        jarquebera_jbcheb(x, -2.580316e-02, &tj, &tj1, &result, _state);
        jarquebera_jbcheb(x, 1.781701e-03, &tj, &tj1, &result, _state);
        jarquebera_jbcheb(x, 3.770362e-03, &tj, &tj1, &result, _state);
        jarquebera_jbcheb(x, -4.838983e-04, &tj, &tj1, &result, _state);
        jarquebera_jbcheb(x, -6.999052e-04, &tj, &tj1, &result, _state);
        if( ae_fp_greater(result,(double)(0)) )
        {
            result = (double)(0);
        }
        return result;
    }
    if( ae_fp_less_eq(s,7.0000) )
    {
        x = 2*(s-2.000000)/5.000000-1;
        tj = (double)(1);
        tj1 = x;
        jarquebera_jbcheb(x, -5.337524e+00, &tj, &tj1, &result, _state);
        jarquebera_jbcheb(x, -1.877029e+00, &tj, &tj1, &result, _state);
        jarquebera_jbcheb(x, 4.734650e-02, &tj, &tj1, &result, _state);
        jarquebera_jbcheb(x, -4.249254e-02, &tj, &tj1, &result, _state);
        jarquebera_jbcheb(x, 3.320250e-03, &tj, &tj1, &result, _state);
        jarquebera_jbcheb(x, -6.432266e-03, &tj, &tj1, &result, _state);
        if( ae_fp_greater(result,(double)(0)) )
        {
            result = (double)(0);
        }
        return result;
    }
    result = -8.711035e-01*(s-7.000000e+00)-7.212811e+00;
    return result;
}


static double jarquebera_jbtbl11(double s, ae_state *_state)
{
    double x;
    double tj;
    double tj1;
    double result;


    result = (double)(0);
    if( ae_fp_less_eq(s,1.2000) )
    {
        x = 2*(s-0.000000)/1.200000-1;
        tj = (double)(1);
        tj1 = x;
        jarquebera_jbcheb(x, -4.339517e-01, &tj, &tj1, &result, _state);
        jarquebera_jbcheb(x, -6.051558e-01, &tj, &tj1, &result, _state);
        jarquebera_jbcheb(x, -2.000992e-01, &tj, &tj1, &result, _state);
        jarquebera_jbcheb(x, -3.022547e-02, &tj, &tj1, &result, _state);
        jarquebera_jbcheb(x, -9.808401e-04, &tj, &tj1, &result, _state);
        jarquebera_jbcheb(x, 5.592870e-04, &tj, &tj1, &result, _state);
        jarquebera_jbcheb(x, 3.575081e-04, &tj, &tj1, &result, _state);
        jarquebera_jbcheb(x, 2.086173e-04, &tj, &tj1, &result, _state);
        jarquebera_jbcheb(x, 6.089011e-05, &tj, &tj1, &result, _state);
        if( ae_fp_greater(result,(double)(0)) )
        {
            result = (double)(0);
        }
        return result;
    }
    if( ae_fp_less_eq(s,2.2500) )
    {
        x = 2*(s-1.200000)/1.050000-1;
        tj = (double)(1);
        tj1 = x;
        jarquebera_jbcheb(x, -2.523221e+00, &tj, &tj1, &result, _state);
        jarquebera_jbcheb(x, -1.068388e+00, &tj, &tj1, &result, _state);
        jarquebera_jbcheb(x, 2.179661e-01, &tj, &tj1, &result, _state);
        jarquebera_jbcheb(x, -1.555524e-03, &tj, &tj1, &result, _state);
        jarquebera_jbcheb(x, -3.238964e-02, &tj, &tj1, &result, _state);
        jarquebera_jbcheb(x, 7.364320e-03, &tj, &tj1, &result, _state);
        jarquebera_jbcheb(x, 4.895771e-03, &tj, &tj1, &result, _state);
        jarquebera_jbcheb(x, -1.762774e-03, &tj, &tj1, &result, _state);
        jarquebera_jbcheb(x, -8.201340e-04, &tj, &tj1, &result, _state);
        if( ae_fp_greater(result,(double)(0)) )
        {
            result = (double)(0);
        }
        return result;
    }
    if( ae_fp_less_eq(s,8.0000) )
    {
        x = 2*(s-2.250000)/5.750000-1;
        tj = (double)(1);
        tj1 = x;
        jarquebera_jbcheb(x, -5.212179e+00, &tj, &tj1, &result, _state);
        jarquebera_jbcheb(x, -1.684579e+00, &tj, &tj1, &result, _state);
        jarquebera_jbcheb(x, 8.299519e-02, &tj, &tj1, &result, _state);
        jarquebera_jbcheb(x, -3.606261e-02, &tj, &tj1, &result, _state);
        jarquebera_jbcheb(x, 7.310869e-03, &tj, &tj1, &result, _state);
        jarquebera_jbcheb(x, -3.320115e-03, &tj, &tj1, &result, _state);
        if( ae_fp_greater(result,(double)(0)) )
        {
            result = (double)(0);
        }
        return result;
    }
    result = -5.715445e-01*(s-8.000000e+00)-6.845834e+00;
    return result;
}


static double jarquebera_jbtbl12(double s, ae_state *_state)
{
    double x;
    double tj;
    double tj1;
    double result;


    result = (double)(0);
    if( ae_fp_less_eq(s,1.0000) )
    {
        x = 2*(s-0.000000)/1.000000-1;
        tj = (double)(1);
        tj1 = x;
        jarquebera_jbcheb(x, -2.736742e-01, &tj, &tj1, &result, _state);
        jarquebera_jbcheb(x, -3.657836e-01, &tj, &tj1, &result, _state);
        jarquebera_jbcheb(x, -1.047209e-01, &tj, &tj1, &result, _state);
        jarquebera_jbcheb(x, -1.319599e-02, &tj, &tj1, &result, _state);
        jarquebera_jbcheb(x, -5.545631e-04, &tj, &tj1, &result, _state);
        jarquebera_jbcheb(x, 9.280445e-05, &tj, &tj1, &result, _state);
        jarquebera_jbcheb(x, 2.815679e-05, &tj, &tj1, &result, _state);
        jarquebera_jbcheb(x, -2.213519e-05, &tj, &tj1, &result, _state);
        jarquebera_jbcheb(x, 1.256838e-05, &tj, &tj1, &result, _state);
        if( ae_fp_greater(result,(double)(0)) )
        {
            result = (double)(0);
        }
        return result;
    }
    if( ae_fp_less_eq(s,3.0000) )
    {
        x = 2*(s-1.000000)/2.000000-1;
        tj = (double)(1);
        tj1 = x;
        jarquebera_jbcheb(x, -2.573947e+00, &tj, &tj1, &result, _state);
        jarquebera_jbcheb(x, -1.515287e+00, &tj, &tj1, &result, _state);
        jarquebera_jbcheb(x, 3.611880e-01, &tj, &tj1, &result, _state);
        jarquebera_jbcheb(x, -3.271311e-02, &tj, &tj1, &result, _state);
        jarquebera_jbcheb(x, -6.495815e-02, &tj, &tj1, &result, _state);
        jarquebera_jbcheb(x, 4.141186e-02, &tj, &tj1, &result, _state);
        jarquebera_jbcheb(x, 7.180886e-04, &tj, &tj1, &result, _state);
        jarquebera_jbcheb(x, -1.388211e-02, &tj, &tj1, &result, _state);
        jarquebera_jbcheb(x, 4.890761e-03, &tj, &tj1, &result, _state);
        jarquebera_jbcheb(x, 3.233175e-03, &tj, &tj1, &result, _state);
        jarquebera_jbcheb(x, -2.946156e-03, &tj, &tj1, &result, _state);
        if( ae_fp_greater(result,(double)(0)) )
        {
            result = (double)(0);
        }
        return result;
    }
    if( ae_fp_less_eq(s,12.0000) )
    {
        x = 2*(s-3.000000)/9.000000-1;
        tj = (double)(1);
        tj1 = x;
        jarquebera_jbcheb(x, -5.947819e+00, &tj, &tj1, &result, _state);
        jarquebera_jbcheb(x, -2.034157e+00, &tj, &tj1, &result, _state);
        jarquebera_jbcheb(x, 6.878986e-02, &tj, &tj1, &result, _state);
        jarquebera_jbcheb(x, -4.078603e-02, &tj, &tj1, &result, _state);
        jarquebera_jbcheb(x, 6.990977e-03, &tj, &tj1, &result, _state);
        jarquebera_jbcheb(x, -2.866215e-03, &tj, &tj1, &result, _state);
        jarquebera_jbcheb(x, 3.897866e-03, &tj, &tj1, &result, _state);
        jarquebera_jbcheb(x, 2.512252e-03, &tj, &tj1, &result, _state);
        jarquebera_jbcheb(x, 2.073743e-03, &tj, &tj1, &result, _state);
        jarquebera_jbcheb(x, 3.022621e-03, &tj, &tj1, &result, _state);
        jarquebera_jbcheb(x, 1.501343e-03, &tj, &tj1, &result, _state);
        if( ae_fp_greater(result,(double)(0)) )
        {
            result = (double)(0);
        }
        return result;
    }
    result = -2.877243e-01*(s-1.200000e+01)-7.936839e+00;
    return result;
}


static double jarquebera_jbtbl13(double s, ae_state *_state)
{
    double x;
    double tj;
    double tj1;
    double result;


    result = (double)(0);
    if( ae_fp_less_eq(s,1.0000) )
    {
        x = 2*(s-0.000000)/1.000000-1;
        tj = (double)(1);
        tj1 = x;
        jarquebera_jbcheb(x, -2.713276e-01, &tj, &tj1, &result, _state);
        jarquebera_jbcheb(x, -3.557541e-01, &tj, &tj1, &result, _state);
        jarquebera_jbcheb(x, -9.459092e-02, &tj, &tj1, &result, _state);
        jarquebera_jbcheb(x, -1.044145e-02, &tj, &tj1, &result, _state);
        jarquebera_jbcheb(x, -2.546132e-04, &tj, &tj1, &result, _state);
        jarquebera_jbcheb(x, 1.002374e-04, &tj, &tj1, &result, _state);
        jarquebera_jbcheb(x, 2.349456e-05, &tj, &tj1, &result, _state);
        jarquebera_jbcheb(x, -7.025669e-05, &tj, &tj1, &result, _state);
        jarquebera_jbcheb(x, -1.590242e-05, &tj, &tj1, &result, _state);
        if( ae_fp_greater(result,(double)(0)) )
        {
            result = (double)(0);
        }
        return result;
    }
    if( ae_fp_less_eq(s,3.0000) )
    {
        x = 2*(s-1.000000)/2.000000-1;
        tj = (double)(1);
        tj1 = x;
        jarquebera_jbcheb(x, -2.454383e+00, &tj, &tj1, &result, _state);
        jarquebera_jbcheb(x, -1.467539e+00, &tj, &tj1, &result, _state);
        jarquebera_jbcheb(x, 3.270774e-01, &tj, &tj1, &result, _state);
        jarquebera_jbcheb(x, -8.075763e-03, &tj, &tj1, &result, _state);
        jarquebera_jbcheb(x, -6.611647e-02, &tj, &tj1, &result, _state);
        jarquebera_jbcheb(x, 2.990785e-02, &tj, &tj1, &result, _state);
        jarquebera_jbcheb(x, 8.109212e-03, &tj, &tj1, &result, _state);
        jarquebera_jbcheb(x, -1.135031e-02, &tj, &tj1, &result, _state);
        jarquebera_jbcheb(x, 5.915919e-04, &tj, &tj1, &result, _state);
        jarquebera_jbcheb(x, 3.522390e-03, &tj, &tj1, &result, _state);
        jarquebera_jbcheb(x, -1.144701e-03, &tj, &tj1, &result, _state);
        if( ae_fp_greater(result,(double)(0)) )
        {
            result = (double)(0);
        }
        return result;
    }
    if( ae_fp_less_eq(s,13.0000) )
    {
        x = 2*(s-3.000000)/10.000000-1;
        tj = (double)(1);
        tj1 = x;
        jarquebera_jbcheb(x, -5.736127e+00, &tj, &tj1, &result, _state);
        jarquebera_jbcheb(x, -1.920809e+00, &tj, &tj1, &result, _state);
        jarquebera_jbcheb(x, 1.175858e-01, &tj, &tj1, &result, _state);
        jarquebera_jbcheb(x, -4.002049e-02, &tj, &tj1, &result, _state);
        jarquebera_jbcheb(x, 1.158966e-02, &tj, &tj1, &result, _state);
        jarquebera_jbcheb(x, -3.157781e-03, &tj, &tj1, &result, _state);
        jarquebera_jbcheb(x, 2.762172e-03, &tj, &tj1, &result, _state);
        jarquebera_jbcheb(x, 5.780347e-04, &tj, &tj1, &result, _state);
        jarquebera_jbcheb(x, -1.193310e-03, &tj, &tj1, &result, _state);
        jarquebera_jbcheb(x, -2.442421e-05, &tj, &tj1, &result, _state);
        jarquebera_jbcheb(x, 2.547756e-03, &tj, &tj1, &result, _state);
        if( ae_fp_greater(result,(double)(0)) )
        {
            result = (double)(0);
        }
        return result;
    }
    result = -2.799944e-01*(s-1.300000e+01)-7.566269e+00;
    return result;
}


static double jarquebera_jbtbl14(double s, ae_state *_state)
{
    double x;
    double tj;
    double tj1;
    double result;


    result = (double)(0);
    if( ae_fp_less_eq(s,1.0000) )
    {
        x = 2*(s-0.000000)/1.000000-1;
        tj = (double)(1);
        tj1 = x;
        jarquebera_jbcheb(x, -2.698527e-01, &tj, &tj1, &result, _state);
        jarquebera_jbcheb(x, -3.479081e-01, &tj, &tj1, &result, _state);
        jarquebera_jbcheb(x, -8.640733e-02, &tj, &tj1, &result, _state);
        jarquebera_jbcheb(x, -8.466899e-03, &tj, &tj1, &result, _state);
        jarquebera_jbcheb(x, -1.469485e-04, &tj, &tj1, &result, _state);
        jarquebera_jbcheb(x, 2.150009e-05, &tj, &tj1, &result, _state);
        jarquebera_jbcheb(x, 1.965975e-05, &tj, &tj1, &result, _state);
        jarquebera_jbcheb(x, -4.710210e-05, &tj, &tj1, &result, _state);
        jarquebera_jbcheb(x, -1.327808e-05, &tj, &tj1, &result, _state);
        if( ae_fp_greater(result,(double)(0)) )
        {
            result = (double)(0);
        }
        return result;
    }
    if( ae_fp_less_eq(s,3.0000) )
    {
        x = 2*(s-1.000000)/2.000000-1;
        tj = (double)(1);
        tj1 = x;
        jarquebera_jbcheb(x, -2.350359e+00, &tj, &tj1, &result, _state);
        jarquebera_jbcheb(x, -1.421365e+00, &tj, &tj1, &result, _state);
        jarquebera_jbcheb(x, 2.960468e-01, &tj, &tj1, &result, _state);
        jarquebera_jbcheb(x, 1.149167e-02, &tj, &tj1, &result, _state);
        jarquebera_jbcheb(x, -6.361109e-02, &tj, &tj1, &result, _state);
        jarquebera_jbcheb(x, 1.976022e-02, &tj, &tj1, &result, _state);
        jarquebera_jbcheb(x, 1.082700e-02, &tj, &tj1, &result, _state);
        jarquebera_jbcheb(x, -8.563328e-03, &tj, &tj1, &result, _state);
        jarquebera_jbcheb(x, -1.453123e-03, &tj, &tj1, &result, _state);
        jarquebera_jbcheb(x, 2.917559e-03, &tj, &tj1, &result, _state);
        jarquebera_jbcheb(x, -1.151067e-05, &tj, &tj1, &result, _state);
        if( ae_fp_greater(result,(double)(0)) )
        {
            result = (double)(0);
        }
        return result;
    }
    if( ae_fp_less_eq(s,15.0000) )
    {
        x = 2*(s-3.000000)/12.000000-1;
        tj = (double)(1);
        tj1 = x;
        jarquebera_jbcheb(x, -5.746892e+00, &tj, &tj1, &result, _state);
        jarquebera_jbcheb(x, -2.010441e+00, &tj, &tj1, &result, _state);
        jarquebera_jbcheb(x, 1.566146e-01, &tj, &tj1, &result, _state);
        jarquebera_jbcheb(x, -5.129690e-02, &tj, &tj1, &result, _state);
        jarquebera_jbcheb(x, 1.929724e-02, &tj, &tj1, &result, _state);
        jarquebera_jbcheb(x, -2.524227e-03, &tj, &tj1, &result, _state);
        jarquebera_jbcheb(x, 3.192933e-03, &tj, &tj1, &result, _state);
        jarquebera_jbcheb(x, -4.254730e-04, &tj, &tj1, &result, _state);
        jarquebera_jbcheb(x, 1.620685e-03, &tj, &tj1, &result, _state);
        jarquebera_jbcheb(x, 7.289618e-04, &tj, &tj1, &result, _state);
        jarquebera_jbcheb(x, -2.112350e-03, &tj, &tj1, &result, _state);
        if( ae_fp_greater(result,(double)(0)) )
        {
            result = (double)(0);
        }
        return result;
    }
    result = -2.590621e-01*(s-1.500000e+01)-7.632238e+00;
    return result;
}


static double jarquebera_jbtbl15(double s, ae_state *_state)
{
    double x;
    double tj;
    double tj1;
    double result;


    result = (double)(0);
    if( ae_fp_less_eq(s,2.0000) )
    {
        x = 2*(s-0.000000)/2.000000-1;
        tj = (double)(1);
        tj1 = x;
        jarquebera_jbcheb(x, -1.043660e+00, &tj, &tj1, &result, _state);
        jarquebera_jbcheb(x, -1.361653e+00, &tj, &tj1, &result, _state);
        jarquebera_jbcheb(x, -3.009497e-01, &tj, &tj1, &result, _state);
        jarquebera_jbcheb(x, 4.951784e-02, &tj, &tj1, &result, _state);
        jarquebera_jbcheb(x, 4.377903e-02, &tj, &tj1, &result, _state);
        jarquebera_jbcheb(x, 1.003253e-02, &tj, &tj1, &result, _state);
        jarquebera_jbcheb(x, -1.271309e-03, &tj, &tj1, &result, _state);
        if( ae_fp_greater(result,(double)(0)) )
        {
            result = (double)(0);
        }
        return result;
    }
    if( ae_fp_less_eq(s,5.0000) )
    {
        x = 2*(s-2.000000)/3.000000-1;
        tj = (double)(1);
        tj1 = x;
        jarquebera_jbcheb(x, -3.582778e+00, &tj, &tj1, &result, _state);
        jarquebera_jbcheb(x, -8.349578e-01, &tj, &tj1, &result, _state);
        jarquebera_jbcheb(x, 9.476514e-02, &tj, &tj1, &result, _state);
        jarquebera_jbcheb(x, -2.717385e-02, &tj, &tj1, &result, _state);
        jarquebera_jbcheb(x, 1.222591e-02, &tj, &tj1, &result, _state);
        jarquebera_jbcheb(x, -6.635124e-03, &tj, &tj1, &result, _state);
        jarquebera_jbcheb(x, 2.815993e-03, &tj, &tj1, &result, _state);
        if( ae_fp_greater(result,(double)(0)) )
        {
            result = (double)(0);
        }
        return result;
    }
    if( ae_fp_less_eq(s,17.0000) )
    {
        x = 2*(s-5.000000)/12.000000-1;
        tj = (double)(1);
        tj1 = x;
        jarquebera_jbcheb(x, -6.115476e+00, &tj, &tj1, &result, _state);
        jarquebera_jbcheb(x, -1.655936e+00, &tj, &tj1, &result, _state);
        jarquebera_jbcheb(x, 8.404310e-02, &tj, &tj1, &result, _state);
        jarquebera_jbcheb(x, -2.663794e-02, &tj, &tj1, &result, _state);
        jarquebera_jbcheb(x, 8.868618e-03, &tj, &tj1, &result, _state);
        jarquebera_jbcheb(x, 1.381447e-03, &tj, &tj1, &result, _state);
        jarquebera_jbcheb(x, 9.444801e-04, &tj, &tj1, &result, _state);
        jarquebera_jbcheb(x, -1.581503e-04, &tj, &tj1, &result, _state);
        jarquebera_jbcheb(x, -9.468696e-04, &tj, &tj1, &result, _state);
        jarquebera_jbcheb(x, 1.728509e-03, &tj, &tj1, &result, _state);
        jarquebera_jbcheb(x, 1.206470e-03, &tj, &tj1, &result, _state);
        if( ae_fp_greater(result,(double)(0)) )
        {
            result = (double)(0);
        }
        return result;
    }
    result = -1.927937e-01*(s-1.700000e+01)-7.700983e+00;
    return result;
}


static double jarquebera_jbtbl16(double s, ae_state *_state)
{
    double x;
    double tj;
    double tj1;
    double result;


    result = (double)(0);
    if( ae_fp_less_eq(s,2.0000) )
    {
        x = 2*(s-0.000000)/2.000000-1;
        tj = (double)(1);
        tj1 = x;
        jarquebera_jbcheb(x, -1.002570e+00, &tj, &tj1, &result, _state);
        jarquebera_jbcheb(x, -1.298141e+00, &tj, &tj1, &result, _state);
        jarquebera_jbcheb(x, -2.832803e-01, &tj, &tj1, &result, _state);
        jarquebera_jbcheb(x, 3.877026e-02, &tj, &tj1, &result, _state);
        jarquebera_jbcheb(x, 3.539436e-02, &tj, &tj1, &result, _state);
        jarquebera_jbcheb(x, 8.439658e-03, &tj, &tj1, &result, _state);
        jarquebera_jbcheb(x, -4.756911e-04, &tj, &tj1, &result, _state);
        if( ae_fp_greater(result,(double)(0)) )
        {
            result = (double)(0);
        }
        return result;
    }
    if( ae_fp_less_eq(s,5.0000) )
    {
        x = 2*(s-2.000000)/3.000000-1;
        tj = (double)(1);
        tj1 = x;
        jarquebera_jbcheb(x, -3.486198e+00, &tj, &tj1, &result, _state);
        jarquebera_jbcheb(x, -8.242944e-01, &tj, &tj1, &result, _state);
        jarquebera_jbcheb(x, 1.020002e-01, &tj, &tj1, &result, _state);
        jarquebera_jbcheb(x, -3.130531e-02, &tj, &tj1, &result, _state);
        jarquebera_jbcheb(x, 1.512373e-02, &tj, &tj1, &result, _state);
        jarquebera_jbcheb(x, -8.054876e-03, &tj, &tj1, &result, _state);
        jarquebera_jbcheb(x, 3.556839e-03, &tj, &tj1, &result, _state);
        if( ae_fp_greater(result,(double)(0)) )
        {
            result = (double)(0);
        }
        return result;
    }
    if( ae_fp_less_eq(s,20.0000) )
    {
        x = 2*(s-5.000000)/15.000000-1;
        tj = (double)(1);
        tj1 = x;
        jarquebera_jbcheb(x, -6.241608e+00, &tj, &tj1, &result, _state);
        jarquebera_jbcheb(x, -1.832655e+00, &tj, &tj1, &result, _state);
        jarquebera_jbcheb(x, 1.340545e-01, &tj, &tj1, &result, _state);
        jarquebera_jbcheb(x, -3.361143e-02, &tj, &tj1, &result, _state);
        jarquebera_jbcheb(x, 1.283219e-02, &tj, &tj1, &result, _state);
        jarquebera_jbcheb(x, 3.484549e-03, &tj, &tj1, &result, _state);
        jarquebera_jbcheb(x, 1.805968e-03, &tj, &tj1, &result, _state);
        jarquebera_jbcheb(x, -2.057243e-03, &tj, &tj1, &result, _state);
        jarquebera_jbcheb(x, -1.454439e-03, &tj, &tj1, &result, _state);
        jarquebera_jbcheb(x, -2.177513e-03, &tj, &tj1, &result, _state);
        jarquebera_jbcheb(x, -1.819209e-03, &tj, &tj1, &result, _state);
        if( ae_fp_greater(result,(double)(0)) )
        {
            result = (double)(0);
        }
        return result;
    }
    result = -2.391580e-01*(s-2.000000e+01)-7.963205e+00;
    return result;
}


static double jarquebera_jbtbl17(double s, ae_state *_state)
{
    double x;
    double tj;
    double tj1;
    double result;


    result = (double)(0);
    if( ae_fp_less_eq(s,3.0000) )
    {
        x = 2*(s-0.000000)/3.000000-1;
        tj = (double)(1);
        tj1 = x;
        jarquebera_jbcheb(x, -1.566973e+00, &tj, &tj1, &result, _state);
        jarquebera_jbcheb(x, -1.810330e+00, &tj, &tj1, &result, _state);
        jarquebera_jbcheb(x, -4.840039e-02, &tj, &tj1, &result, _state);
        jarquebera_jbcheb(x, 2.337294e-01, &tj, &tj1, &result, _state);
        jarquebera_jbcheb(x, -5.383549e-04, &tj, &tj1, &result, _state);
        jarquebera_jbcheb(x, -5.556515e-02, &tj, &tj1, &result, _state);
        jarquebera_jbcheb(x, -8.656965e-03, &tj, &tj1, &result, _state);
        jarquebera_jbcheb(x, 1.404569e-02, &tj, &tj1, &result, _state);
        jarquebera_jbcheb(x, 6.447867e-03, &tj, &tj1, &result, _state);
        if( ae_fp_greater(result,(double)(0)) )
        {
            result = (double)(0);
        }
        return result;
    }
    if( ae_fp_less_eq(s,6.0000) )
    {
        x = 2*(s-3.000000)/3.000000-1;
        tj = (double)(1);
        tj1 = x;
        jarquebera_jbcheb(x, -3.905684e+00, &tj, &tj1, &result, _state);
        jarquebera_jbcheb(x, -6.222920e-01, &tj, &tj1, &result, _state);
        jarquebera_jbcheb(x, 4.146667e-02, &tj, &tj1, &result, _state);
        jarquebera_jbcheb(x, -4.809176e-03, &tj, &tj1, &result, _state);
        jarquebera_jbcheb(x, 1.057028e-03, &tj, &tj1, &result, _state);
        jarquebera_jbcheb(x, -1.211838e-04, &tj, &tj1, &result, _state);
        jarquebera_jbcheb(x, -4.099683e-04, &tj, &tj1, &result, _state);
        jarquebera_jbcheb(x, 1.161105e-04, &tj, &tj1, &result, _state);
        jarquebera_jbcheb(x, 2.225465e-04, &tj, &tj1, &result, _state);
        if( ae_fp_greater(result,(double)(0)) )
        {
            result = (double)(0);
        }
        return result;
    }
    if( ae_fp_less_eq(s,24.0000) )
    {
        x = 2*(s-6.000000)/18.000000-1;
        tj = (double)(1);
        tj1 = x;
        jarquebera_jbcheb(x, -6.594282e+00, &tj, &tj1, &result, _state);
        jarquebera_jbcheb(x, -1.917838e+00, &tj, &tj1, &result, _state);
        jarquebera_jbcheb(x, 1.455980e-01, &tj, &tj1, &result, _state);
        jarquebera_jbcheb(x, -2.999589e-02, &tj, &tj1, &result, _state);
        jarquebera_jbcheb(x, 5.604263e-03, &tj, &tj1, &result, _state);
        jarquebera_jbcheb(x, -3.484445e-03, &tj, &tj1, &result, _state);
        jarquebera_jbcheb(x, -1.819937e-03, &tj, &tj1, &result, _state);
        jarquebera_jbcheb(x, -2.930390e-03, &tj, &tj1, &result, _state);
        jarquebera_jbcheb(x, 2.771761e-04, &tj, &tj1, &result, _state);
        jarquebera_jbcheb(x, -6.232581e-04, &tj, &tj1, &result, _state);
        jarquebera_jbcheb(x, -7.029083e-04, &tj, &tj1, &result, _state);
        if( ae_fp_greater(result,(double)(0)) )
        {
            result = (double)(0);
        }
        return result;
    }
    result = -2.127771e-01*(s-2.400000e+01)-8.400197e+00;
    return result;
}


static double jarquebera_jbtbl18(double s, ae_state *_state)
{
    double x;
    double tj;
    double tj1;
    double result;


    result = (double)(0);
    if( ae_fp_less_eq(s,3.0000) )
    {
        x = 2*(s-0.000000)/3.000000-1;
        tj = (double)(1);
        tj1 = x;
        jarquebera_jbcheb(x, -1.526802e+00, &tj, &tj1, &result, _state);
        jarquebera_jbcheb(x, -1.762373e+00, &tj, &tj1, &result, _state);
        jarquebera_jbcheb(x, -5.598890e-02, &tj, &tj1, &result, _state);
        jarquebera_jbcheb(x, 2.189437e-01, &tj, &tj1, &result, _state);
        jarquebera_jbcheb(x, 5.971721e-03, &tj, &tj1, &result, _state);
        jarquebera_jbcheb(x, -4.823067e-02, &tj, &tj1, &result, _state);
        jarquebera_jbcheb(x, -1.064501e-02, &tj, &tj1, &result, _state);
        jarquebera_jbcheb(x, 1.014932e-02, &tj, &tj1, &result, _state);
        jarquebera_jbcheb(x, 5.953513e-03, &tj, &tj1, &result, _state);
        if( ae_fp_greater(result,(double)(0)) )
        {
            result = (double)(0);
        }
        return result;
    }
    if( ae_fp_less_eq(s,6.0000) )
    {
        x = 2*(s-3.000000)/3.000000-1;
        tj = (double)(1);
        tj1 = x;
        jarquebera_jbcheb(x, -3.818669e+00, &tj, &tj1, &result, _state);
        jarquebera_jbcheb(x, -6.070918e-01, &tj, &tj1, &result, _state);
        jarquebera_jbcheb(x, 4.277196e-02, &tj, &tj1, &result, _state);
        jarquebera_jbcheb(x, -4.879817e-03, &tj, &tj1, &result, _state);
        jarquebera_jbcheb(x, 6.887357e-04, &tj, &tj1, &result, _state);
        jarquebera_jbcheb(x, 1.638451e-05, &tj, &tj1, &result, _state);
        jarquebera_jbcheb(x, 1.502800e-04, &tj, &tj1, &result, _state);
        jarquebera_jbcheb(x, -3.165796e-05, &tj, &tj1, &result, _state);
        jarquebera_jbcheb(x, 5.034960e-05, &tj, &tj1, &result, _state);
        if( ae_fp_greater(result,(double)(0)) )
        {
            result = (double)(0);
        }
        return result;
    }
    if( ae_fp_less_eq(s,20.0000) )
    {
        x = 2*(s-6.000000)/14.000000-1;
        tj = (double)(1);
        tj1 = x;
        jarquebera_jbcheb(x, -6.010656e+00, &tj, &tj1, &result, _state);
        jarquebera_jbcheb(x, -1.496296e+00, &tj, &tj1, &result, _state);
        jarquebera_jbcheb(x, 1.002227e-01, &tj, &tj1, &result, _state);
        jarquebera_jbcheb(x, -2.338250e-02, &tj, &tj1, &result, _state);
        jarquebera_jbcheb(x, 4.137036e-03, &tj, &tj1, &result, _state);
        jarquebera_jbcheb(x, -2.586202e-03, &tj, &tj1, &result, _state);
        jarquebera_jbcheb(x, -9.736384e-04, &tj, &tj1, &result, _state);
        jarquebera_jbcheb(x, 1.332251e-03, &tj, &tj1, &result, _state);
        jarquebera_jbcheb(x, 1.877982e-03, &tj, &tj1, &result, _state);
        jarquebera_jbcheb(x, -1.160963e-05, &tj, &tj1, &result, _state);
        jarquebera_jbcheb(x, -2.547247e-03, &tj, &tj1, &result, _state);
        if( ae_fp_greater(result,(double)(0)) )
        {
            result = (double)(0);
        }
        return result;
    }
    result = -1.684623e-01*(s-2.000000e+01)-7.428883e+00;
    return result;
}


static double jarquebera_jbtbl19(double s, ae_state *_state)
{
    double x;
    double tj;
    double tj1;
    double result;


    result = (double)(0);
    if( ae_fp_less_eq(s,3.0000) )
    {
        x = 2*(s-0.000000)/3.000000-1;
        tj = (double)(1);
        tj1 = x;
        jarquebera_jbcheb(x, -1.490213e+00, &tj, &tj1, &result, _state);
        jarquebera_jbcheb(x, -1.719633e+00, &tj, &tj1, &result, _state);
        jarquebera_jbcheb(x, -6.459123e-02, &tj, &tj1, &result, _state);
        jarquebera_jbcheb(x, 2.034878e-01, &tj, &tj1, &result, _state);
        jarquebera_jbcheb(x, 1.113868e-02, &tj, &tj1, &result, _state);
        jarquebera_jbcheb(x, -4.030922e-02, &tj, &tj1, &result, _state);
        jarquebera_jbcheb(x, -1.054022e-02, &tj, &tj1, &result, _state);
        jarquebera_jbcheb(x, 7.525623e-03, &tj, &tj1, &result, _state);
        jarquebera_jbcheb(x, 5.277360e-03, &tj, &tj1, &result, _state);
        if( ae_fp_greater(result,(double)(0)) )
        {
            result = (double)(0);
        }
        return result;
    }
    if( ae_fp_less_eq(s,6.0000) )
    {
        x = 2*(s-3.000000)/3.000000-1;
        tj = (double)(1);
        tj1 = x;
        jarquebera_jbcheb(x, -3.744750e+00, &tj, &tj1, &result, _state);
        jarquebera_jbcheb(x, -5.977749e-01, &tj, &tj1, &result, _state);
        jarquebera_jbcheb(x, 4.223716e-02, &tj, &tj1, &result, _state);
        jarquebera_jbcheb(x, -5.363889e-03, &tj, &tj1, &result, _state);
        jarquebera_jbcheb(x, 5.711774e-04, &tj, &tj1, &result, _state);
        jarquebera_jbcheb(x, -5.557257e-04, &tj, &tj1, &result, _state);
        jarquebera_jbcheb(x, 4.254794e-04, &tj, &tj1, &result, _state);
        jarquebera_jbcheb(x, 9.034207e-05, &tj, &tj1, &result, _state);
        jarquebera_jbcheb(x, 5.498107e-05, &tj, &tj1, &result, _state);
        if( ae_fp_greater(result,(double)(0)) )
        {
            result = (double)(0);
        }
        return result;
    }
    if( ae_fp_less_eq(s,20.0000) )
    {
        x = 2*(s-6.000000)/14.000000-1;
        tj = (double)(1);
        tj1 = x;
        jarquebera_jbcheb(x, -5.872768e+00, &tj, &tj1, &result, _state);
        jarquebera_jbcheb(x, -1.430689e+00, &tj, &tj1, &result, _state);
        jarquebera_jbcheb(x, 1.136575e-01, &tj, &tj1, &result, _state);
        jarquebera_jbcheb(x, -1.726627e-02, &tj, &tj1, &result, _state);
        jarquebera_jbcheb(x, 3.421110e-03, &tj, &tj1, &result, _state);
        jarquebera_jbcheb(x, -1.581510e-03, &tj, &tj1, &result, _state);
        jarquebera_jbcheb(x, -5.559520e-04, &tj, &tj1, &result, _state);
        jarquebera_jbcheb(x, -6.838208e-04, &tj, &tj1, &result, _state);
        jarquebera_jbcheb(x, 8.428839e-04, &tj, &tj1, &result, _state);
        jarquebera_jbcheb(x, -7.170682e-04, &tj, &tj1, &result, _state);
        jarquebera_jbcheb(x, -6.006647e-04, &tj, &tj1, &result, _state);
        if( ae_fp_greater(result,(double)(0)) )
        {
            result = (double)(0);
        }
        return result;
    }
    result = -1.539373e-01*(s-2.000000e+01)-7.206941e+00;
    return result;
}


static double jarquebera_jbtbl20(double s, ae_state *_state)
{
    double x;
    double tj;
    double tj1;
    double result;


    result = (double)(0);
    if( ae_fp_less_eq(s,4.0000) )
    {
        x = 2*(s-0.000000)/4.000000-1;
        tj = (double)(1);
        tj1 = x;
        jarquebera_jbcheb(x, -1.854794e+00, &tj, &tj1, &result, _state);
        jarquebera_jbcheb(x, -1.948947e+00, &tj, &tj1, &result, _state);
        jarquebera_jbcheb(x, 1.632184e-01, &tj, &tj1, &result, _state);
        jarquebera_jbcheb(x, 2.139397e-01, &tj, &tj1, &result, _state);
        jarquebera_jbcheb(x, -1.006237e-01, &tj, &tj1, &result, _state);
        jarquebera_jbcheb(x, -3.810031e-02, &tj, &tj1, &result, _state);
        jarquebera_jbcheb(x, 3.573620e-02, &tj, &tj1, &result, _state);
        jarquebera_jbcheb(x, 9.951242e-03, &tj, &tj1, &result, _state);
        jarquebera_jbcheb(x, -1.274092e-02, &tj, &tj1, &result, _state);
        jarquebera_jbcheb(x, -3.464196e-03, &tj, &tj1, &result, _state);
        jarquebera_jbcheb(x, 4.882139e-03, &tj, &tj1, &result, _state);
        jarquebera_jbcheb(x, 1.575144e-03, &tj, &tj1, &result, _state);
        jarquebera_jbcheb(x, -1.822804e-03, &tj, &tj1, &result, _state);
        jarquebera_jbcheb(x, -7.061348e-04, &tj, &tj1, &result, _state);
        jarquebera_jbcheb(x, 5.908404e-04, &tj, &tj1, &result, _state);
        jarquebera_jbcheb(x, 1.978353e-04, &tj, &tj1, &result, _state);
        if( ae_fp_greater(result,(double)(0)) )
        {
            result = (double)(0);
        }
        return result;
    }
    if( ae_fp_less_eq(s,15.0000) )
    {
        x = 2*(s-4.000000)/11.000000-1;
        tj = (double)(1);
        tj1 = x;
        jarquebera_jbcheb(x, -5.030989e+00, &tj, &tj1, &result, _state);
        jarquebera_jbcheb(x, -1.327151e+00, &tj, &tj1, &result, _state);
        jarquebera_jbcheb(x, 1.346404e-01, &tj, &tj1, &result, _state);
        jarquebera_jbcheb(x, -2.840051e-02, &tj, &tj1, &result, _state);
        jarquebera_jbcheb(x, 7.578551e-03, &tj, &tj1, &result, _state);
        jarquebera_jbcheb(x, -9.813886e-04, &tj, &tj1, &result, _state);
        jarquebera_jbcheb(x, 5.905973e-05, &tj, &tj1, &result, _state);
        jarquebera_jbcheb(x, -5.358489e-04, &tj, &tj1, &result, _state);
        jarquebera_jbcheb(x, -3.450795e-04, &tj, &tj1, &result, _state);
        jarquebera_jbcheb(x, -6.941157e-04, &tj, &tj1, &result, _state);
        jarquebera_jbcheb(x, -7.432418e-04, &tj, &tj1, &result, _state);
        jarquebera_jbcheb(x, -2.070537e-04, &tj, &tj1, &result, _state);
        jarquebera_jbcheb(x, 9.375654e-04, &tj, &tj1, &result, _state);
        jarquebera_jbcheb(x, 5.367378e-04, &tj, &tj1, &result, _state);
        jarquebera_jbcheb(x, 9.890859e-04, &tj, &tj1, &result, _state);
        jarquebera_jbcheb(x, 6.679782e-04, &tj, &tj1, &result, _state);
        if( ae_fp_greater(result,(double)(0)) )
        {
            result = (double)(0);
        }
        return result;
    }
    if( ae_fp_less_eq(s,25.0000) )
    {
        x = 2*(s-15.000000)/10.000000-1;
        tj = (double)(1);
        tj1 = x;
        jarquebera_jbcheb(x, -7.015854e+00, &tj, &tj1, &result, _state);
        jarquebera_jbcheb(x, -7.487737e-01, &tj, &tj1, &result, _state);
        jarquebera_jbcheb(x, 2.244254e-02, &tj, &tj1, &result, _state);
        if( ae_fp_greater(result,(double)(0)) )
        {
            result = (double)(0);
        }
        return result;
    }
    result = -1.318007e-01*(s-2.500000e+01)-7.742185e+00;
    return result;
}


static double jarquebera_jbtbl30(double s, ae_state *_state)
{
    double x;
    double tj;
    double tj1;
    double result;


    result = (double)(0);
    if( ae_fp_less_eq(s,4.0000) )
    {
        x = 2*(s-0.000000)/4.000000-1;
        tj = (double)(1);
        tj1 = x;
        jarquebera_jbcheb(x, -1.630822e+00, &tj, &tj1, &result, _state);
        jarquebera_jbcheb(x, -1.724298e+00, &tj, &tj1, &result, _state);
        jarquebera_jbcheb(x, 7.872756e-02, &tj, &tj1, &result, _state);
        jarquebera_jbcheb(x, 1.658268e-01, &tj, &tj1, &result, _state);
        jarquebera_jbcheb(x, -3.573597e-02, &tj, &tj1, &result, _state);
        jarquebera_jbcheb(x, -2.994157e-02, &tj, &tj1, &result, _state);
        jarquebera_jbcheb(x, 5.994825e-03, &tj, &tj1, &result, _state);
        jarquebera_jbcheb(x, 7.394303e-03, &tj, &tj1, &result, _state);
        jarquebera_jbcheb(x, -5.785029e-04, &tj, &tj1, &result, _state);
        jarquebera_jbcheb(x, -1.990264e-03, &tj, &tj1, &result, _state);
        jarquebera_jbcheb(x, -1.037838e-04, &tj, &tj1, &result, _state);
        jarquebera_jbcheb(x, 6.755546e-04, &tj, &tj1, &result, _state);
        jarquebera_jbcheb(x, 1.774473e-04, &tj, &tj1, &result, _state);
        jarquebera_jbcheb(x, -2.821395e-04, &tj, &tj1, &result, _state);
        jarquebera_jbcheb(x, -1.392603e-04, &tj, &tj1, &result, _state);
        jarquebera_jbcheb(x, 1.353313e-04, &tj, &tj1, &result, _state);
        if( ae_fp_greater(result,(double)(0)) )
        {
            result = (double)(0);
        }
        return result;
    }
    if( ae_fp_less_eq(s,15.0000) )
    {
        x = 2*(s-4.000000)/11.000000-1;
        tj = (double)(1);
        tj1 = x;
        jarquebera_jbcheb(x, -4.539322e+00, &tj, &tj1, &result, _state);
        jarquebera_jbcheb(x, -1.197018e+00, &tj, &tj1, &result, _state);
        jarquebera_jbcheb(x, 1.396848e-01, &tj, &tj1, &result, _state);
        jarquebera_jbcheb(x, -2.804293e-02, &tj, &tj1, &result, _state);
        jarquebera_jbcheb(x, 6.867928e-03, &tj, &tj1, &result, _state);
        jarquebera_jbcheb(x, -2.768758e-03, &tj, &tj1, &result, _state);
        jarquebera_jbcheb(x, 5.211792e-04, &tj, &tj1, &result, _state);
        jarquebera_jbcheb(x, 4.925799e-04, &tj, &tj1, &result, _state);
        jarquebera_jbcheb(x, 5.046235e-04, &tj, &tj1, &result, _state);
        jarquebera_jbcheb(x, -9.536469e-05, &tj, &tj1, &result, _state);
        jarquebera_jbcheb(x, -6.489642e-04, &tj, &tj1, &result, _state);
        if( ae_fp_greater(result,(double)(0)) )
        {
            result = (double)(0);
        }
        return result;
    }
    if( ae_fp_less_eq(s,25.0000) )
    {
        x = 2*(s-15.000000)/10.000000-1;
        tj = (double)(1);
        tj1 = x;
        jarquebera_jbcheb(x, -6.263462e+00, &tj, &tj1, &result, _state);
        jarquebera_jbcheb(x, -6.177316e-01, &tj, &tj1, &result, _state);
        jarquebera_jbcheb(x, 2.590637e-02, &tj, &tj1, &result, _state);
        if( ae_fp_greater(result,(double)(0)) )
        {
            result = (double)(0);
        }
        return result;
    }
    result = -1.028212e-01*(s-2.500000e+01)-6.855288e+00;
    return result;
}


static double jarquebera_jbtbl50(double s, ae_state *_state)
{
    double x;
    double tj;
    double tj1;
    double result;


    result = (double)(0);
    if( ae_fp_less_eq(s,4.0000) )
    {
        x = 2*(s-0.000000)/4.000000-1;
        tj = (double)(1);
        tj1 = x;
        jarquebera_jbcheb(x, -1.436279e+00, &tj, &tj1, &result, _state);
        jarquebera_jbcheb(x, -1.519711e+00, &tj, &tj1, &result, _state);
        jarquebera_jbcheb(x, 1.148699e-02, &tj, &tj1, &result, _state);
        jarquebera_jbcheb(x, 1.001204e-01, &tj, &tj1, &result, _state);
        jarquebera_jbcheb(x, -3.207620e-03, &tj, &tj1, &result, _state);
        jarquebera_jbcheb(x, -1.034778e-02, &tj, &tj1, &result, _state);
        jarquebera_jbcheb(x, -1.220322e-03, &tj, &tj1, &result, _state);
        jarquebera_jbcheb(x, 1.033260e-03, &tj, &tj1, &result, _state);
        jarquebera_jbcheb(x, 2.588280e-04, &tj, &tj1, &result, _state);
        jarquebera_jbcheb(x, -1.851653e-04, &tj, &tj1, &result, _state);
        jarquebera_jbcheb(x, -1.287733e-04, &tj, &tj1, &result, _state);
        if( ae_fp_greater(result,(double)(0)) )
        {
            result = (double)(0);
        }
        return result;
    }
    if( ae_fp_less_eq(s,15.0000) )
    {
        x = 2*(s-4.000000)/11.000000-1;
        tj = (double)(1);
        tj1 = x;
        jarquebera_jbcheb(x, -4.234645e+00, &tj, &tj1, &result, _state);
        jarquebera_jbcheb(x, -1.189127e+00, &tj, &tj1, &result, _state);
        jarquebera_jbcheb(x, 1.429738e-01, &tj, &tj1, &result, _state);
        jarquebera_jbcheb(x, -3.058822e-02, &tj, &tj1, &result, _state);
        jarquebera_jbcheb(x, 9.086776e-03, &tj, &tj1, &result, _state);
        jarquebera_jbcheb(x, -1.445783e-03, &tj, &tj1, &result, _state);
        jarquebera_jbcheb(x, 1.311671e-03, &tj, &tj1, &result, _state);
        jarquebera_jbcheb(x, -7.261298e-04, &tj, &tj1, &result, _state);
        jarquebera_jbcheb(x, 6.496987e-04, &tj, &tj1, &result, _state);
        jarquebera_jbcheb(x, 2.605249e-04, &tj, &tj1, &result, _state);
        jarquebera_jbcheb(x, 8.162282e-04, &tj, &tj1, &result, _state);
        if( ae_fp_greater(result,(double)(0)) )
        {
            result = (double)(0);
        }
        return result;
    }
    if( ae_fp_less_eq(s,25.0000) )
    {
        x = 2*(s-15.000000)/10.000000-1;
        tj = (double)(1);
        tj1 = x;
        jarquebera_jbcheb(x, -5.921095e+00, &tj, &tj1, &result, _state);
        jarquebera_jbcheb(x, -5.888603e-01, &tj, &tj1, &result, _state);
        jarquebera_jbcheb(x, 3.080113e-02, &tj, &tj1, &result, _state);
        if( ae_fp_greater(result,(double)(0)) )
        {
            result = (double)(0);
        }
        return result;
    }
    result = -9.313116e-02*(s-2.500000e+01)-6.479154e+00;
    return result;
}


static double jarquebera_jbtbl65(double s, ae_state *_state)
{
    double x;
    double tj;
    double tj1;
    double result;


    result = (double)(0);
    if( ae_fp_less_eq(s,4.0000) )
    {
        x = 2*(s-0.000000)/4.000000-1;
        tj = (double)(1);
        tj1 = x;
        jarquebera_jbcheb(x, -1.360024e+00, &tj, &tj1, &result, _state);
        jarquebera_jbcheb(x, -1.434631e+00, &tj, &tj1, &result, _state);
        jarquebera_jbcheb(x, -6.514580e-03, &tj, &tj1, &result, _state);
        jarquebera_jbcheb(x, 7.332038e-02, &tj, &tj1, &result, _state);
        jarquebera_jbcheb(x, 1.158197e-03, &tj, &tj1, &result, _state);
        jarquebera_jbcheb(x, -5.121233e-03, &tj, &tj1, &result, _state);
        jarquebera_jbcheb(x, -1.051056e-03, &tj, &tj1, &result, _state);
        if( ae_fp_greater(result,(double)(0)) )
        {
            result = (double)(0);
        }
        return result;
    }
    if( ae_fp_less_eq(s,15.0000) )
    {
        x = 2*(s-4.000000)/11.000000-1;
        tj = (double)(1);
        tj1 = x;
        jarquebera_jbcheb(x, -4.148601e+00, &tj, &tj1, &result, _state);
        jarquebera_jbcheb(x, -1.214233e+00, &tj, &tj1, &result, _state);
        jarquebera_jbcheb(x, 1.487977e-01, &tj, &tj1, &result, _state);
        jarquebera_jbcheb(x, -3.424720e-02, &tj, &tj1, &result, _state);
        jarquebera_jbcheb(x, 1.116715e-02, &tj, &tj1, &result, _state);
        jarquebera_jbcheb(x, -4.043152e-03, &tj, &tj1, &result, _state);
        jarquebera_jbcheb(x, 1.718149e-03, &tj, &tj1, &result, _state);
        jarquebera_jbcheb(x, -1.313701e-03, &tj, &tj1, &result, _state);
        jarquebera_jbcheb(x, 3.097305e-04, &tj, &tj1, &result, _state);
        jarquebera_jbcheb(x, 2.181031e-04, &tj, &tj1, &result, _state);
        jarquebera_jbcheb(x, 1.256975e-04, &tj, &tj1, &result, _state);
        if( ae_fp_greater(result,(double)(0)) )
        {
            result = (double)(0);
        }
        return result;
    }
    if( ae_fp_less_eq(s,25.0000) )
    {
        x = 2*(s-15.000000)/10.000000-1;
        tj = (double)(1);
        tj1 = x;
        jarquebera_jbcheb(x, -5.858951e+00, &tj, &tj1, &result, _state);
        jarquebera_jbcheb(x, -5.895179e-01, &tj, &tj1, &result, _state);
        jarquebera_jbcheb(x, 2.933237e-02, &tj, &tj1, &result, _state);
        if( ae_fp_greater(result,(double)(0)) )
        {
            result = (double)(0);
        }
        return result;
    }
    result = -9.443768e-02*(s-2.500000e+01)-6.419137e+00;
    return result;
}


static double jarquebera_jbtbl100(double s, ae_state *_state)
{
    double x;
    double tj;
    double tj1;
    double result;


    result = (double)(0);
    if( ae_fp_less_eq(s,4.0000) )
    {
        x = 2*(s-0.000000)/4.000000-1;
        tj = (double)(1);
        tj1 = x;
        jarquebera_jbcheb(x, -1.257021e+00, &tj, &tj1, &result, _state);
        jarquebera_jbcheb(x, -1.313418e+00, &tj, &tj1, &result, _state);
        jarquebera_jbcheb(x, -1.628931e-02, &tj, &tj1, &result, _state);
        jarquebera_jbcheb(x, 4.264287e-02, &tj, &tj1, &result, _state);
        jarquebera_jbcheb(x, 1.518487e-03, &tj, &tj1, &result, _state);
        jarquebera_jbcheb(x, -1.499826e-03, &tj, &tj1, &result, _state);
        jarquebera_jbcheb(x, -4.836044e-04, &tj, &tj1, &result, _state);
        if( ae_fp_greater(result,(double)(0)) )
        {
            result = (double)(0);
        }
        return result;
    }
    if( ae_fp_less_eq(s,15.0000) )
    {
        x = 2*(s-4.000000)/11.000000-1;
        tj = (double)(1);
        tj1 = x;
        jarquebera_jbcheb(x, -4.056508e+00, &tj, &tj1, &result, _state);
        jarquebera_jbcheb(x, -1.279690e+00, &tj, &tj1, &result, _state);
        jarquebera_jbcheb(x, 1.665746e-01, &tj, &tj1, &result, _state);
        jarquebera_jbcheb(x, -4.290012e-02, &tj, &tj1, &result, _state);
        jarquebera_jbcheb(x, 1.487632e-02, &tj, &tj1, &result, _state);
        jarquebera_jbcheb(x, -5.704465e-03, &tj, &tj1, &result, _state);
        jarquebera_jbcheb(x, 2.211669e-03, &tj, &tj1, &result, _state);
        if( ae_fp_greater(result,(double)(0)) )
        {
            result = (double)(0);
        }
        return result;
    }
    if( ae_fp_less_eq(s,25.0000) )
    {
        x = 2*(s-15.000000)/10.000000-1;
        tj = (double)(1);
        tj1 = x;
        jarquebera_jbcheb(x, -5.866099e+00, &tj, &tj1, &result, _state);
        jarquebera_jbcheb(x, -6.399767e-01, &tj, &tj1, &result, _state);
        jarquebera_jbcheb(x, 2.498208e-02, &tj, &tj1, &result, _state);
        if( ae_fp_greater(result,(double)(0)) )
        {
            result = (double)(0);
        }
        return result;
    }
    result = -1.080097e-01*(s-2.500000e+01)-6.481094e+00;
    return result;
}


static double jarquebera_jbtbl130(double s, ae_state *_state)
{
    double x;
    double tj;
    double tj1;
    double result;


    result = (double)(0);
    if( ae_fp_less_eq(s,4.0000) )
    {
        x = 2*(s-0.000000)/4.000000-1;
        tj = (double)(1);
        tj1 = x;
        jarquebera_jbcheb(x, -1.207999e+00, &tj, &tj1, &result, _state);
        jarquebera_jbcheb(x, -1.253864e+00, &tj, &tj1, &result, _state);
        jarquebera_jbcheb(x, -1.618032e-02, &tj, &tj1, &result, _state);
        jarquebera_jbcheb(x, 3.112729e-02, &tj, &tj1, &result, _state);
        jarquebera_jbcheb(x, 1.210546e-03, &tj, &tj1, &result, _state);
        jarquebera_jbcheb(x, -4.732602e-04, &tj, &tj1, &result, _state);
        jarquebera_jbcheb(x, -2.410527e-04, &tj, &tj1, &result, _state);
        if( ae_fp_greater(result,(double)(0)) )
        {
            result = (double)(0);
        }
        return result;
    }
    if( ae_fp_less_eq(s,15.0000) )
    {
        x = 2*(s-4.000000)/11.000000-1;
        tj = (double)(1);
        tj1 = x;
        jarquebera_jbcheb(x, -4.026324e+00, &tj, &tj1, &result, _state);
        jarquebera_jbcheb(x, -1.331990e+00, &tj, &tj1, &result, _state);
        jarquebera_jbcheb(x, 1.779129e-01, &tj, &tj1, &result, _state);
        jarquebera_jbcheb(x, -4.674749e-02, &tj, &tj1, &result, _state);
        jarquebera_jbcheb(x, 1.669077e-02, &tj, &tj1, &result, _state);
        jarquebera_jbcheb(x, -5.679136e-03, &tj, &tj1, &result, _state);
        jarquebera_jbcheb(x, 8.833221e-04, &tj, &tj1, &result, _state);
        if( ae_fp_greater(result,(double)(0)) )
        {
            result = (double)(0);
        }
        return result;
    }
    if( ae_fp_less_eq(s,25.0000) )
    {
        x = 2*(s-15.000000)/10.000000-1;
        tj = (double)(1);
        tj1 = x;
        jarquebera_jbcheb(x, -5.893951e+00, &tj, &tj1, &result, _state);
        jarquebera_jbcheb(x, -6.475304e-01, &tj, &tj1, &result, _state);
        jarquebera_jbcheb(x, 3.116734e-02, &tj, &tj1, &result, _state);
        if( ae_fp_greater(result,(double)(0)) )
        {
            result = (double)(0);
        }
        return result;
    }
    result = -1.045722e-01*(s-2.500000e+01)-6.510314e+00;
    return result;
}


static double jarquebera_jbtbl200(double s, ae_state *_state)
{
    double x;
    double tj;
    double tj1;
    double result;


    result = (double)(0);
    if( ae_fp_less_eq(s,4.0000) )
    {
        x = 2*(s-0.000000)/4.000000-1;
        tj = (double)(1);
        tj1 = x;
        jarquebera_jbcheb(x, -1.146155e+00, &tj, &tj1, &result, _state);
        jarquebera_jbcheb(x, -1.177398e+00, &tj, &tj1, &result, _state);
        jarquebera_jbcheb(x, -1.297970e-02, &tj, &tj1, &result, _state);
        jarquebera_jbcheb(x, 1.869745e-02, &tj, &tj1, &result, _state);
        jarquebera_jbcheb(x, 1.717288e-04, &tj, &tj1, &result, _state);
        jarquebera_jbcheb(x, -1.982108e-04, &tj, &tj1, &result, _state);
        jarquebera_jbcheb(x, 6.427636e-05, &tj, &tj1, &result, _state);
        if( ae_fp_greater(result,(double)(0)) )
        {
            result = (double)(0);
        }
        return result;
    }
    if( ae_fp_less_eq(s,15.0000) )
    {
        x = 2*(s-4.000000)/11.000000-1;
        tj = (double)(1);
        tj1 = x;
        jarquebera_jbcheb(x, -4.034235e+00, &tj, &tj1, &result, _state);
        jarquebera_jbcheb(x, -1.455006e+00, &tj, &tj1, &result, _state);
        jarquebera_jbcheb(x, 1.942996e-01, &tj, &tj1, &result, _state);
        jarquebera_jbcheb(x, -4.973795e-02, &tj, &tj1, &result, _state);
        jarquebera_jbcheb(x, 1.418812e-02, &tj, &tj1, &result, _state);
        jarquebera_jbcheb(x, -3.156778e-03, &tj, &tj1, &result, _state);
        jarquebera_jbcheb(x, 4.896705e-05, &tj, &tj1, &result, _state);
        if( ae_fp_greater(result,(double)(0)) )
        {
            result = (double)(0);
        }
        return result;
    }
    if( ae_fp_less_eq(s,25.0000) )
    {
        x = 2*(s-15.000000)/10.000000-1;
        tj = (double)(1);
        tj1 = x;
        jarquebera_jbcheb(x, -6.086071e+00, &tj, &tj1, &result, _state);
        jarquebera_jbcheb(x, -7.152176e-01, &tj, &tj1, &result, _state);
        jarquebera_jbcheb(x, 3.725393e-02, &tj, &tj1, &result, _state);
        if( ae_fp_greater(result,(double)(0)) )
        {
            result = (double)(0);
        }
        return result;
    }
    result = -1.132404e-01*(s-2.500000e+01)-6.764034e+00;
    return result;
}


static double jarquebera_jbtbl301(double s, ae_state *_state)
{
    double x;
    double tj;
    double tj1;
    double result;


    result = (double)(0);
    if( ae_fp_less_eq(s,4.0000) )
    {
        x = 2*(s-0.000000)/4.000000-1;
        tj = (double)(1);
        tj1 = x;
        jarquebera_jbcheb(x, -1.104290e+00, &tj, &tj1, &result, _state);
        jarquebera_jbcheb(x, -1.125800e+00, &tj, &tj1, &result, _state);
        jarquebera_jbcheb(x, -9.595847e-03, &tj, &tj1, &result, _state);
        jarquebera_jbcheb(x, 1.219666e-02, &tj, &tj1, &result, _state);
        jarquebera_jbcheb(x, 1.502210e-04, &tj, &tj1, &result, _state);
        jarquebera_jbcheb(x, -6.414543e-05, &tj, &tj1, &result, _state);
        jarquebera_jbcheb(x, 6.754115e-05, &tj, &tj1, &result, _state);
        if( ae_fp_greater(result,(double)(0)) )
        {
            result = (double)(0);
        }
        return result;
    }
    if( ae_fp_less_eq(s,15.0000) )
    {
        x = 2*(s-4.000000)/11.000000-1;
        tj = (double)(1);
        tj1 = x;
        jarquebera_jbcheb(x, -4.065955e+00, &tj, &tj1, &result, _state);
        jarquebera_jbcheb(x, -1.582060e+00, &tj, &tj1, &result, _state);
        jarquebera_jbcheb(x, 2.004472e-01, &tj, &tj1, &result, _state);
        jarquebera_jbcheb(x, -4.709092e-02, &tj, &tj1, &result, _state);
        jarquebera_jbcheb(x, 1.105779e-02, &tj, &tj1, &result, _state);
        jarquebera_jbcheb(x, 1.197391e-03, &tj, &tj1, &result, _state);
        jarquebera_jbcheb(x, -8.386780e-04, &tj, &tj1, &result, _state);
        if( ae_fp_greater(result,(double)(0)) )
        {
            result = (double)(0);
        }
        return result;
    }
    if( ae_fp_less_eq(s,25.0000) )
    {
        x = 2*(s-15.000000)/10.000000-1;
        tj = (double)(1);
        tj1 = x;
        jarquebera_jbcheb(x, -6.311384e+00, &tj, &tj1, &result, _state);
        jarquebera_jbcheb(x, -7.918763e-01, &tj, &tj1, &result, _state);
        jarquebera_jbcheb(x, 3.626584e-02, &tj, &tj1, &result, _state);
        if( ae_fp_greater(result,(double)(0)) )
        {
            result = (double)(0);
        }
        return result;
    }
    result = -1.293626e-01*(s-2.500000e+01)-7.066995e+00;
    return result;
}


static double jarquebera_jbtbl501(double s, ae_state *_state)
{
    double x;
    double tj;
    double tj1;
    double result;


    result = (double)(0);
    if( ae_fp_less_eq(s,4.0000) )
    {
        x = 2*(s-0.000000)/4.000000-1;
        tj = (double)(1);
        tj1 = x;
        jarquebera_jbcheb(x, -1.067426e+00, &tj, &tj1, &result, _state);
        jarquebera_jbcheb(x, -1.079765e+00, &tj, &tj1, &result, _state);
        jarquebera_jbcheb(x, -5.463005e-03, &tj, &tj1, &result, _state);
        jarquebera_jbcheb(x, 6.875659e-03, &tj, &tj1, &result, _state);
        if( ae_fp_greater(result,(double)(0)) )
        {
            result = (double)(0);
        }
        return result;
    }
    if( ae_fp_less_eq(s,15.0000) )
    {
        x = 2*(s-4.000000)/11.000000-1;
        tj = (double)(1);
        tj1 = x;
        jarquebera_jbcheb(x, -4.127574e+00, &tj, &tj1, &result, _state);
        jarquebera_jbcheb(x, -1.740694e+00, &tj, &tj1, &result, _state);
        jarquebera_jbcheb(x, 2.044502e-01, &tj, &tj1, &result, _state);
        jarquebera_jbcheb(x, -3.746714e-02, &tj, &tj1, &result, _state);
        jarquebera_jbcheb(x, 3.810594e-04, &tj, &tj1, &result, _state);
        jarquebera_jbcheb(x, 1.197111e-03, &tj, &tj1, &result, _state);
        if( ae_fp_greater(result,(double)(0)) )
        {
            result = (double)(0);
        }
        return result;
    }
    if( ae_fp_less_eq(s,25.0000) )
    {
        x = 2*(s-15.000000)/10.000000-1;
        tj = (double)(1);
        tj1 = x;
        jarquebera_jbcheb(x, -6.628194e+00, &tj, &tj1, &result, _state);
        jarquebera_jbcheb(x, -8.846221e-01, &tj, &tj1, &result, _state);
        jarquebera_jbcheb(x, 4.386405e-02, &tj, &tj1, &result, _state);
        if( ae_fp_greater(result,(double)(0)) )
        {
            result = (double)(0);
        }
        return result;
    }
    result = -1.418332e-01*(s-2.500000e+01)-7.468952e+00;
    return result;
}


static double jarquebera_jbtbl701(double s, ae_state *_state)
{
    double x;
    double tj;
    double tj1;
    double result;


    result = (double)(0);
    if( ae_fp_less_eq(s,4.0000) )
    {
        x = 2*(s-0.000000)/4.000000-1;
        tj = (double)(1);
        tj1 = x;
        jarquebera_jbcheb(x, -1.050999e+00, &tj, &tj1, &result, _state);
        jarquebera_jbcheb(x, -1.059769e+00, &tj, &tj1, &result, _state);
        jarquebera_jbcheb(x, -3.922680e-03, &tj, &tj1, &result, _state);
        jarquebera_jbcheb(x, 4.847054e-03, &tj, &tj1, &result, _state);
        if( ae_fp_greater(result,(double)(0)) )
        {
            result = (double)(0);
        }
        return result;
    }
    if( ae_fp_less_eq(s,15.0000) )
    {
        x = 2*(s-4.000000)/11.000000-1;
        tj = (double)(1);
        tj1 = x;
        jarquebera_jbcheb(x, -4.192182e+00, &tj, &tj1, &result, _state);
        jarquebera_jbcheb(x, -1.860007e+00, &tj, &tj1, &result, _state);
        jarquebera_jbcheb(x, 1.963942e-01, &tj, &tj1, &result, _state);
        jarquebera_jbcheb(x, -2.838711e-02, &tj, &tj1, &result, _state);
        jarquebera_jbcheb(x, -2.893112e-04, &tj, &tj1, &result, _state);
        jarquebera_jbcheb(x, 2.159788e-03, &tj, &tj1, &result, _state);
        if( ae_fp_greater(result,(double)(0)) )
        {
            result = (double)(0);
        }
        return result;
    }
    if( ae_fp_less_eq(s,25.0000) )
    {
        x = 2*(s-15.000000)/10.000000-1;
        tj = (double)(1);
        tj1 = x;
        jarquebera_jbcheb(x, -6.917851e+00, &tj, &tj1, &result, _state);
        jarquebera_jbcheb(x, -9.817020e-01, &tj, &tj1, &result, _state);
        jarquebera_jbcheb(x, 5.383727e-02, &tj, &tj1, &result, _state);
        if( ae_fp_greater(result,(double)(0)) )
        {
            result = (double)(0);
        }
        return result;
    }
    result = -1.532706e-01*(s-2.500000e+01)-7.845715e+00;
    return result;
}


static double jarquebera_jbtbl1401(double s, ae_state *_state)
{
    double x;
    double tj;
    double tj1;
    double result;


    result = (double)(0);
    if( ae_fp_less_eq(s,4.0000) )
    {
        x = 2*(s-0.000000)/4.000000-1;
        tj = (double)(1);
        tj1 = x;
        jarquebera_jbcheb(x, -1.026266e+00, &tj, &tj1, &result, _state);
        jarquebera_jbcheb(x, -1.030061e+00, &tj, &tj1, &result, _state);
        jarquebera_jbcheb(x, -1.259222e-03, &tj, &tj1, &result, _state);
        jarquebera_jbcheb(x, 2.536254e-03, &tj, &tj1, &result, _state);
        if( ae_fp_greater(result,(double)(0)) )
        {
            result = (double)(0);
        }
        return result;
    }
    if( ae_fp_less_eq(s,15.0000) )
    {
        x = 2*(s-4.000000)/11.000000-1;
        tj = (double)(1);
        tj1 = x;
        jarquebera_jbcheb(x, -4.329849e+00, &tj, &tj1, &result, _state);
        jarquebera_jbcheb(x, -2.095443e+00, &tj, &tj1, &result, _state);
        jarquebera_jbcheb(x, 1.759363e-01, &tj, &tj1, &result, _state);
        jarquebera_jbcheb(x, -7.751359e-03, &tj, &tj1, &result, _state);
        jarquebera_jbcheb(x, -6.124368e-03, &tj, &tj1, &result, _state);
        jarquebera_jbcheb(x, -1.793114e-03, &tj, &tj1, &result, _state);
        if( ae_fp_greater(result,(double)(0)) )
        {
            result = (double)(0);
        }
        return result;
    }
    if( ae_fp_less_eq(s,25.0000) )
    {
        x = 2*(s-15.000000)/10.000000-1;
        tj = (double)(1);
        tj1 = x;
        jarquebera_jbcheb(x, -7.544330e+00, &tj, &tj1, &result, _state);
        jarquebera_jbcheb(x, -1.225382e+00, &tj, &tj1, &result, _state);
        jarquebera_jbcheb(x, 5.392349e-02, &tj, &tj1, &result, _state);
        if( ae_fp_greater(result,(double)(0)) )
        {
            result = (double)(0);
        }
        return result;
    }
    result = -2.019375e-01*(s-2.500000e+01)-8.715788e+00;
    return result;
}


static void jarquebera_jbcheb(double x,
     double c,
     double* tj,
     double* tj1,
     double* r,
     ae_state *_state)
{
    double t;


    *r = *r+c*(*tj);
    t = 2*x*(*tj1)-(*tj);
    *tj = *tj1;
    *tj1 = t;
}


/*************************************************************************
Mann-Whitney U-test

This test checks hypotheses about whether X  and  Y  are  samples  of  two
continuous distributions of the same shape  and  same  median  or  whether
their medians are different.

The following tests are performed:
    * two-tailed test (null hypothesis - the medians are equal)
    * left-tailed test (null hypothesis - the median of the  first  sample
      is greater than or equal to the median of the second sample)
    * right-tailed test (null hypothesis - the median of the first  sample
      is less than or equal to the median of the second sample).

Requirements:
    * the samples are independent
    * X and Y are continuous distributions (or discrete distributions well-
      approximating continuous distributions)
    * distributions of X and Y have the  same  shape.  The  only  possible
      difference is their position (i.e. the value of the median)
    * the number of elements in each sample is not less than 5
    * the scale of measurement should be ordinal, interval or ratio  (i.e.
      the test could not be applied to nominal variables).

The test is non-parametric and doesn't require distributions to be normal.

Input parameters:
    X   -   sample 1. Array whose index goes from 0 to N-1.
    N   -   size of the sample. N>=5
    Y   -   sample 2. Array whose index goes from 0 to M-1.
    M   -   size of the sample. M>=5

Output parameters:
    BothTails   -   p-value for two-tailed test.
                    If BothTails is less than the given significance level
                    the null hypothesis is rejected.
    LeftTail    -   p-value for left-tailed test.
                    If LeftTail is less than the given significance level,
                    the null hypothesis is rejected.
    RightTail   -   p-value for right-tailed test.
                    If RightTail is less than the given significance level
                    the null hypothesis is rejected.

To calculate p-values, special approximation is used. This method lets  us
calculate p-values with satisfactory  accuracy  in  interval  [0.0001, 1].
There is no approximation outside the [0.0001, 1] interval. Therefore,  if
the significance level outlies this interval, the test returns 0.0001.

Relative precision of approximation of p-value:

N          M          Max.err.   Rms.err.
5..10      N..10      1.4e-02    6.0e-04
5..10      N..100     2.2e-02    5.3e-06
10..15     N..15      1.0e-02    3.2e-04
10..15     N..100     1.0e-02    2.2e-05
15..100    N..100     6.1e-03    2.7e-06

For N,M>100 accuracy checks weren't put into  practice,  but  taking  into
account characteristics of asymptotic approximation used, precision should
not be sharply different from the values for interval [5, 100].

  -- ALGLIB --
     Copyright 09.04.2007 by Bochkanov Sergey
*************************************************************************/
void mannwhitneyutest(/* Real    */ ae_vector* x,
     ae_int_t n,
     /* Real    */ ae_vector* y,
     ae_int_t m,
     double* bothtails,
     double* lefttail,
     double* righttail,
     ae_state *_state)
{
    ae_frame _frame_block;
    ae_int_t i;
    ae_int_t j;
    ae_int_t k;
    ae_int_t t;
    double tmp;
    ae_int_t tmpi;
    ae_int_t ns;
    ae_vector r;
    ae_vector c;
    double u;
    double p;
    double mp;
    double s;
    double sigma;
    double mu;
    ae_int_t tiecount;
    ae_vector tiesize;

    ae_frame_make(_state, &_frame_block);
    *bothtails = 0;
    *lefttail = 0;
    *righttail = 0;
    ae_vector_init(&r, 0, DT_REAL, _state);
    ae_vector_init(&c, 0, DT_INT, _state);
    ae_vector_init(&tiesize, 0, DT_INT, _state);

    
    /*
     * Prepare
     */
    if( n<=4||m<=4 )
    {
        *bothtails = 1.0;
        *lefttail = 1.0;
        *righttail = 1.0;
        ae_frame_leave(_state);
        return;
    }
    ns = n+m;
    ae_vector_set_length(&r, ns-1+1, _state);
    ae_vector_set_length(&c, ns-1+1, _state);
    for(i=0; i<=n-1; i++)
    {
        r.ptr.p_double[i] = x->ptr.p_double[i];
        c.ptr.p_int[i] = 0;
    }
    for(i=0; i<=m-1; i++)
    {
        r.ptr.p_double[n+i] = y->ptr.p_double[i];
        c.ptr.p_int[n+i] = 1;
    }
    
    /*
     * sort {R, C}
     */
    if( ns!=1 )
    {
        i = 2;
        do
        {
            t = i;
            while(t!=1)
            {
                k = t/2;
                if( ae_fp_greater_eq(r.ptr.p_double[k-1],r.ptr.p_double[t-1]) )
                {
                    t = 1;
                }
                else
                {
                    tmp = r.ptr.p_double[k-1];
                    r.ptr.p_double[k-1] = r.ptr.p_double[t-1];
                    r.ptr.p_double[t-1] = tmp;
                    tmpi = c.ptr.p_int[k-1];
                    c.ptr.p_int[k-1] = c.ptr.p_int[t-1];
                    c.ptr.p_int[t-1] = tmpi;
                    t = k;
                }
            }
            i = i+1;
        }
        while(i<=ns);
        i = ns-1;
        do
        {
            tmp = r.ptr.p_double[i];
            r.ptr.p_double[i] = r.ptr.p_double[0];
            r.ptr.p_double[0] = tmp;
            tmpi = c.ptr.p_int[i];
            c.ptr.p_int[i] = c.ptr.p_int[0];
            c.ptr.p_int[0] = tmpi;
            t = 1;
            while(t!=0)
            {
                k = 2*t;
                if( k>i )
                {
                    t = 0;
                }
                else
                {
                    if( k<i )
                    {
                        if( ae_fp_greater(r.ptr.p_double[k],r.ptr.p_double[k-1]) )
                        {
                            k = k+1;
                        }
                    }
                    if( ae_fp_greater_eq(r.ptr.p_double[t-1],r.ptr.p_double[k-1]) )
                    {
                        t = 0;
                    }
                    else
                    {
                        tmp = r.ptr.p_double[k-1];
                        r.ptr.p_double[k-1] = r.ptr.p_double[t-1];
                        r.ptr.p_double[t-1] = tmp;
                        tmpi = c.ptr.p_int[k-1];
                        c.ptr.p_int[k-1] = c.ptr.p_int[t-1];
                        c.ptr.p_int[t-1] = tmpi;
                        t = k;
                    }
                }
            }
            i = i-1;
        }
        while(i>=1);
    }
    
    /*
     * compute tied ranks
     */
    i = 0;
    tiecount = 0;
    ae_vector_set_length(&tiesize, ns-1+1, _state);
    while(i<=ns-1)
    {
        j = i+1;
        while(j<=ns-1)
        {
            if( ae_fp_neq(r.ptr.p_double[j],r.ptr.p_double[i]) )
            {
                break;
            }
            j = j+1;
        }
        for(k=i; k<=j-1; k++)
        {
            r.ptr.p_double[k] = 1+(double)(i+j-1)/(double)2;
        }
        tiesize.ptr.p_int[tiecount] = j-i;
        tiecount = tiecount+1;
        i = j;
    }
    
    /*
     * Compute U
     */
    u = (double)(0);
    for(i=0; i<=ns-1; i++)
    {
        if( c.ptr.p_int[i]==0 )
        {
            u = u+r.ptr.p_double[i];
        }
    }
    u = n*m+n*(n+1)/2-u;
    
    /*
     * Result
     */
    mu = (double)(n*m)/(double)2;
    tmp = ns*(ae_sqr((double)(ns), _state)-1)/12;
    for(i=0; i<=tiecount-1; i++)
    {
        tmp = tmp-tiesize.ptr.p_int[i]*(ae_sqr((double)(tiesize.ptr.p_int[i]), _state)-1)/12;
    }
    sigma = ae_sqrt((double)(m*n)/(double)ns/(ns-1)*tmp, _state);
    s = (u-mu)/sigma;
    if( ae_fp_less_eq(s,(double)(0)) )
    {
        p = ae_exp(mannwhitneyu_usigma(-(u-mu)/sigma, n, m, _state), _state);
        mp = 1-ae_exp(mannwhitneyu_usigma(-(u-1-mu)/sigma, n, m, _state), _state);
    }
    else
    {
        mp = ae_exp(mannwhitneyu_usigma((u-mu)/sigma, n, m, _state), _state);
        p = 1-ae_exp(mannwhitneyu_usigma((u+1-mu)/sigma, n, m, _state), _state);
    }
    *bothtails = ae_maxreal(2*ae_minreal(p, mp, _state), 1.0E-4, _state);
    *lefttail = ae_maxreal(mp, 1.0E-4, _state);
    *righttail = ae_maxreal(p, 1.0E-4, _state);
    ae_frame_leave(_state);
}


/*************************************************************************
Sequential Chebyshev interpolation.
*************************************************************************/
static void mannwhitneyu_ucheb(double x,
     double c,
     double* tj,
     double* tj1,
     double* r,
     ae_state *_state)
{
    double t;


    *r = *r+c*(*tj);
    t = 2*x*(*tj1)-(*tj);
    *tj = *tj1;
    *tj1 = t;
}


/*************************************************************************
Three-point polynomial interpolation.
*************************************************************************/
static double mannwhitneyu_uninterpolate(double p1,
     double p2,
     double p3,
     ae_int_t n,
     ae_state *_state)
{
    double t1;
    double t2;
    double t3;
    double t;
    double p12;
    double p23;
    double result;


    t1 = 1.0/15.0;
    t2 = 1.0/30.0;
    t3 = 1.0/100.0;
    t = 1.0/n;
    p12 = ((t-t2)*p1+(t1-t)*p2)/(t1-t2);
    p23 = ((t-t3)*p2+(t2-t)*p3)/(t2-t3);
    result = ((t-t3)*p12+(t1-t)*p23)/(t1-t3);
    return result;
}


/*************************************************************************
Tail(0, N1, N2)
*************************************************************************/
static double mannwhitneyu_usigma000(ae_int_t n1,
     ae_int_t n2,
     ae_state *_state)
{
    double p1;
    double p2;
    double p3;
    double result;


    p1 = mannwhitneyu_uninterpolate(-6.76984e-01, -6.83700e-01, -6.89873e-01, n2, _state);
    p2 = mannwhitneyu_uninterpolate(-6.83700e-01, -6.87311e-01, -6.90957e-01, n2, _state);
    p3 = mannwhitneyu_uninterpolate(-6.89873e-01, -6.90957e-01, -6.92175e-01, n2, _state);
    result = mannwhitneyu_uninterpolate(p1, p2, p3, n1, _state);
    return result;
}


/*************************************************************************
Tail(0.75, N1, N2)
*************************************************************************/
static double mannwhitneyu_usigma075(ae_int_t n1,
     ae_int_t n2,
     ae_state *_state)
{
    double p1;
    double p2;
    double p3;
    double result;


    p1 = mannwhitneyu_uninterpolate(-1.44500e+00, -1.45906e+00, -1.47063e+00, n2, _state);
    p2 = mannwhitneyu_uninterpolate(-1.45906e+00, -1.46856e+00, -1.47644e+00, n2, _state);
    p3 = mannwhitneyu_uninterpolate(-1.47063e+00, -1.47644e+00, -1.48100e+00, n2, _state);
    result = mannwhitneyu_uninterpolate(p1, p2, p3, n1, _state);
    return result;
}


/*************************************************************************
Tail(1.5, N1, N2)
*************************************************************************/
static double mannwhitneyu_usigma150(ae_int_t n1,
     ae_int_t n2,
     ae_state *_state)
{
    double p1;
    double p2;
    double p3;
    double result;


    p1 = mannwhitneyu_uninterpolate(-2.65380e+00, -2.67352e+00, -2.69011e+00, n2, _state);
    p2 = mannwhitneyu_uninterpolate(-2.67352e+00, -2.68591e+00, -2.69659e+00, n2, _state);
    p3 = mannwhitneyu_uninterpolate(-2.69011e+00, -2.69659e+00, -2.70192e+00, n2, _state);
    result = mannwhitneyu_uninterpolate(p1, p2, p3, n1, _state);
    return result;
}


/*************************************************************************
Tail(2.25, N1, N2)
*************************************************************************/
static double mannwhitneyu_usigma225(ae_int_t n1,
     ae_int_t n2,
     ae_state *_state)
{
    double p1;
    double p2;
    double p3;
    double result;


    p1 = mannwhitneyu_uninterpolate(-4.41465e+00, -4.42260e+00, -4.43702e+00, n2, _state);
    p2 = mannwhitneyu_uninterpolate(-4.42260e+00, -4.41639e+00, -4.41928e+00, n2, _state);
    p3 = mannwhitneyu_uninterpolate(-4.43702e+00, -4.41928e+00, -4.41030e+00, n2, _state);
    result = mannwhitneyu_uninterpolate(p1, p2, p3, n1, _state);
    return result;
}


/*************************************************************************
Tail(3.0, N1, N2)
*************************************************************************/
static double mannwhitneyu_usigma300(ae_int_t n1,
     ae_int_t n2,
     ae_state *_state)
{
    double p1;
    double p2;
    double p3;
    double result;


    p1 = mannwhitneyu_uninterpolate(-6.89839e+00, -6.83477e+00, -6.82340e+00, n2, _state);
    p2 = mannwhitneyu_uninterpolate(-6.83477e+00, -6.74559e+00, -6.71117e+00, n2, _state);
    p3 = mannwhitneyu_uninterpolate(-6.82340e+00, -6.71117e+00, -6.64929e+00, n2, _state);
    result = mannwhitneyu_uninterpolate(p1, p2, p3, n1, _state);
    return result;
}


/*************************************************************************
Tail(3.33, N1, N2)
*************************************************************************/
static double mannwhitneyu_usigma333(ae_int_t n1,
     ae_int_t n2,
     ae_state *_state)
{
    double p1;
    double p2;
    double p3;
    double result;


    p1 = mannwhitneyu_uninterpolate(-8.31272e+00, -8.17096e+00, -8.13125e+00, n2, _state);
    p2 = mannwhitneyu_uninterpolate(-8.17096e+00, -8.00156e+00, -7.93245e+00, n2, _state);
    p3 = mannwhitneyu_uninterpolate(-8.13125e+00, -7.93245e+00, -7.82502e+00, n2, _state);
    result = mannwhitneyu_uninterpolate(p1, p2, p3, n1, _state);
    return result;
}


/*************************************************************************
Tail(3.66, N1, N2)
*************************************************************************/
static double mannwhitneyu_usigma367(ae_int_t n1,
     ae_int_t n2,
     ae_state *_state)
{
    double p1;
    double p2;
    double p3;
    double result;


    p1 = mannwhitneyu_uninterpolate(-9.98837e+00, -9.70844e+00, -9.62087e+00, n2, _state);
    p2 = mannwhitneyu_uninterpolate(-9.70844e+00, -9.41156e+00, -9.28998e+00, n2, _state);
    p3 = mannwhitneyu_uninterpolate(-9.62087e+00, -9.28998e+00, -9.11686e+00, n2, _state);
    result = mannwhitneyu_uninterpolate(p1, p2, p3, n1, _state);
    return result;
}


/*************************************************************************
Tail(4.0, N1, N2)
*************************************************************************/
static double mannwhitneyu_usigma400(ae_int_t n1,
     ae_int_t n2,
     ae_state *_state)
{
    double p1;
    double p2;
    double p3;
    double result;


    p1 = mannwhitneyu_uninterpolate(-1.20250e+01, -1.14911e+01, -1.13231e+01, n2, _state);
    p2 = mannwhitneyu_uninterpolate(-1.14911e+01, -1.09927e+01, -1.07937e+01, n2, _state);
    p3 = mannwhitneyu_uninterpolate(-1.13231e+01, -1.07937e+01, -1.05285e+01, n2, _state);
    result = mannwhitneyu_uninterpolate(p1, p2, p3, n1, _state);
    return result;
}


/*************************************************************************
Tail(S, 5, 5)
*************************************************************************/
static double mannwhitneyu_utbln5n5(double s, ae_state *_state)
{
    double x;
    double tj;
    double tj1;
    double result;


    result = (double)(0);
    x = ae_minreal(2*(s-0.000000e+00)/2.611165e+00-1, 1.0, _state);
    tj = (double)(1);
    tj1 = x;
    mannwhitneyu_ucheb(x, -2.596264e+00, &tj, &tj1, &result, _state);
    mannwhitneyu_ucheb(x, -2.412086e+00, &tj, &tj1, &result, _state);
    mannwhitneyu_ucheb(x, -4.858542e-01, &tj, &tj1, &result, _state);
    mannwhitneyu_ucheb(x, -5.614282e-02, &tj, &tj1, &result, _state);
    mannwhitneyu_ucheb(x, 3.372686e-03, &tj, &tj1, &result, _state);
    mannwhitneyu_ucheb(x, 8.524731e-03, &tj, &tj1, &result, _state);
    mannwhitneyu_ucheb(x, 4.435331e-03, &tj, &tj1, &result, _state);
    mannwhitneyu_ucheb(x, 1.284665e-03, &tj, &tj1, &result, _state);
    mannwhitneyu_ucheb(x, 4.184141e-03, &tj, &tj1, &result, _state);
    mannwhitneyu_ucheb(x, 5.298360e-03, &tj, &tj1, &result, _state);
    mannwhitneyu_ucheb(x, 7.447272e-04, &tj, &tj1, &result, _state);
    mannwhitneyu_ucheb(x, -3.938769e-03, &tj, &tj1, &result, _state);
    mannwhitneyu_ucheb(x, -4.276205e-03, &tj, &tj1, &result, _state);
    mannwhitneyu_ucheb(x, -1.138481e-03, &tj, &tj1, &result, _state);
    mannwhitneyu_ucheb(x, 8.684625e-04, &tj, &tj1, &result, _state);
    mannwhitneyu_ucheb(x, 1.558104e-03, &tj, &tj1, &result, _state);
    return result;
}


/*************************************************************************
Tail(S, 5, 6)
*************************************************************************/
static double mannwhitneyu_utbln5n6(double s, ae_state *_state)
{
    double x;
    double tj;
    double tj1;
    double result;


    result = (double)(0);
    x = ae_minreal(2*(s-0.000000e+00)/2.738613e+00-1, 1.0, _state);
    tj = (double)(1);
    tj1 = x;
    mannwhitneyu_ucheb(x, -2.810459e+00, &tj, &tj1, &result, _state);
    mannwhitneyu_ucheb(x, -2.684429e+00, &tj, &tj1, &result, _state);
    mannwhitneyu_ucheb(x, -5.712858e-01, &tj, &tj1, &result, _state);
    mannwhitneyu_ucheb(x, -8.009324e-02, &tj, &tj1, &result, _state);
    mannwhitneyu_ucheb(x, -6.644391e-03, &tj, &tj1, &result, _state);
    mannwhitneyu_ucheb(x, 6.034173e-03, &tj, &tj1, &result, _state);
    mannwhitneyu_ucheb(x, 4.953498e-03, &tj, &tj1, &result, _state);
    mannwhitneyu_ucheb(x, 3.279293e-03, &tj, &tj1, &result, _state);
    mannwhitneyu_ucheb(x, 3.563485e-03, &tj, &tj1, &result, _state);
    mannwhitneyu_ucheb(x, 4.971952e-03, &tj, &tj1, &result, _state);
    mannwhitneyu_ucheb(x, 3.506309e-03, &tj, &tj1, &result, _state);
    mannwhitneyu_ucheb(x, -1.541406e-04, &tj, &tj1, &result, _state);
    mannwhitneyu_ucheb(x, -3.283205e-03, &tj, &tj1, &result, _state);
    mannwhitneyu_ucheb(x, -3.016347e-03, &tj, &tj1, &result, _state);
    mannwhitneyu_ucheb(x, -1.221626e-03, &tj, &tj1, &result, _state);
    mannwhitneyu_ucheb(x, -1.286752e-03, &tj, &tj1, &result, _state);
    return result;
}


/*************************************************************************
Tail(S, 5, 7)
*************************************************************************/
static double mannwhitneyu_utbln5n7(double s, ae_state *_state)
{
    double x;
    double tj;
    double tj1;
    double result;


    result = (double)(0);
    x = ae_minreal(2*(s-0.000000e+00)/2.841993e+00-1, 1.0, _state);
    tj = (double)(1);
    tj1 = x;
    mannwhitneyu_ucheb(x, -2.994677e+00, &tj, &tj1, &result, _state);
    mannwhitneyu_ucheb(x, -2.923264e+00, &tj, &tj1, &result, _state);
    mannwhitneyu_ucheb(x, -6.506190e-01, &tj, &tj1, &result, _state);
    mannwhitneyu_ucheb(x, -1.054280e-01, &tj, &tj1, &result, _state);
    mannwhitneyu_ucheb(x, -1.794587e-02, &tj, &tj1, &result, _state);
    mannwhitneyu_ucheb(x, 1.726290e-03, &tj, &tj1, &result, _state);
    mannwhitneyu_ucheb(x, 4.534180e-03, &tj, &tj1, &result, _state);
    mannwhitneyu_ucheb(x, 4.517845e-03, &tj, &tj1, &result, _state);
    mannwhitneyu_ucheb(x, 3.904428e-03, &tj, &tj1, &result, _state);
    mannwhitneyu_ucheb(x, 3.882443e-03, &tj, &tj1, &result, _state);
    mannwhitneyu_ucheb(x, 3.482988e-03, &tj, &tj1, &result, _state);
    mannwhitneyu_ucheb(x, 2.114875e-03, &tj, &tj1, &result, _state);
    mannwhitneyu_ucheb(x, -1.515082e-04, &tj, &tj1, &result, _state);
    mannwhitneyu_ucheb(x, -1.996056e-03, &tj, &tj1, &result, _state);
    mannwhitneyu_ucheb(x, -2.293581e-03, &tj, &tj1, &result, _state);
    mannwhitneyu_ucheb(x, -2.349444e-03, &tj, &tj1, &result, _state);
    return result;
}


/*************************************************************************
Tail(S, 5, 8)
*************************************************************************/
static double mannwhitneyu_utbln5n8(double s, ae_state *_state)
{
    double x;
    double tj;
    double tj1;
    double result;


    result = (double)(0);
    x = ae_minreal(2*(s-0.000000e+00)/2.927700e+00-1, 1.0, _state);
    tj = (double)(1);
    tj1 = x;
    mannwhitneyu_ucheb(x, -3.155727e+00, &tj, &tj1, &result, _state);
    mannwhitneyu_ucheb(x, -3.135078e+00, &tj, &tj1, &result, _state);
    mannwhitneyu_ucheb(x, -7.247203e-01, &tj, &tj1, &result, _state);
    mannwhitneyu_ucheb(x, -1.309697e-01, &tj, &tj1, &result, _state);
    mannwhitneyu_ucheb(x, -2.993725e-02, &tj, &tj1, &result, _state);
    mannwhitneyu_ucheb(x, -3.567219e-03, &tj, &tj1, &result, _state);
    mannwhitneyu_ucheb(x, 3.383704e-03, &tj, &tj1, &result, _state);
    mannwhitneyu_ucheb(x, 5.002188e-03, &tj, &tj1, &result, _state);
    mannwhitneyu_ucheb(x, 4.487322e-03, &tj, &tj1, &result, _state);
    mannwhitneyu_ucheb(x, 3.443899e-03, &tj, &tj1, &result, _state);
    mannwhitneyu_ucheb(x, 2.688270e-03, &tj, &tj1, &result, _state);
    mannwhitneyu_ucheb(x, 2.600339e-03, &tj, &tj1, &result, _state);
    mannwhitneyu_ucheb(x, 1.874948e-03, &tj, &tj1, &result, _state);
    mannwhitneyu_ucheb(x, 1.811593e-04, &tj, &tj1, &result, _state);
    mannwhitneyu_ucheb(x, -1.072353e-03, &tj, &tj1, &result, _state);
    mannwhitneyu_ucheb(x, -2.659457e-03, &tj, &tj1, &result, _state);
    return result;
}


/*************************************************************************
Tail(S, 5, 9)
*************************************************************************/
static double mannwhitneyu_utbln5n9(double s, ae_state *_state)
{
    double x;
    double tj;
    double tj1;
    double result;


    result = (double)(0);
    x = ae_minreal(2*(s-0.000000e+00)/3.000000e+00-1, 1.0, _state);
    tj = (double)(1);
    tj1 = x;
    mannwhitneyu_ucheb(x, -3.298162e+00, &tj, &tj1, &result, _state);
    mannwhitneyu_ucheb(x, -3.325016e+00, &tj, &tj1, &result, _state);
    mannwhitneyu_ucheb(x, -7.939852e-01, &tj, &tj1, &result, _state);
    mannwhitneyu_ucheb(x, -1.563029e-01, &tj, &tj1, &result, _state);
    mannwhitneyu_ucheb(x, -4.222652e-02, &tj, &tj1, &result, _state);
    mannwhitneyu_ucheb(x, -9.195200e-03, &tj, &tj1, &result, _state);
    mannwhitneyu_ucheb(x, 1.445665e-03, &tj, &tj1, &result, _state);
    mannwhitneyu_ucheb(x, 5.204792e-03, &tj, &tj1, &result, _state);
    mannwhitneyu_ucheb(x, 4.775217e-03, &tj, &tj1, &result, _state);
    mannwhitneyu_ucheb(x, 3.527781e-03, &tj, &tj1, &result, _state);
    mannwhitneyu_ucheb(x, 2.221948e-03, &tj, &tj1, &result, _state);
    mannwhitneyu_ucheb(x, 2.242968e-03, &tj, &tj1, &result, _state);
    mannwhitneyu_ucheb(x, 2.607959e-03, &tj, &tj1, &result, _state);
    mannwhitneyu_ucheb(x, 1.771285e-03, &tj, &tj1, &result, _state);
    mannwhitneyu_ucheb(x, 6.694026e-04, &tj, &tj1, &result, _state);
    mannwhitneyu_ucheb(x, -1.481190e-03, &tj, &tj1, &result, _state);
    return result;
}


/*************************************************************************
Tail(S, 5, 10)
*************************************************************************/
static double mannwhitneyu_utbln5n10(double s, ae_state *_state)
{
    double x;
    double tj;
    double tj1;
    double result;


    result = (double)(0);
    x = ae_minreal(2*(s-0.000000e+00)/3.061862e+00-1, 1.0, _state);
    tj = (double)(1);
    tj1 = x;
    mannwhitneyu_ucheb(x, -3.425360e+00, &tj, &tj1, &result, _state);
    mannwhitneyu_ucheb(x, -3.496710e+00, &tj, &tj1, &result, _state);
    mannwhitneyu_ucheb(x, -8.587658e-01, &tj, &tj1, &result, _state);
    mannwhitneyu_ucheb(x, -1.812005e-01, &tj, &tj1, &result, _state);
    mannwhitneyu_ucheb(x, -5.427637e-02, &tj, &tj1, &result, _state);
    mannwhitneyu_ucheb(x, -1.515702e-02, &tj, &tj1, &result, _state);
    mannwhitneyu_ucheb(x, -5.406867e-04, &tj, &tj1, &result, _state);
    mannwhitneyu_ucheb(x, 4.796295e-03, &tj, &tj1, &result, _state);
    mannwhitneyu_ucheb(x, 5.237591e-03, &tj, &tj1, &result, _state);
    mannwhitneyu_ucheb(x, 3.654249e-03, &tj, &tj1, &result, _state);
    mannwhitneyu_ucheb(x, 2.181165e-03, &tj, &tj1, &result, _state);
    mannwhitneyu_ucheb(x, 2.011665e-03, &tj, &tj1, &result, _state);
    mannwhitneyu_ucheb(x, 2.417927e-03, &tj, &tj1, &result, _state);
    mannwhitneyu_ucheb(x, 2.534880e-03, &tj, &tj1, &result, _state);
    mannwhitneyu_ucheb(x, 1.791255e-03, &tj, &tj1, &result, _state);
    mannwhitneyu_ucheb(x, 1.871512e-05, &tj, &tj1, &result, _state);
    return result;
}


/*************************************************************************
Tail(S, 5, 11)
*************************************************************************/
static double mannwhitneyu_utbln5n11(double s, ae_state *_state)
{
    double x;
    double tj;
    double tj1;
    double result;


    result = (double)(0);
    x = ae_minreal(2*(s-0.000000e+00)/3.115427e+00-1, 1.0, _state);
    tj = (double)(1);
    tj1 = x;
    mannwhitneyu_ucheb(x, -3.539959e+00, &tj, &tj1, &result, _state);
    mannwhitneyu_ucheb(x, -3.652998e+00, &tj, &tj1, &result, _state);
    mannwhitneyu_ucheb(x, -9.196503e-01, &tj, &tj1, &result, _state);
    mannwhitneyu_ucheb(x, -2.054363e-01, &tj, &tj1, &result, _state);
    mannwhitneyu_ucheb(x, -6.618848e-02, &tj, &tj1, &result, _state);
    mannwhitneyu_ucheb(x, -2.109411e-02, &tj, &tj1, &result, _state);
    mannwhitneyu_ucheb(x, -2.786668e-03, &tj, &tj1, &result, _state);
    mannwhitneyu_ucheb(x, 4.215648e-03, &tj, &tj1, &result, _state);
    mannwhitneyu_ucheb(x, 5.484220e-03, &tj, &tj1, &result, _state);
    mannwhitneyu_ucheb(x, 3.935991e-03, &tj, &tj1, &result, _state);
    mannwhitneyu_ucheb(x, 2.396191e-03, &tj, &tj1, &result, _state);
    mannwhitneyu_ucheb(x, 1.894177e-03, &tj, &tj1, &result, _state);
    mannwhitneyu_ucheb(x, 2.206979e-03, &tj, &tj1, &result, _state);
    mannwhitneyu_ucheb(x, 2.519055e-03, &tj, &tj1, &result, _state);
    mannwhitneyu_ucheb(x, 2.210326e-03, &tj, &tj1, &result, _state);
    mannwhitneyu_ucheb(x, 1.189679e-03, &tj, &tj1, &result, _state);
    return result;
}


/*************************************************************************
Tail(S, 5, 12)
*************************************************************************/
static double mannwhitneyu_utbln5n12(double s, ae_state *_state)
{
    double x;
    double tj;
    double tj1;
    double result;


    result = (double)(0);
    x = ae_minreal(2*(s-0.000000e+00)/3.162278e+00-1, 1.0, _state);
    tj = (double)(1);
    tj1 = x;
    mannwhitneyu_ucheb(x, -3.644007e+00, &tj, &tj1, &result, _state);
    mannwhitneyu_ucheb(x, -3.796173e+00, &tj, &tj1, &result, _state);
    mannwhitneyu_ucheb(x, -9.771177e-01, &tj, &tj1, &result, _state);
    mannwhitneyu_ucheb(x, -2.290043e-01, &tj, &tj1, &result, _state);
    mannwhitneyu_ucheb(x, -7.794686e-02, &tj, &tj1, &result, _state);
    mannwhitneyu_ucheb(x, -2.702110e-02, &tj, &tj1, &result, _state);
    mannwhitneyu_ucheb(x, -5.185959e-03, &tj, &tj1, &result, _state);
    mannwhitneyu_ucheb(x, 3.416259e-03, &tj, &tj1, &result, _state);
    mannwhitneyu_ucheb(x, 5.592056e-03, &tj, &tj1, &result, _state);
    mannwhitneyu_ucheb(x, 4.201530e-03, &tj, &tj1, &result, _state);
    mannwhitneyu_ucheb(x, 2.754365e-03, &tj, &tj1, &result, _state);
    mannwhitneyu_ucheb(x, 1.978945e-03, &tj, &tj1, &result, _state);
    mannwhitneyu_ucheb(x, 2.012032e-03, &tj, &tj1, &result, _state);
    mannwhitneyu_ucheb(x, 2.304579e-03, &tj, &tj1, &result, _state);
    mannwhitneyu_ucheb(x, 2.100378e-03, &tj, &tj1, &result, _state);
    mannwhitneyu_ucheb(x, 1.728269e-03, &tj, &tj1, &result, _state);
    return result;
}


/*************************************************************************
Tail(S, 5, 13)
*************************************************************************/
static double mannwhitneyu_utbln5n13(double s, ae_state *_state)
{
    double x;
    double tj;
    double tj1;
    double result;


    result = (double)(0);
    x = ae_minreal(2*(s-0.000000e+00)/3.203616e+00-1, 1.0, _state);
    tj = (double)(1);
    tj1 = x;
    mannwhitneyu_ucheb(x, -3.739120e+00, &tj, &tj1, &result, _state);
    mannwhitneyu_ucheb(x, -3.928117e+00, &tj, &tj1, &result, _state);
    mannwhitneyu_ucheb(x, -1.031605e+00, &tj, &tj1, &result, _state);
    mannwhitneyu_ucheb(x, -2.519403e-01, &tj, &tj1, &result, _state);
    mannwhitneyu_ucheb(x, -8.962648e-02, &tj, &tj1, &result, _state);
    mannwhitneyu_ucheb(x, -3.292183e-02, &tj, &tj1, &result, _state);
    mannwhitneyu_ucheb(x, -7.809293e-03, &tj, &tj1, &result, _state);
    mannwhitneyu_ucheb(x, 2.465156e-03, &tj, &tj1, &result, _state);
    mannwhitneyu_ucheb(x, 5.456278e-03, &tj, &tj1, &result, _state);
    mannwhitneyu_ucheb(x, 4.446055e-03, &tj, &tj1, &result, _state);
    mannwhitneyu_ucheb(x, 3.109490e-03, &tj, &tj1, &result, _state);
    mannwhitneyu_ucheb(x, 2.218256e-03, &tj, &tj1, &result, _state);
    mannwhitneyu_ucheb(x, 1.941479e-03, &tj, &tj1, &result, _state);
    mannwhitneyu_ucheb(x, 2.058603e-03, &tj, &tj1, &result, _state);
    mannwhitneyu_ucheb(x, 1.824402e-03, &tj, &tj1, &result, _state);
    mannwhitneyu_ucheb(x, 1.830947e-03, &tj, &tj1, &result, _state);
    return result;
}


/*************************************************************************
Tail(S, 5, 14)
*************************************************************************/
static double mannwhitneyu_utbln5n14(double s, ae_state *_state)
{
    double x;
    double tj;
    double tj1;
    double result;


    result = (double)(0);
    x = ae_minreal(2*(s-0.000000e+00)/3.240370e+00-1, 1.0, _state);
    tj = (double)(1);
    tj1 = x;
    mannwhitneyu_ucheb(x, -3.826559e+00, &tj, &tj1, &result, _state);
    mannwhitneyu_ucheb(x, -4.050370e+00, &tj, &tj1, &result, _state);
    mannwhitneyu_ucheb(x, -1.083408e+00, &tj, &tj1, &result, _state);
    mannwhitneyu_ucheb(x, -2.743164e-01, &tj, &tj1, &result, _state);
    mannwhitneyu_ucheb(x, -1.012030e-01, &tj, &tj1, &result, _state);
    mannwhitneyu_ucheb(x, -3.884686e-02, &tj, &tj1, &result, _state);
    mannwhitneyu_ucheb(x, -1.059656e-02, &tj, &tj1, &result, _state);
    mannwhitneyu_ucheb(x, 1.327521e-03, &tj, &tj1, &result, _state);
    mannwhitneyu_ucheb(x, 5.134026e-03, &tj, &tj1, &result, _state);
    mannwhitneyu_ucheb(x, 4.584201e-03, &tj, &tj1, &result, _state);
    mannwhitneyu_ucheb(x, 3.440618e-03, &tj, &tj1, &result, _state);
    mannwhitneyu_ucheb(x, 2.524133e-03, &tj, &tj1, &result, _state);
    mannwhitneyu_ucheb(x, 1.990007e-03, &tj, &tj1, &result, _state);
    mannwhitneyu_ucheb(x, 1.887334e-03, &tj, &tj1, &result, _state);
    mannwhitneyu_ucheb(x, 1.534977e-03, &tj, &tj1, &result, _state);
    mannwhitneyu_ucheb(x, 1.705395e-03, &tj, &tj1, &result, _state);
    return result;
}


/*************************************************************************
Tail(S, 5, 15)
*************************************************************************/
static double mannwhitneyu_utbln5n15(double s, ae_state *_state)
{
    double x;
    double tj;
    double tj1;
    double result;


    result = (double)(0);
    x = ae_minreal(2*(s-0.000000e+00)/3.250000e+00-1, 1.0, _state);
    tj = (double)(1);
    tj1 = x;
    mannwhitneyu_ucheb(x, -3.851572e+00, &tj, &tj1, &result, _state);
    mannwhitneyu_ucheb(x, -4.082033e+00, &tj, &tj1, &result, _state);
    mannwhitneyu_ucheb(x, -1.095983e+00, &tj, &tj1, &result, _state);
    mannwhitneyu_ucheb(x, -2.814595e-01, &tj, &tj1, &result, _state);
    mannwhitneyu_ucheb(x, -1.073148e-01, &tj, &tj1, &result, _state);
    mannwhitneyu_ucheb(x, -4.420213e-02, &tj, &tj1, &result, _state);
    mannwhitneyu_ucheb(x, -1.517175e-02, &tj, &tj1, &result, _state);
    mannwhitneyu_ucheb(x, -2.344180e-03, &tj, &tj1, &result, _state);
    mannwhitneyu_ucheb(x, 2.371393e-03, &tj, &tj1, &result, _state);
    mannwhitneyu_ucheb(x, 2.711443e-03, &tj, &tj1, &result, _state);
    mannwhitneyu_ucheb(x, 2.228569e-03, &tj, &tj1, &result, _state);
    mannwhitneyu_ucheb(x, 1.683483e-03, &tj, &tj1, &result, _state);
    mannwhitneyu_ucheb(x, 1.267112e-03, &tj, &tj1, &result, _state);
    mannwhitneyu_ucheb(x, 1.156044e-03, &tj, &tj1, &result, _state);
    mannwhitneyu_ucheb(x, 9.131316e-04, &tj, &tj1, &result, _state);
    mannwhitneyu_ucheb(x, 1.301023e-03, &tj, &tj1, &result, _state);
    return result;
}


/*************************************************************************
Tail(S, 5, 16)
*************************************************************************/
static double mannwhitneyu_utbln5n16(double s, ae_state *_state)
{
    double x;
    double tj;
    double tj1;
    double result;


    result = (double)(0);
    x = ae_minreal(2*(s-0.000000e+00)/3.250000e+00-1, 1.0, _state);
    tj = (double)(1);
    tj1 = x;
    mannwhitneyu_ucheb(x, -3.852210e+00, &tj, &tj1, &result, _state);
    mannwhitneyu_ucheb(x, -4.077482e+00, &tj, &tj1, &result, _state);
    mannwhitneyu_ucheb(x, -1.091186e+00, &tj, &tj1, &result, _state);
    mannwhitneyu_ucheb(x, -2.797282e-01, &tj, &tj1, &result, _state);
    mannwhitneyu_ucheb(x, -1.084994e-01, &tj, &tj1, &result, _state);
    mannwhitneyu_ucheb(x, -4.667054e-02, &tj, &tj1, &result, _state);
    mannwhitneyu_ucheb(x, -1.843909e-02, &tj, &tj1, &result, _state);
    mannwhitneyu_ucheb(x, -5.456732e-03, &tj, &tj1, &result, _state);
    mannwhitneyu_ucheb(x, -5.039830e-04, &tj, &tj1, &result, _state);
    mannwhitneyu_ucheb(x, 4.723508e-04, &tj, &tj1, &result, _state);
    mannwhitneyu_ucheb(x, 3.940608e-04, &tj, &tj1, &result, _state);
    mannwhitneyu_ucheb(x, 1.478285e-04, &tj, &tj1, &result, _state);
    mannwhitneyu_ucheb(x, -1.649144e-04, &tj, &tj1, &result, _state);
    mannwhitneyu_ucheb(x, -4.237703e-04, &tj, &tj1, &result, _state);
    mannwhitneyu_ucheb(x, -4.707410e-04, &tj, &tj1, &result, _state);
    mannwhitneyu_ucheb(x, -1.874293e-04, &tj, &tj1, &result, _state);
    return result;
}


/*************************************************************************
Tail(S, 5, 17)
*************************************************************************/
static double mannwhitneyu_utbln5n17(double s, ae_state *_state)
{
    double x;
    double tj;
    double tj1;
    double result;


    result = (double)(0);
    x = ae_minreal(2*(s-0.000000e+00)/3.250000e+00-1, 1.0, _state);
    tj = (double)(1);
    tj1 = x;
    mannwhitneyu_ucheb(x, -3.851752e+00, &tj, &tj1, &result, _state);
    mannwhitneyu_ucheb(x, -4.071259e+00, &tj, &tj1, &result, _state);
    mannwhitneyu_ucheb(x, -1.084700e+00, &tj, &tj1, &result, _state);
    mannwhitneyu_ucheb(x, -2.758898e-01, &tj, &tj1, &result, _state);
    mannwhitneyu_ucheb(x, -1.073846e-01, &tj, &tj1, &result, _state);
    mannwhitneyu_ucheb(x, -4.684838e-02, &tj, &tj1, &result, _state);
    mannwhitneyu_ucheb(x, -1.964936e-02, &tj, &tj1, &result, _state);
    mannwhitneyu_ucheb(x, -6.782442e-03, &tj, &tj1, &result, _state);
    mannwhitneyu_ucheb(x, -1.956362e-03, &tj, &tj1, &result, _state);
    mannwhitneyu_ucheb(x, -5.984727e-04, &tj, &tj1, &result, _state);
    mannwhitneyu_ucheb(x, -5.196936e-04, &tj, &tj1, &result, _state);
    mannwhitneyu_ucheb(x, -5.558262e-04, &tj, &tj1, &result, _state);
    mannwhitneyu_ucheb(x, -8.690746e-04, &tj, &tj1, &result, _state);
    mannwhitneyu_ucheb(x, -1.364855e-03, &tj, &tj1, &result, _state);
    mannwhitneyu_ucheb(x, -1.401006e-03, &tj, &tj1, &result, _state);
    mannwhitneyu_ucheb(x, -1.546748e-03, &tj, &tj1, &result, _state);
    return result;
}


/*************************************************************************
Tail(S, 5, 18)
*************************************************************************/
static double mannwhitneyu_utbln5n18(double s, ae_state *_state)
{
    double x;
    double tj;
    double tj1;
    double result;


    result = (double)(0);
    x = ae_minreal(2*(s-0.000000e+00)/3.250000e+00-1, 1.0, _state);
    tj = (double)(1);
    tj1 = x;
    mannwhitneyu_ucheb(x, -3.850840e+00, &tj, &tj1, &result, _state);
    mannwhitneyu_ucheb(x, -4.064799e+00, &tj, &tj1, &result, _state);
    mannwhitneyu_ucheb(x, -1.077651e+00, &tj, &tj1, &result, _state);
    mannwhitneyu_ucheb(x, -2.712659e-01, &tj, &tj1, &result, _state);
    mannwhitneyu_ucheb(x, -1.049217e-01, &tj, &tj1, &result, _state);
    mannwhitneyu_ucheb(x, -4.571333e-02, &tj, &tj1, &result, _state);
    mannwhitneyu_ucheb(x, -1.929809e-02, &tj, &tj1, &result, _state);
    mannwhitneyu_ucheb(x, -6.752044e-03, &tj, &tj1, &result, _state);
    mannwhitneyu_ucheb(x, -1.949464e-03, &tj, &tj1, &result, _state);
    mannwhitneyu_ucheb(x, -3.896101e-04, &tj, &tj1, &result, _state);
    mannwhitneyu_ucheb(x, -4.614460e-05, &tj, &tj1, &result, _state);
    mannwhitneyu_ucheb(x, 1.384357e-04, &tj, &tj1, &result, _state);
    mannwhitneyu_ucheb(x, -6.489113e-05, &tj, &tj1, &result, _state);
    mannwhitneyu_ucheb(x, -6.445725e-04, &tj, &tj1, &result, _state);
    mannwhitneyu_ucheb(x, -8.945636e-04, &tj, &tj1, &result, _state);
    mannwhitneyu_ucheb(x, -1.424653e-03, &tj, &tj1, &result, _state);
    return result;
}


/*************************************************************************
Tail(S, 5, 19)
*************************************************************************/
static double mannwhitneyu_utbln5n19(double s, ae_state *_state)
{
    double x;
    double tj;
    double tj1;
    double result;


    result = (double)(0);
    x = ae_minreal(2*(s-0.000000e+00)/3.250000e+00-1, 1.0, _state);
    tj = (double)(1);
    tj1 = x;
    mannwhitneyu_ucheb(x, -3.850027e+00, &tj, &tj1, &result, _state);
    mannwhitneyu_ucheb(x, -4.059159e+00, &tj, &tj1, &result, _state);
    mannwhitneyu_ucheb(x, -1.071106e+00, &tj, &tj1, &result, _state);
    mannwhitneyu_ucheb(x, -2.669960e-01, &tj, &tj1, &result, _state);
    mannwhitneyu_ucheb(x, -1.022780e-01, &tj, &tj1, &result, _state);
    mannwhitneyu_ucheb(x, -4.442555e-02, &tj, &tj1, &result, _state);
    mannwhitneyu_ucheb(x, -1.851335e-02, &tj, &tj1, &result, _state);
    mannwhitneyu_ucheb(x, -6.433865e-03, &tj, &tj1, &result, _state);
    mannwhitneyu_ucheb(x, -1.514465e-03, &tj, &tj1, &result, _state);
    mannwhitneyu_ucheb(x, 1.332989e-04, &tj, &tj1, &result, _state);
    mannwhitneyu_ucheb(x, 8.606099e-04, &tj, &tj1, &result, _state);
    mannwhitneyu_ucheb(x, 1.341945e-03, &tj, &tj1, &result, _state);
    mannwhitneyu_ucheb(x, 1.402164e-03, &tj, &tj1, &result, _state);
    mannwhitneyu_ucheb(x, 1.039761e-03, &tj, &tj1, &result, _state);
    mannwhitneyu_ucheb(x, 5.512831e-04, &tj, &tj1, &result, _state);
    mannwhitneyu_ucheb(x, -3.284427e-05, &tj, &tj1, &result, _state);
    return result;
}


/*************************************************************************
Tail(S, 5, 20)
*************************************************************************/
static double mannwhitneyu_utbln5n20(double s, ae_state *_state)
{
    double x;
    double tj;
    double tj1;
    double result;


    result = (double)(0);
    x = ae_minreal(2*(s-0.000000e+00)/3.250000e+00-1, 1.0, _state);
    tj = (double)(1);
    tj1 = x;
    mannwhitneyu_ucheb(x, -3.849651e+00, &tj, &tj1, &result, _state);
    mannwhitneyu_ucheb(x, -4.054729e+00, &tj, &tj1, &result, _state);
    mannwhitneyu_ucheb(x, -1.065747e+00, &tj, &tj1, &result, _state);
    mannwhitneyu_ucheb(x, -2.636243e-01, &tj, &tj1, &result, _state);
    mannwhitneyu_ucheb(x, -1.003234e-01, &tj, &tj1, &result, _state);
    mannwhitneyu_ucheb(x, -4.372789e-02, &tj, &tj1, &result, _state);
    mannwhitneyu_ucheb(x, -1.831551e-02, &tj, &tj1, &result, _state);
    mannwhitneyu_ucheb(x, -6.763090e-03, &tj, &tj1, &result, _state);
    mannwhitneyu_ucheb(x, -1.830626e-03, &tj, &tj1, &result, _state);
    mannwhitneyu_ucheb(x, -2.122384e-04, &tj, &tj1, &result, _state);
    mannwhitneyu_ucheb(x, 8.108328e-04, &tj, &tj1, &result, _state);
    mannwhitneyu_ucheb(x, 1.557983e-03, &tj, &tj1, &result, _state);
    mannwhitneyu_ucheb(x, 1.945666e-03, &tj, &tj1, &result, _state);
    mannwhitneyu_ucheb(x, 1.965696e-03, &tj, &tj1, &result, _state);
    mannwhitneyu_ucheb(x, 1.493236e-03, &tj, &tj1, &result, _state);
    mannwhitneyu_ucheb(x, 1.162591e-03, &tj, &tj1, &result, _state);
    return result;
}


/*************************************************************************
Tail(S, 5, 21)
*************************************************************************/
static double mannwhitneyu_utbln5n21(double s, ae_state *_state)
{
    double x;
    double tj;
    double tj1;
    double result;


    result = (double)(0);
    x = ae_minreal(2*(s-0.000000e+00)/3.250000e+00-1, 1.0, _state);
    tj = (double)(1);
    tj1 = x;
    mannwhitneyu_ucheb(x, -3.849649e+00, &tj, &tj1, &result, _state);
    mannwhitneyu_ucheb(x, -4.051155e+00, &tj, &tj1, &result, _state);
    mannwhitneyu_ucheb(x, -1.061430e+00, &tj, &tj1, &result, _state);
    mannwhitneyu_ucheb(x, -2.608869e-01, &tj, &tj1, &result, _state);
    mannwhitneyu_ucheb(x, -9.902788e-02, &tj, &tj1, &result, _state);
    mannwhitneyu_ucheb(x, -4.346562e-02, &tj, &tj1, &result, _state);
    mannwhitneyu_ucheb(x, -1.874709e-02, &tj, &tj1, &result, _state);
    mannwhitneyu_ucheb(x, -7.682887e-03, &tj, &tj1, &result, _state);
    mannwhitneyu_ucheb(x, -3.026206e-03, &tj, &tj1, &result, _state);
    mannwhitneyu_ucheb(x, -1.534551e-03, &tj, &tj1, &result, _state);
    mannwhitneyu_ucheb(x, -4.990575e-04, &tj, &tj1, &result, _state);
    mannwhitneyu_ucheb(x, 3.713334e-04, &tj, &tj1, &result, _state);
    mannwhitneyu_ucheb(x, 9.737011e-04, &tj, &tj1, &result, _state);
    mannwhitneyu_ucheb(x, 1.304571e-03, &tj, &tj1, &result, _state);
    mannwhitneyu_ucheb(x, 1.133110e-03, &tj, &tj1, &result, _state);
    mannwhitneyu_ucheb(x, 1.123457e-03, &tj, &tj1, &result, _state);
    return result;
}


/*************************************************************************
Tail(S, 5, 22)
*************************************************************************/
static double mannwhitneyu_utbln5n22(double s, ae_state *_state)
{
    double x;
    double tj;
    double tj1;
    double result;


    result = (double)(0);
    x = ae_minreal(2*(s-0.000000e+00)/3.250000e+00-1, 1.0, _state);
    tj = (double)(1);
    tj1 = x;
    mannwhitneyu_ucheb(x, -3.849598e+00, &tj, &tj1, &result, _state);
    mannwhitneyu_ucheb(x, -4.047605e+00, &tj, &tj1, &result, _state);
    mannwhitneyu_ucheb(x, -1.057264e+00, &tj, &tj1, &result, _state);
    mannwhitneyu_ucheb(x, -2.579513e-01, &tj, &tj1, &result, _state);
    mannwhitneyu_ucheb(x, -9.749602e-02, &tj, &tj1, &result, _state);
    mannwhitneyu_ucheb(x, -4.275137e-02, &tj, &tj1, &result, _state);
    mannwhitneyu_ucheb(x, -1.881768e-02, &tj, &tj1, &result, _state);
    mannwhitneyu_ucheb(x, -8.177374e-03, &tj, &tj1, &result, _state);
    mannwhitneyu_ucheb(x, -3.981056e-03, &tj, &tj1, &result, _state);
    mannwhitneyu_ucheb(x, -2.696290e-03, &tj, &tj1, &result, _state);
    mannwhitneyu_ucheb(x, -1.886803e-03, &tj, &tj1, &result, _state);
    mannwhitneyu_ucheb(x, -1.085378e-03, &tj, &tj1, &result, _state);
    mannwhitneyu_ucheb(x, -4.675242e-04, &tj, &tj1, &result, _state);
    mannwhitneyu_ucheb(x, -5.426367e-05, &tj, &tj1, &result, _state);
    mannwhitneyu_ucheb(x, 1.039613e-04, &tj, &tj1, &result, _state);
    mannwhitneyu_ucheb(x, 2.662378e-04, &tj, &tj1, &result, _state);
    return result;
}


/*************************************************************************
Tail(S, 5, 23)
*************************************************************************/
static double mannwhitneyu_utbln5n23(double s, ae_state *_state)
{
    double x;
    double tj;
    double tj1;
    double result;


    result = (double)(0);
    x = ae_minreal(2*(s-0.000000e+00)/3.250000e+00-1, 1.0, _state);
    tj = (double)(1);
    tj1 = x;
    mannwhitneyu_ucheb(x, -3.849269e+00, &tj, &tj1, &result, _state);
    mannwhitneyu_ucheb(x, -4.043761e+00, &tj, &tj1, &result, _state);
    mannwhitneyu_ucheb(x, -1.052735e+00, &tj, &tj1, &result, _state);
    mannwhitneyu_ucheb(x, -2.544683e-01, &tj, &tj1, &result, _state);
    mannwhitneyu_ucheb(x, -9.517503e-02, &tj, &tj1, &result, _state);
    mannwhitneyu_ucheb(x, -4.112082e-02, &tj, &tj1, &result, _state);
    mannwhitneyu_ucheb(x, -1.782070e-02, &tj, &tj1, &result, _state);
    mannwhitneyu_ucheb(x, -7.549483e-03, &tj, &tj1, &result, _state);
    mannwhitneyu_ucheb(x, -3.747329e-03, &tj, &tj1, &result, _state);
    mannwhitneyu_ucheb(x, -2.694263e-03, &tj, &tj1, &result, _state);
    mannwhitneyu_ucheb(x, -2.147141e-03, &tj, &tj1, &result, _state);
    mannwhitneyu_ucheb(x, -1.526209e-03, &tj, &tj1, &result, _state);
    mannwhitneyu_ucheb(x, -1.039173e-03, &tj, &tj1, &result, _state);
    mannwhitneyu_ucheb(x, -7.235615e-04, &tj, &tj1, &result, _state);
    mannwhitneyu_ucheb(x, -4.656546e-04, &tj, &tj1, &result, _state);
    mannwhitneyu_ucheb(x, -3.014423e-04, &tj, &tj1, &result, _state);
    return result;
}


/*************************************************************************
Tail(S, 5, 24)
*************************************************************************/
static double mannwhitneyu_utbln5n24(double s, ae_state *_state)
{
    double x;
    double tj;
    double tj1;
    double result;


    result = (double)(0);
    x = ae_minreal(2*(s-0.000000e+00)/3.250000e+00-1, 1.0, _state);
    tj = (double)(1);
    tj1 = x;
    mannwhitneyu_ucheb(x, -3.848925e+00, &tj, &tj1, &result, _state);
    mannwhitneyu_ucheb(x, -4.040178e+00, &tj, &tj1, &result, _state);
    mannwhitneyu_ucheb(x, -1.048355e+00, &tj, &tj1, &result, _state);
    mannwhitneyu_ucheb(x, -2.510198e-01, &tj, &tj1, &result, _state);
    mannwhitneyu_ucheb(x, -9.261134e-02, &tj, &tj1, &result, _state);
    mannwhitneyu_ucheb(x, -3.915864e-02, &tj, &tj1, &result, _state);
    mannwhitneyu_ucheb(x, -1.627423e-02, &tj, &tj1, &result, _state);
    mannwhitneyu_ucheb(x, -6.307345e-03, &tj, &tj1, &result, _state);
    mannwhitneyu_ucheb(x, -2.732992e-03, &tj, &tj1, &result, _state);
    mannwhitneyu_ucheb(x, -1.869652e-03, &tj, &tj1, &result, _state);
    mannwhitneyu_ucheb(x, -1.494176e-03, &tj, &tj1, &result, _state);
    mannwhitneyu_ucheb(x, -1.047533e-03, &tj, &tj1, &result, _state);
    mannwhitneyu_ucheb(x, -7.178439e-04, &tj, &tj1, &result, _state);
    mannwhitneyu_ucheb(x, -5.424171e-04, &tj, &tj1, &result, _state);
    mannwhitneyu_ucheb(x, -3.829195e-04, &tj, &tj1, &result, _state);
    mannwhitneyu_ucheb(x, -2.840810e-04, &tj, &tj1, &result, _state);
    return result;
}


/*************************************************************************
Tail(S, 5, 25)
*************************************************************************/
static double mannwhitneyu_utbln5n25(double s, ae_state *_state)
{
    double x;
    double tj;
    double tj1;
    double result;


    result = (double)(0);
    x = ae_minreal(2*(s-0.000000e+00)/3.250000e+00-1, 1.0, _state);
    tj = (double)(1);
    tj1 = x;
    mannwhitneyu_ucheb(x, -3.848937e+00, &tj, &tj1, &result, _state);
    mannwhitneyu_ucheb(x, -4.037512e+00, &tj, &tj1, &result, _state);
    mannwhitneyu_ucheb(x, -1.044866e+00, &tj, &tj1, &result, _state);
    mannwhitneyu_ucheb(x, -2.483269e-01, &tj, &tj1, &result, _state);
    mannwhitneyu_ucheb(x, -9.063682e-02, &tj, &tj1, &result, _state);
    mannwhitneyu_ucheb(x, -3.767778e-02, &tj, &tj1, &result, _state);
    mannwhitneyu_ucheb(x, -1.508540e-02, &tj, &tj1, &result, _state);
    mannwhitneyu_ucheb(x, -5.332756e-03, &tj, &tj1, &result, _state);
    mannwhitneyu_ucheb(x, -1.881511e-03, &tj, &tj1, &result, _state);
    mannwhitneyu_ucheb(x, -1.124041e-03, &tj, &tj1, &result, _state);
    mannwhitneyu_ucheb(x, -8.368456e-04, &tj, &tj1, &result, _state);
    mannwhitneyu_ucheb(x, -4.930499e-04, &tj, &tj1, &result, _state);
    mannwhitneyu_ucheb(x, -2.779630e-04, &tj, &tj1, &result, _state);
    mannwhitneyu_ucheb(x, -2.029528e-04, &tj, &tj1, &result, _state);
    mannwhitneyu_ucheb(x, -1.658678e-04, &tj, &tj1, &result, _state);
    mannwhitneyu_ucheb(x, -1.289695e-04, &tj, &tj1, &result, _state);
    return result;
}


/*************************************************************************
Tail(S, 5, 26)
*************************************************************************/
static double mannwhitneyu_utbln5n26(double s, ae_state *_state)
{
    double x;
    double tj;
    double tj1;
    double result;


    result = (double)(0);
    x = ae_minreal(2*(s-0.000000e+00)/3.250000e+00-1, 1.0, _state);
    tj = (double)(1);
    tj1 = x;
    mannwhitneyu_ucheb(x, -3.849416e+00, &tj, &tj1, &result, _state);
    mannwhitneyu_ucheb(x, -4.035915e+00, &tj, &tj1, &result, _state);
    mannwhitneyu_ucheb(x, -1.042493e+00, &tj, &tj1, &result, _state);
    mannwhitneyu_ucheb(x, -2.466021e-01, &tj, &tj1, &result, _state);
    mannwhitneyu_ucheb(x, -8.956432e-02, &tj, &tj1, &result, _state);
    mannwhitneyu_ucheb(x, -3.698914e-02, &tj, &tj1, &result, _state);
    mannwhitneyu_ucheb(x, -1.465689e-02, &tj, &tj1, &result, _state);
    mannwhitneyu_ucheb(x, -5.035254e-03, &tj, &tj1, &result, _state);
    mannwhitneyu_ucheb(x, -1.674614e-03, &tj, &tj1, &result, _state);
    mannwhitneyu_ucheb(x, -9.492734e-04, &tj, &tj1, &result, _state);
    mannwhitneyu_ucheb(x, -7.014021e-04, &tj, &tj1, &result, _state);
    mannwhitneyu_ucheb(x, -3.944953e-04, &tj, &tj1, &result, _state);
    mannwhitneyu_ucheb(x, -2.255750e-04, &tj, &tj1, &result, _state);
    mannwhitneyu_ucheb(x, -2.075841e-04, &tj, &tj1, &result, _state);
    mannwhitneyu_ucheb(x, -1.989330e-04, &tj, &tj1, &result, _state);
    mannwhitneyu_ucheb(x, -2.134862e-04, &tj, &tj1, &result, _state);
    return result;
}


/*************************************************************************
Tail(S, 5, 27)
*************************************************************************/
static double mannwhitneyu_utbln5n27(double s, ae_state *_state)
{
    double x;
    double tj;
    double tj1;
    double result;


    result = (double)(0);
    x = ae_minreal(2*(s-0.000000e+00)/3.250000e+00-1, 1.0, _state);
    tj = (double)(1);
    tj1 = x;
    mannwhitneyu_ucheb(x, -3.850070e+00, &tj, &tj1, &result, _state);
    mannwhitneyu_ucheb(x, -4.034815e+00, &tj, &tj1, &result, _state);
    mannwhitneyu_ucheb(x, -1.040650e+00, &tj, &tj1, &result, _state);
    mannwhitneyu_ucheb(x, -2.453117e-01, &tj, &tj1, &result, _state);
    mannwhitneyu_ucheb(x, -8.886426e-02, &tj, &tj1, &result, _state);
    mannwhitneyu_ucheb(x, -3.661702e-02, &tj, &tj1, &result, _state);
    mannwhitneyu_ucheb(x, -1.452346e-02, &tj, &tj1, &result, _state);
    mannwhitneyu_ucheb(x, -5.002476e-03, &tj, &tj1, &result, _state);
    mannwhitneyu_ucheb(x, -1.720126e-03, &tj, &tj1, &result, _state);
    mannwhitneyu_ucheb(x, -1.001400e-03, &tj, &tj1, &result, _state);
    mannwhitneyu_ucheb(x, -7.729826e-04, &tj, &tj1, &result, _state);
    mannwhitneyu_ucheb(x, -4.740640e-04, &tj, &tj1, &result, _state);
    mannwhitneyu_ucheb(x, -3.206333e-04, &tj, &tj1, &result, _state);
    mannwhitneyu_ucheb(x, -3.366093e-04, &tj, &tj1, &result, _state);
    mannwhitneyu_ucheb(x, -3.193471e-04, &tj, &tj1, &result, _state);
    mannwhitneyu_ucheb(x, -3.804091e-04, &tj, &tj1, &result, _state);
    return result;
}


/*************************************************************************
Tail(S, 5, 28)
*************************************************************************/
static double mannwhitneyu_utbln5n28(double s, ae_state *_state)
{
    double x;
    double tj;
    double tj1;
    double result;


    result = (double)(0);
    x = ae_minreal(2*(s-0.000000e+00)/3.250000e+00-1, 1.0, _state);
    tj = (double)(1);
    tj1 = x;
    mannwhitneyu_ucheb(x, -3.850668e+00, &tj, &tj1, &result, _state);
    mannwhitneyu_ucheb(x, -4.033786e+00, &tj, &tj1, &result, _state);
    mannwhitneyu_ucheb(x, -1.038853e+00, &tj, &tj1, &result, _state);
    mannwhitneyu_ucheb(x, -2.440281e-01, &tj, &tj1, &result, _state);
    mannwhitneyu_ucheb(x, -8.806020e-02, &tj, &tj1, &result, _state);
    mannwhitneyu_ucheb(x, -3.612883e-02, &tj, &tj1, &result, _state);
    mannwhitneyu_ucheb(x, -1.420436e-02, &tj, &tj1, &result, _state);
    mannwhitneyu_ucheb(x, -4.787982e-03, &tj, &tj1, &result, _state);
    mannwhitneyu_ucheb(x, -1.535230e-03, &tj, &tj1, &result, _state);
    mannwhitneyu_ucheb(x, -8.263121e-04, &tj, &tj1, &result, _state);
    mannwhitneyu_ucheb(x, -5.849609e-04, &tj, &tj1, &result, _state);
    mannwhitneyu_ucheb(x, -2.863967e-04, &tj, &tj1, &result, _state);
    mannwhitneyu_ucheb(x, -1.391610e-04, &tj, &tj1, &result, _state);
    mannwhitneyu_ucheb(x, -1.720294e-04, &tj, &tj1, &result, _state);
    mannwhitneyu_ucheb(x, -1.952273e-04, &tj, &tj1, &result, _state);
    mannwhitneyu_ucheb(x, -2.901413e-04, &tj, &tj1, &result, _state);
    return result;
}


/*************************************************************************
Tail(S, 5, 29)
*************************************************************************/
static double mannwhitneyu_utbln5n29(double s, ae_state *_state)
{
    double x;
    double tj;
    double tj1;
    double result;


    result = (double)(0);
    x = ae_minreal(2*(s-0.000000e+00)/3.250000e+00-1, 1.0, _state);
    tj = (double)(1);
    tj1 = x;
    mannwhitneyu_ucheb(x, -3.851217e+00, &tj, &tj1, &result, _state);
    mannwhitneyu_ucheb(x, -4.032834e+00, &tj, &tj1, &result, _state);
    mannwhitneyu_ucheb(x, -1.037113e+00, &tj, &tj1, &result, _state);
    mannwhitneyu_ucheb(x, -2.427762e-01, &tj, &tj1, &result, _state);
    mannwhitneyu_ucheb(x, -8.719146e-02, &tj, &tj1, &result, _state);
    mannwhitneyu_ucheb(x, -3.557172e-02, &tj, &tj1, &result, _state);
    mannwhitneyu_ucheb(x, -1.375498e-02, &tj, &tj1, &result, _state);
    mannwhitneyu_ucheb(x, -4.452033e-03, &tj, &tj1, &result, _state);
    mannwhitneyu_ucheb(x, -1.187516e-03, &tj, &tj1, &result, _state);
    mannwhitneyu_ucheb(x, -4.916936e-04, &tj, &tj1, &result, _state);
    mannwhitneyu_ucheb(x, -2.065533e-04, &tj, &tj1, &result, _state);
    mannwhitneyu_ucheb(x, 1.067301e-04, &tj, &tj1, &result, _state);
    mannwhitneyu_ucheb(x, 2.615824e-04, &tj, &tj1, &result, _state);
    mannwhitneyu_ucheb(x, 2.432244e-04, &tj, &tj1, &result, _state);
    mannwhitneyu_ucheb(x, 1.417795e-04, &tj, &tj1, &result, _state);
    mannwhitneyu_ucheb(x, 4.710038e-05, &tj, &tj1, &result, _state);
    return result;
}


/*************************************************************************
Tail(S, 5, 30)
*************************************************************************/
static double mannwhitneyu_utbln5n30(double s, ae_state *_state)
{
    double x;
    double tj;
    double tj1;
    double result;


    result = (double)(0);
    x = ae_minreal(2*(s-0.000000e+00)/3.250000e+00-1, 1.0, _state);
    tj = (double)(1);
    tj1 = x;
    mannwhitneyu_ucheb(x, -3.851845e+00, &tj, &tj1, &result, _state);
    mannwhitneyu_ucheb(x, -4.032148e+00, &tj, &tj1, &result, _state);
    mannwhitneyu_ucheb(x, -1.035679e+00, &tj, &tj1, &result, _state);
    mannwhitneyu_ucheb(x, -2.417758e-01, &tj, &tj1, &result, _state);
    mannwhitneyu_ucheb(x, -8.655330e-02, &tj, &tj1, &result, _state);
    mannwhitneyu_ucheb(x, -3.522132e-02, &tj, &tj1, &result, _state);
    mannwhitneyu_ucheb(x, -1.352106e-02, &tj, &tj1, &result, _state);
    mannwhitneyu_ucheb(x, -4.326911e-03, &tj, &tj1, &result, _state);
    mannwhitneyu_ucheb(x, -1.064969e-03, &tj, &tj1, &result, _state);
    mannwhitneyu_ucheb(x, -3.813321e-04, &tj, &tj1, &result, _state);
    mannwhitneyu_ucheb(x, -5.683881e-05, &tj, &tj1, &result, _state);
    mannwhitneyu_ucheb(x, 2.813346e-04, &tj, &tj1, &result, _state);
    mannwhitneyu_ucheb(x, 4.627085e-04, &tj, &tj1, &result, _state);
    mannwhitneyu_ucheb(x, 4.832107e-04, &tj, &tj1, &result, _state);
    mannwhitneyu_ucheb(x, 3.519336e-04, &tj, &tj1, &result, _state);
    mannwhitneyu_ucheb(x, 2.888530e-04, &tj, &tj1, &result, _state);
    return result;
}


/*************************************************************************
Tail(S, 5, 100)
*************************************************************************/
static double mannwhitneyu_utbln5n100(double s, ae_state *_state)
{
    double x;
    double tj;
    double tj1;
    double result;


    result = (double)(0);
    x = ae_minreal(2*(s-0.000000e+00)/3.250000e+00-1, 1.0, _state);
    tj = (double)(1);
    tj1 = x;
    mannwhitneyu_ucheb(x, -3.877940e+00, &tj, &tj1, &result, _state);
    mannwhitneyu_ucheb(x, -4.039324e+00, &tj, &tj1, &result, _state);
    mannwhitneyu_ucheb(x, -1.022243e+00, &tj, &tj1, &result, _state);
    mannwhitneyu_ucheb(x, -2.305825e-01, &tj, &tj1, &result, _state);
    mannwhitneyu_ucheb(x, -7.960119e-02, &tj, &tj1, &result, _state);
    mannwhitneyu_ucheb(x, -3.112000e-02, &tj, &tj1, &result, _state);
    mannwhitneyu_ucheb(x, -1.138868e-02, &tj, &tj1, &result, _state);
    mannwhitneyu_ucheb(x, -3.418164e-03, &tj, &tj1, &result, _state);
    mannwhitneyu_ucheb(x, -9.174520e-04, &tj, &tj1, &result, _state);
    mannwhitneyu_ucheb(x, -5.489617e-04, &tj, &tj1, &result, _state);
    mannwhitneyu_ucheb(x, -3.878301e-04, &tj, &tj1, &result, _state);
    mannwhitneyu_ucheb(x, -1.302233e-04, &tj, &tj1, &result, _state);
    mannwhitneyu_ucheb(x, 1.054113e-05, &tj, &tj1, &result, _state);
    mannwhitneyu_ucheb(x, 2.458862e-05, &tj, &tj1, &result, _state);
    mannwhitneyu_ucheb(x, -4.186591e-06, &tj, &tj1, &result, _state);
    mannwhitneyu_ucheb(x, -2.623412e-05, &tj, &tj1, &result, _state);
    return result;
}


/*************************************************************************
Tail(S, 6, 6)
*************************************************************************/
static double mannwhitneyu_utbln6n6(double s, ae_state *_state)
{
    double x;
    double tj;
    double tj1;
    double result;


    result = (double)(0);
    x = ae_minreal(2*(s-0.000000e+00)/2.882307e+00-1, 1.0, _state);
    tj = (double)(1);
    tj1 = x;
    mannwhitneyu_ucheb(x, -3.054075e+00, &tj, &tj1, &result, _state);
    mannwhitneyu_ucheb(x, -2.998804e+00, &tj, &tj1, &result, _state);
    mannwhitneyu_ucheb(x, -6.681518e-01, &tj, &tj1, &result, _state);
    mannwhitneyu_ucheb(x, -1.067578e-01, &tj, &tj1, &result, _state);
    mannwhitneyu_ucheb(x, -1.709435e-02, &tj, &tj1, &result, _state);
    mannwhitneyu_ucheb(x, 9.952661e-04, &tj, &tj1, &result, _state);
    mannwhitneyu_ucheb(x, 3.641700e-03, &tj, &tj1, &result, _state);
    mannwhitneyu_ucheb(x, 2.304572e-03, &tj, &tj1, &result, _state);
    mannwhitneyu_ucheb(x, 3.336275e-03, &tj, &tj1, &result, _state);
    mannwhitneyu_ucheb(x, 4.770385e-03, &tj, &tj1, &result, _state);
    mannwhitneyu_ucheb(x, 5.401891e-03, &tj, &tj1, &result, _state);
    mannwhitneyu_ucheb(x, 2.246148e-03, &tj, &tj1, &result, _state);
    mannwhitneyu_ucheb(x, -1.442663e-03, &tj, &tj1, &result, _state);
    mannwhitneyu_ucheb(x, -2.502866e-03, &tj, &tj1, &result, _state);
    mannwhitneyu_ucheb(x, -2.105855e-03, &tj, &tj1, &result, _state);
    mannwhitneyu_ucheb(x, -4.739371e-04, &tj, &tj1, &result, _state);
    return result;
}


/*************************************************************************
Tail(S, 6, 7)
*************************************************************************/
static double mannwhitneyu_utbln6n7(double s, ae_state *_state)
{
    double x;
    double tj;
    double tj1;
    double result;


    result = (double)(0);
    x = ae_minreal(2*(s-0.000000e+00)/3.000000e+00-1, 1.0, _state);
    tj = (double)(1);
    tj1 = x;
    mannwhitneyu_ucheb(x, -3.265287e+00, &tj, &tj1, &result, _state);
    mannwhitneyu_ucheb(x, -3.274613e+00, &tj, &tj1, &result, _state);
    mannwhitneyu_ucheb(x, -7.582352e-01, &tj, &tj1, &result, _state);
    mannwhitneyu_ucheb(x, -1.334293e-01, &tj, &tj1, &result, _state);
    mannwhitneyu_ucheb(x, -2.915502e-02, &tj, &tj1, &result, _state);
    mannwhitneyu_ucheb(x, -4.108091e-03, &tj, &tj1, &result, _state);
    mannwhitneyu_ucheb(x, 1.546701e-03, &tj, &tj1, &result, _state);
    mannwhitneyu_ucheb(x, 2.298827e-03, &tj, &tj1, &result, _state);
    mannwhitneyu_ucheb(x, 2.891501e-03, &tj, &tj1, &result, _state);
    mannwhitneyu_ucheb(x, 4.313717e-03, &tj, &tj1, &result, _state);
    mannwhitneyu_ucheb(x, 4.989501e-03, &tj, &tj1, &result, _state);
    mannwhitneyu_ucheb(x, 3.914594e-03, &tj, &tj1, &result, _state);
    mannwhitneyu_ucheb(x, 1.062372e-03, &tj, &tj1, &result, _state);
    mannwhitneyu_ucheb(x, -1.158841e-03, &tj, &tj1, &result, _state);
    mannwhitneyu_ucheb(x, -1.596443e-03, &tj, &tj1, &result, _state);
    mannwhitneyu_ucheb(x, -1.185662e-03, &tj, &tj1, &result, _state);
    return result;
}


/*************************************************************************
Tail(S, 6, 8)
*************************************************************************/
static double mannwhitneyu_utbln6n8(double s, ae_state *_state)
{
    double x;
    double tj;
    double tj1;
    double result;


    result = (double)(0);
    x = ae_minreal(2*(s-0.000000e+00)/3.098387e+00-1, 1.0, _state);
    tj = (double)(1);
    tj1 = x;
    mannwhitneyu_ucheb(x, -3.450954e+00, &tj, &tj1, &result, _state);
    mannwhitneyu_ucheb(x, -3.520462e+00, &tj, &tj1, &result, _state);
    mannwhitneyu_ucheb(x, -8.420299e-01, &tj, &tj1, &result, _state);
    mannwhitneyu_ucheb(x, -1.604853e-01, &tj, &tj1, &result, _state);
    mannwhitneyu_ucheb(x, -4.165840e-02, &tj, &tj1, &result, _state);
    mannwhitneyu_ucheb(x, -1.008756e-02, &tj, &tj1, &result, _state);
    mannwhitneyu_ucheb(x, -6.723402e-04, &tj, &tj1, &result, _state);
    mannwhitneyu_ucheb(x, 1.843521e-03, &tj, &tj1, &result, _state);
    mannwhitneyu_ucheb(x, 2.883405e-03, &tj, &tj1, &result, _state);
    mannwhitneyu_ucheb(x, 3.720980e-03, &tj, &tj1, &result, _state);
    mannwhitneyu_ucheb(x, 4.301709e-03, &tj, &tj1, &result, _state);
    mannwhitneyu_ucheb(x, 3.948034e-03, &tj, &tj1, &result, _state);
    mannwhitneyu_ucheb(x, 2.776243e-03, &tj, &tj1, &result, _state);
    mannwhitneyu_ucheb(x, 8.623736e-04, &tj, &tj1, &result, _state);
    mannwhitneyu_ucheb(x, -3.742068e-04, &tj, &tj1, &result, _state);
    mannwhitneyu_ucheb(x, -9.796927e-04, &tj, &tj1, &result, _state);
    return result;
}


/*************************************************************************
Tail(S, 6, 9)
*************************************************************************/
static double mannwhitneyu_utbln6n9(double s, ae_state *_state)
{
    double x;
    double tj;
    double tj1;
    double result;


    result = (double)(0);
    x = ae_minreal(2*(s-0.000000e+00)/3.181981e+00-1, 1.0, _state);
    tj = (double)(1);
    tj1 = x;
    mannwhitneyu_ucheb(x, -3.616113e+00, &tj, &tj1, &result, _state);
    mannwhitneyu_ucheb(x, -3.741650e+00, &tj, &tj1, &result, _state);
    mannwhitneyu_ucheb(x, -9.204487e-01, &tj, &tj1, &result, _state);
    mannwhitneyu_ucheb(x, -1.873068e-01, &tj, &tj1, &result, _state);
    mannwhitneyu_ucheb(x, -5.446794e-02, &tj, &tj1, &result, _state);
    mannwhitneyu_ucheb(x, -1.632286e-02, &tj, &tj1, &result, _state);
    mannwhitneyu_ucheb(x, -3.266481e-03, &tj, &tj1, &result, _state);
    mannwhitneyu_ucheb(x, 1.280067e-03, &tj, &tj1, &result, _state);
    mannwhitneyu_ucheb(x, 2.780687e-03, &tj, &tj1, &result, _state);
    mannwhitneyu_ucheb(x, 3.480242e-03, &tj, &tj1, &result, _state);
    mannwhitneyu_ucheb(x, 3.592200e-03, &tj, &tj1, &result, _state);
    mannwhitneyu_ucheb(x, 3.581019e-03, &tj, &tj1, &result, _state);
    mannwhitneyu_ucheb(x, 3.264231e-03, &tj, &tj1, &result, _state);
    mannwhitneyu_ucheb(x, 2.347174e-03, &tj, &tj1, &result, _state);
    mannwhitneyu_ucheb(x, 1.167535e-03, &tj, &tj1, &result, _state);
    mannwhitneyu_ucheb(x, -1.092185e-04, &tj, &tj1, &result, _state);
    return result;
}


/*************************************************************************
Tail(S, 6, 10)
*************************************************************************/
static double mannwhitneyu_utbln6n10(double s, ae_state *_state)
{
    double x;
    double tj;
    double tj1;
    double result;


    result = (double)(0);
    x = ae_minreal(2*(s-0.000000e+00)/3.253957e+00-1, 1.0, _state);
    tj = (double)(1);
    tj1 = x;
    mannwhitneyu_ucheb(x, -3.764382e+00, &tj, &tj1, &result, _state);
    mannwhitneyu_ucheb(x, -3.942366e+00, &tj, &tj1, &result, _state);
    mannwhitneyu_ucheb(x, -9.939896e-01, &tj, &tj1, &result, _state);
    mannwhitneyu_ucheb(x, -2.137812e-01, &tj, &tj1, &result, _state);
    mannwhitneyu_ucheb(x, -6.720270e-02, &tj, &tj1, &result, _state);
    mannwhitneyu_ucheb(x, -2.281070e-02, &tj, &tj1, &result, _state);
    mannwhitneyu_ucheb(x, -5.901060e-03, &tj, &tj1, &result, _state);
    mannwhitneyu_ucheb(x, 3.824937e-04, &tj, &tj1, &result, _state);
    mannwhitneyu_ucheb(x, 2.802812e-03, &tj, &tj1, &result, _state);
    mannwhitneyu_ucheb(x, 3.258132e-03, &tj, &tj1, &result, _state);
    mannwhitneyu_ucheb(x, 3.233536e-03, &tj, &tj1, &result, _state);
    mannwhitneyu_ucheb(x, 3.085530e-03, &tj, &tj1, &result, _state);
    mannwhitneyu_ucheb(x, 3.212151e-03, &tj, &tj1, &result, _state);
    mannwhitneyu_ucheb(x, 3.001329e-03, &tj, &tj1, &result, _state);
    mannwhitneyu_ucheb(x, 2.226048e-03, &tj, &tj1, &result, _state);
    mannwhitneyu_ucheb(x, 1.035298e-03, &tj, &tj1, &result, _state);
    return result;
}


/*************************************************************************
Tail(S, 6, 11)
*************************************************************************/
static double mannwhitneyu_utbln6n11(double s, ae_state *_state)
{
    double x;
    double tj;
    double tj1;
    double result;


    result = (double)(0);
    x = ae_minreal(2*(s-0.000000e+00)/3.316625e+00-1, 1.0, _state);
    tj = (double)(1);
    tj1 = x;
    mannwhitneyu_ucheb(x, -3.898597e+00, &tj, &tj1, &result, _state);
    mannwhitneyu_ucheb(x, -4.125710e+00, &tj, &tj1, &result, _state);
    mannwhitneyu_ucheb(x, -1.063297e+00, &tj, &tj1, &result, _state);
    mannwhitneyu_ucheb(x, -2.396852e-01, &tj, &tj1, &result, _state);
    mannwhitneyu_ucheb(x, -7.990126e-02, &tj, &tj1, &result, _state);
    mannwhitneyu_ucheb(x, -2.927977e-02, &tj, &tj1, &result, _state);
    mannwhitneyu_ucheb(x, -8.726500e-03, &tj, &tj1, &result, _state);
    mannwhitneyu_ucheb(x, -5.858745e-04, &tj, &tj1, &result, _state);
    mannwhitneyu_ucheb(x, 2.654590e-03, &tj, &tj1, &result, _state);
    mannwhitneyu_ucheb(x, 3.217736e-03, &tj, &tj1, &result, _state);
    mannwhitneyu_ucheb(x, 2.989770e-03, &tj, &tj1, &result, _state);
    mannwhitneyu_ucheb(x, 2.768493e-03, &tj, &tj1, &result, _state);
    mannwhitneyu_ucheb(x, 2.924364e-03, &tj, &tj1, &result, _state);
    mannwhitneyu_ucheb(x, 3.140215e-03, &tj, &tj1, &result, _state);
    mannwhitneyu_ucheb(x, 2.647914e-03, &tj, &tj1, &result, _state);
    mannwhitneyu_ucheb(x, 1.924802e-03, &tj, &tj1, &result, _state);
    return result;
}


/*************************************************************************
Tail(S, 6, 12)
*************************************************************************/
static double mannwhitneyu_utbln6n12(double s, ae_state *_state)
{
    double x;
    double tj;
    double tj1;
    double result;


    result = (double)(0);
    x = ae_minreal(2*(s-0.000000e+00)/3.371709e+00-1, 1.0, _state);
    tj = (double)(1);
    tj1 = x;
    mannwhitneyu_ucheb(x, -4.020941e+00, &tj, &tj1, &result, _state);
    mannwhitneyu_ucheb(x, -4.294250e+00, &tj, &tj1, &result, _state);
    mannwhitneyu_ucheb(x, -1.128842e+00, &tj, &tj1, &result, _state);
    mannwhitneyu_ucheb(x, -2.650389e-01, &tj, &tj1, &result, _state);
    mannwhitneyu_ucheb(x, -9.248611e-02, &tj, &tj1, &result, _state);
    mannwhitneyu_ucheb(x, -3.578510e-02, &tj, &tj1, &result, _state);
    mannwhitneyu_ucheb(x, -1.162852e-02, &tj, &tj1, &result, _state);
    mannwhitneyu_ucheb(x, -1.746982e-03, &tj, &tj1, &result, _state);
    mannwhitneyu_ucheb(x, 2.454209e-03, &tj, &tj1, &result, _state);
    mannwhitneyu_ucheb(x, 3.128042e-03, &tj, &tj1, &result, _state);
    mannwhitneyu_ucheb(x, 2.936650e-03, &tj, &tj1, &result, _state);
    mannwhitneyu_ucheb(x, 2.530794e-03, &tj, &tj1, &result, _state);
    mannwhitneyu_ucheb(x, 2.665192e-03, &tj, &tj1, &result, _state);
    mannwhitneyu_ucheb(x, 2.994144e-03, &tj, &tj1, &result, _state);
    mannwhitneyu_ucheb(x, 2.662249e-03, &tj, &tj1, &result, _state);
    mannwhitneyu_ucheb(x, 2.368541e-03, &tj, &tj1, &result, _state);
    return result;
}


/*************************************************************************
Tail(S, 6, 13)
*************************************************************************/
static double mannwhitneyu_utbln6n13(double s, ae_state *_state)
{
    double x;
    double tj;
    double tj1;
    double result;


    result = (double)(0);
    x = ae_minreal(2*(s-0.000000e+00)/3.420526e+00-1, 1.0, _state);
    tj = (double)(1);
    tj1 = x;
    mannwhitneyu_ucheb(x, -4.133167e+00, &tj, &tj1, &result, _state);
    mannwhitneyu_ucheb(x, -4.450016e+00, &tj, &tj1, &result, _state);
    mannwhitneyu_ucheb(x, -1.191088e+00, &tj, &tj1, &result, _state);
    mannwhitneyu_ucheb(x, -2.898220e-01, &tj, &tj1, &result, _state);
    mannwhitneyu_ucheb(x, -1.050249e-01, &tj, &tj1, &result, _state);
    mannwhitneyu_ucheb(x, -4.226901e-02, &tj, &tj1, &result, _state);
    mannwhitneyu_ucheb(x, -1.471113e-02, &tj, &tj1, &result, _state);
    mannwhitneyu_ucheb(x, -3.007470e-03, &tj, &tj1, &result, _state);
    mannwhitneyu_ucheb(x, 2.049420e-03, &tj, &tj1, &result, _state);
    mannwhitneyu_ucheb(x, 3.059074e-03, &tj, &tj1, &result, _state);
    mannwhitneyu_ucheb(x, 2.881249e-03, &tj, &tj1, &result, _state);
    mannwhitneyu_ucheb(x, 2.452780e-03, &tj, &tj1, &result, _state);
    mannwhitneyu_ucheb(x, 2.441805e-03, &tj, &tj1, &result, _state);
    mannwhitneyu_ucheb(x, 2.787493e-03, &tj, &tj1, &result, _state);
    mannwhitneyu_ucheb(x, 2.483957e-03, &tj, &tj1, &result, _state);
    mannwhitneyu_ucheb(x, 2.481590e-03, &tj, &tj1, &result, _state);
    return result;
}


/*************************************************************************
Tail(S, 6, 14)
*************************************************************************/
static double mannwhitneyu_utbln6n14(double s, ae_state *_state)
{
    double x;
    double tj;
    double tj1;
    double result;


    result = (double)(0);
    x = ae_minreal(2*(s-0.000000e+00)/3.450000e+00-1, 1.0, _state);
    tj = (double)(1);
    tj1 = x;
    mannwhitneyu_ucheb(x, -4.201268e+00, &tj, &tj1, &result, _state);
    mannwhitneyu_ucheb(x, -4.542568e+00, &tj, &tj1, &result, _state);
    mannwhitneyu_ucheb(x, -1.226965e+00, &tj, &tj1, &result, _state);
    mannwhitneyu_ucheb(x, -3.046029e-01, &tj, &tj1, &result, _state);
    mannwhitneyu_ucheb(x, -1.136657e-01, &tj, &tj1, &result, _state);
    mannwhitneyu_ucheb(x, -4.786757e-02, &tj, &tj1, &result, _state);
    mannwhitneyu_ucheb(x, -1.843748e-02, &tj, &tj1, &result, _state);
    mannwhitneyu_ucheb(x, -5.588022e-03, &tj, &tj1, &result, _state);
    mannwhitneyu_ucheb(x, 2.253029e-04, &tj, &tj1, &result, _state);
    mannwhitneyu_ucheb(x, 1.667188e-03, &tj, &tj1, &result, _state);
    mannwhitneyu_ucheb(x, 1.788330e-03, &tj, &tj1, &result, _state);
    mannwhitneyu_ucheb(x, 1.474545e-03, &tj, &tj1, &result, _state);
    mannwhitneyu_ucheb(x, 1.540494e-03, &tj, &tj1, &result, _state);
    mannwhitneyu_ucheb(x, 1.951188e-03, &tj, &tj1, &result, _state);
    mannwhitneyu_ucheb(x, 1.863323e-03, &tj, &tj1, &result, _state);
    mannwhitneyu_ucheb(x, 2.220904e-03, &tj, &tj1, &result, _state);
    return result;
}


/*************************************************************************
Tail(S, 6, 15)
*************************************************************************/
static double mannwhitneyu_utbln6n15(double s, ae_state *_state)
{
    double x;
    double tj;
    double tj1;
    double result;


    result = (double)(0);
    x = ae_minreal(2*(s-0.000000e+00)/3.450000e+00-1, 1.0, _state);
    tj = (double)(1);
    tj1 = x;
    mannwhitneyu_ucheb(x, -4.195689e+00, &tj, &tj1, &result, _state);
    mannwhitneyu_ucheb(x, -4.526567e+00, &tj, &tj1, &result, _state);
    mannwhitneyu_ucheb(x, -1.213617e+00, &tj, &tj1, &result, _state);
    mannwhitneyu_ucheb(x, -2.975035e-01, &tj, &tj1, &result, _state);
    mannwhitneyu_ucheb(x, -1.118480e-01, &tj, &tj1, &result, _state);
    mannwhitneyu_ucheb(x, -4.859142e-02, &tj, &tj1, &result, _state);
    mannwhitneyu_ucheb(x, -2.083312e-02, &tj, &tj1, &result, _state);
    mannwhitneyu_ucheb(x, -8.298720e-03, &tj, &tj1, &result, _state);
    mannwhitneyu_ucheb(x, -2.766708e-03, &tj, &tj1, &result, _state);
    mannwhitneyu_ucheb(x, -1.026356e-03, &tj, &tj1, &result, _state);
    mannwhitneyu_ucheb(x, -9.093113e-04, &tj, &tj1, &result, _state);
    mannwhitneyu_ucheb(x, -1.135168e-03, &tj, &tj1, &result, _state);
    mannwhitneyu_ucheb(x, -1.136376e-03, &tj, &tj1, &result, _state);
    mannwhitneyu_ucheb(x, -8.190870e-04, &tj, &tj1, &result, _state);
    mannwhitneyu_ucheb(x, -4.435972e-04, &tj, &tj1, &result, _state);
    mannwhitneyu_ucheb(x, 1.413129e-04, &tj, &tj1, &result, _state);
    return result;
}


/*************************************************************************
Tail(S, 6, 30)
*************************************************************************/
static double mannwhitneyu_utbln6n30(double s, ae_state *_state)
{
    double x;
    double tj;
    double tj1;
    double result;


    result = (double)(0);
    x = ae_minreal(2*(s-0.000000e+00)/3.450000e+00-1, 1.0, _state);
    tj = (double)(1);
    tj1 = x;
    mannwhitneyu_ucheb(x, -4.166269e+00, &tj, &tj1, &result, _state);
    mannwhitneyu_ucheb(x, -4.427399e+00, &tj, &tj1, &result, _state);
    mannwhitneyu_ucheb(x, -1.118239e+00, &tj, &tj1, &result, _state);
    mannwhitneyu_ucheb(x, -2.360847e-01, &tj, &tj1, &result, _state);
    mannwhitneyu_ucheb(x, -7.745885e-02, &tj, &tj1, &result, _state);
    mannwhitneyu_ucheb(x, -3.025041e-02, &tj, &tj1, &result, _state);
    mannwhitneyu_ucheb(x, -1.187179e-02, &tj, &tj1, &result, _state);
    mannwhitneyu_ucheb(x, -4.432089e-03, &tj, &tj1, &result, _state);
    mannwhitneyu_ucheb(x, -1.408451e-03, &tj, &tj1, &result, _state);
    mannwhitneyu_ucheb(x, -4.388774e-04, &tj, &tj1, &result, _state);
    mannwhitneyu_ucheb(x, -2.795560e-04, &tj, &tj1, &result, _state);
    mannwhitneyu_ucheb(x, -2.304136e-04, &tj, &tj1, &result, _state);
    mannwhitneyu_ucheb(x, -1.258516e-04, &tj, &tj1, &result, _state);
    mannwhitneyu_ucheb(x, -4.180236e-05, &tj, &tj1, &result, _state);
    mannwhitneyu_ucheb(x, -4.388679e-06, &tj, &tj1, &result, _state);
    mannwhitneyu_ucheb(x, 4.836027e-06, &tj, &tj1, &result, _state);
    return result;
}


/*************************************************************************
Tail(S, 6, 100)
*************************************************************************/
static double mannwhitneyu_utbln6n100(double s, ae_state *_state)
{
    double x;
    double tj;
    double tj1;
    double result;


    result = (double)(0);
    x = ae_minreal(2*(s-0.000000e+00)/3.450000e+00-1, 1.0, _state);
    tj = (double)(1);
    tj1 = x;
    mannwhitneyu_ucheb(x, -4.181350e+00, &tj, &tj1, &result, _state);
    mannwhitneyu_ucheb(x, -4.417919e+00, &tj, &tj1, &result, _state);
    mannwhitneyu_ucheb(x, -1.094201e+00, &tj, &tj1, &result, _state);
    mannwhitneyu_ucheb(x, -2.195883e-01, &tj, &tj1, &result, _state);
    mannwhitneyu_ucheb(x, -6.818937e-02, &tj, &tj1, &result, _state);
    mannwhitneyu_ucheb(x, -2.514202e-02, &tj, &tj1, &result, _state);
    mannwhitneyu_ucheb(x, -9.125047e-03, &tj, &tj1, &result, _state);
    mannwhitneyu_ucheb(x, -3.022148e-03, &tj, &tj1, &result, _state);
    mannwhitneyu_ucheb(x, -7.284181e-04, &tj, &tj1, &result, _state);
    mannwhitneyu_ucheb(x, -1.157766e-04, &tj, &tj1, &result, _state);
    mannwhitneyu_ucheb(x, -1.023752e-04, &tj, &tj1, &result, _state);
    mannwhitneyu_ucheb(x, -1.127985e-04, &tj, &tj1, &result, _state);
    mannwhitneyu_ucheb(x, -5.221690e-05, &tj, &tj1, &result, _state);
    mannwhitneyu_ucheb(x, -3.516179e-06, &tj, &tj1, &result, _state);
    mannwhitneyu_ucheb(x, 9.501398e-06, &tj, &tj1, &result, _state);
    mannwhitneyu_ucheb(x, 9.380220e-06, &tj, &tj1, &result, _state);
    return result;
}


/*************************************************************************
Tail(S, 7, 7)
*************************************************************************/
static double mannwhitneyu_utbln7n7(double s, ae_state *_state)
{
    double x;
    double tj;
    double tj1;
    double result;


    result = (double)(0);
    x = ae_minreal(2*(s-0.000000e+00)/3.130495e+00-1, 1.0, _state);
    tj = (double)(1);
    tj1 = x;
    mannwhitneyu_ucheb(x, -3.501264e+00, &tj, &tj1, &result, _state);
    mannwhitneyu_ucheb(x, -3.584790e+00, &tj, &tj1, &result, _state);
    mannwhitneyu_ucheb(x, -8.577311e-01, &tj, &tj1, &result, _state);
    mannwhitneyu_ucheb(x, -1.617002e-01, &tj, &tj1, &result, _state);
    mannwhitneyu_ucheb(x, -4.145186e-02, &tj, &tj1, &result, _state);
    mannwhitneyu_ucheb(x, -1.023462e-02, &tj, &tj1, &result, _state);
    mannwhitneyu_ucheb(x, -1.408251e-03, &tj, &tj1, &result, _state);
    mannwhitneyu_ucheb(x, 8.626515e-04, &tj, &tj1, &result, _state);
    mannwhitneyu_ucheb(x, 2.072492e-03, &tj, &tj1, &result, _state);
    mannwhitneyu_ucheb(x, 3.722926e-03, &tj, &tj1, &result, _state);
    mannwhitneyu_ucheb(x, 5.095445e-03, &tj, &tj1, &result, _state);
    mannwhitneyu_ucheb(x, 4.842602e-03, &tj, &tj1, &result, _state);
    mannwhitneyu_ucheb(x, 2.751427e-03, &tj, &tj1, &result, _state);
    mannwhitneyu_ucheb(x, 2.008927e-04, &tj, &tj1, &result, _state);
    mannwhitneyu_ucheb(x, -9.892431e-04, &tj, &tj1, &result, _state);
    mannwhitneyu_ucheb(x, -8.772386e-04, &tj, &tj1, &result, _state);
    return result;
}


/*************************************************************************
Tail(S, 7, 8)
*************************************************************************/
static double mannwhitneyu_utbln7n8(double s, ae_state *_state)
{
    double x;
    double tj;
    double tj1;
    double result;


    result = (double)(0);
    x = ae_minreal(2*(s-0.000000e+00)/3.240370e+00-1, 1.0, _state);
    tj = (double)(1);
    tj1 = x;
    mannwhitneyu_ucheb(x, -3.709965e+00, &tj, &tj1, &result, _state);
    mannwhitneyu_ucheb(x, -3.862154e+00, &tj, &tj1, &result, _state);
    mannwhitneyu_ucheb(x, -9.504541e-01, &tj, &tj1, &result, _state);
    mannwhitneyu_ucheb(x, -1.900195e-01, &tj, &tj1, &result, _state);
    mannwhitneyu_ucheb(x, -5.439995e-02, &tj, &tj1, &result, _state);
    mannwhitneyu_ucheb(x, -1.678028e-02, &tj, &tj1, &result, _state);
    mannwhitneyu_ucheb(x, -4.485540e-03, &tj, &tj1, &result, _state);
    mannwhitneyu_ucheb(x, -4.437047e-04, &tj, &tj1, &result, _state);
    mannwhitneyu_ucheb(x, 1.440092e-03, &tj, &tj1, &result, _state);
    mannwhitneyu_ucheb(x, 3.114227e-03, &tj, &tj1, &result, _state);
    mannwhitneyu_ucheb(x, 4.516569e-03, &tj, &tj1, &result, _state);
    mannwhitneyu_ucheb(x, 4.829457e-03, &tj, &tj1, &result, _state);
    mannwhitneyu_ucheb(x, 3.787550e-03, &tj, &tj1, &result, _state);
    mannwhitneyu_ucheb(x, 1.761866e-03, &tj, &tj1, &result, _state);
    mannwhitneyu_ucheb(x, 1.991911e-04, &tj, &tj1, &result, _state);
    mannwhitneyu_ucheb(x, -4.533481e-04, &tj, &tj1, &result, _state);
    return result;
}


/*************************************************************************
Tail(S, 7, 9)
*************************************************************************/
static double mannwhitneyu_utbln7n9(double s, ae_state *_state)
{
    double x;
    double tj;
    double tj1;
    double result;


    result = (double)(0);
    x = ae_minreal(2*(s-0.000000e+00)/3.334314e+00-1, 1.0, _state);
    tj = (double)(1);
    tj1 = x;
    mannwhitneyu_ucheb(x, -3.896550e+00, &tj, &tj1, &result, _state);
    mannwhitneyu_ucheb(x, -4.112671e+00, &tj, &tj1, &result, _state);
    mannwhitneyu_ucheb(x, -1.037277e+00, &tj, &tj1, &result, _state);
    mannwhitneyu_ucheb(x, -2.181695e-01, &tj, &tj1, &result, _state);
    mannwhitneyu_ucheb(x, -6.765190e-02, &tj, &tj1, &result, _state);
    mannwhitneyu_ucheb(x, -2.360116e-02, &tj, &tj1, &result, _state);
    mannwhitneyu_ucheb(x, -7.695960e-03, &tj, &tj1, &result, _state);
    mannwhitneyu_ucheb(x, -1.780578e-03, &tj, &tj1, &result, _state);
    mannwhitneyu_ucheb(x, 8.963843e-04, &tj, &tj1, &result, _state);
    mannwhitneyu_ucheb(x, 2.616148e-03, &tj, &tj1, &result, _state);
    mannwhitneyu_ucheb(x, 3.852104e-03, &tj, &tj1, &result, _state);
    mannwhitneyu_ucheb(x, 4.390744e-03, &tj, &tj1, &result, _state);
    mannwhitneyu_ucheb(x, 4.014041e-03, &tj, &tj1, &result, _state);
    mannwhitneyu_ucheb(x, 2.888101e-03, &tj, &tj1, &result, _state);
    mannwhitneyu_ucheb(x, 1.467474e-03, &tj, &tj1, &result, _state);
    mannwhitneyu_ucheb(x, 4.004611e-04, &tj, &tj1, &result, _state);
    return result;
}


/*************************************************************************
Tail(S, 7, 10)
*************************************************************************/
static double mannwhitneyu_utbln7n10(double s, ae_state *_state)
{
    double x;
    double tj;
    double tj1;
    double result;


    result = (double)(0);
    x = ae_minreal(2*(s-0.000000e+00)/3.415650e+00-1, 1.0, _state);
    tj = (double)(1);
    tj1 = x;
    mannwhitneyu_ucheb(x, -4.064844e+00, &tj, &tj1, &result, _state);
    mannwhitneyu_ucheb(x, -4.340749e+00, &tj, &tj1, &result, _state);
    mannwhitneyu_ucheb(x, -1.118888e+00, &tj, &tj1, &result, _state);
    mannwhitneyu_ucheb(x, -2.459730e-01, &tj, &tj1, &result, _state);
    mannwhitneyu_ucheb(x, -8.097781e-02, &tj, &tj1, &result, _state);
    mannwhitneyu_ucheb(x, -3.057688e-02, &tj, &tj1, &result, _state);
    mannwhitneyu_ucheb(x, -1.097406e-02, &tj, &tj1, &result, _state);
    mannwhitneyu_ucheb(x, -3.209262e-03, &tj, &tj1, &result, _state);
    mannwhitneyu_ucheb(x, 4.065641e-04, &tj, &tj1, &result, _state);
    mannwhitneyu_ucheb(x, 2.196677e-03, &tj, &tj1, &result, _state);
    mannwhitneyu_ucheb(x, 3.313994e-03, &tj, &tj1, &result, _state);
    mannwhitneyu_ucheb(x, 3.827157e-03, &tj, &tj1, &result, _state);
    mannwhitneyu_ucheb(x, 3.822284e-03, &tj, &tj1, &result, _state);
    mannwhitneyu_ucheb(x, 3.389090e-03, &tj, &tj1, &result, _state);
    mannwhitneyu_ucheb(x, 2.340850e-03, &tj, &tj1, &result, _state);
    mannwhitneyu_ucheb(x, 1.395172e-03, &tj, &tj1, &result, _state);
    return result;
}


/*************************************************************************
Tail(S, 7, 11)
*************************************************************************/
static double mannwhitneyu_utbln7n11(double s, ae_state *_state)
{
    double x;
    double tj;
    double tj1;
    double result;


    result = (double)(0);
    x = ae_minreal(2*(s-0.000000e+00)/3.486817e+00-1, 1.0, _state);
    tj = (double)(1);
    tj1 = x;
    mannwhitneyu_ucheb(x, -4.217795e+00, &tj, &tj1, &result, _state);
    mannwhitneyu_ucheb(x, -4.549783e+00, &tj, &tj1, &result, _state);
    mannwhitneyu_ucheb(x, -1.195905e+00, &tj, &tj1, &result, _state);
    mannwhitneyu_ucheb(x, -2.733093e-01, &tj, &tj1, &result, _state);
    mannwhitneyu_ucheb(x, -9.428447e-02, &tj, &tj1, &result, _state);
    mannwhitneyu_ucheb(x, -3.760093e-02, &tj, &tj1, &result, _state);
    mannwhitneyu_ucheb(x, -1.431676e-02, &tj, &tj1, &result, _state);
    mannwhitneyu_ucheb(x, -4.717152e-03, &tj, &tj1, &result, _state);
    mannwhitneyu_ucheb(x, -1.032199e-04, &tj, &tj1, &result, _state);
    mannwhitneyu_ucheb(x, 1.832423e-03, &tj, &tj1, &result, _state);
    mannwhitneyu_ucheb(x, 2.905979e-03, &tj, &tj1, &result, _state);
    mannwhitneyu_ucheb(x, 3.302799e-03, &tj, &tj1, &result, _state);
    mannwhitneyu_ucheb(x, 3.464371e-03, &tj, &tj1, &result, _state);
    mannwhitneyu_ucheb(x, 3.456211e-03, &tj, &tj1, &result, _state);
    mannwhitneyu_ucheb(x, 2.736244e-03, &tj, &tj1, &result, _state);
    mannwhitneyu_ucheb(x, 2.140712e-03, &tj, &tj1, &result, _state);
    return result;
}


/*************************************************************************
Tail(S, 7, 12)
*************************************************************************/
static double mannwhitneyu_utbln7n12(double s, ae_state *_state)
{
    double x;
    double tj;
    double tj1;
    double result;


    result = (double)(0);
    x = ae_minreal(2*(s-0.000000e+00)/3.500000e+00-1, 1.0, _state);
    tj = (double)(1);
    tj1 = x;
    mannwhitneyu_ucheb(x, -4.235822e+00, &tj, &tj1, &result, _state);
    mannwhitneyu_ucheb(x, -4.564100e+00, &tj, &tj1, &result, _state);
    mannwhitneyu_ucheb(x, -1.190813e+00, &tj, &tj1, &result, _state);
    mannwhitneyu_ucheb(x, -2.686546e-01, &tj, &tj1, &result, _state);
    mannwhitneyu_ucheb(x, -9.395083e-02, &tj, &tj1, &result, _state);
    mannwhitneyu_ucheb(x, -3.967359e-02, &tj, &tj1, &result, _state);
    mannwhitneyu_ucheb(x, -1.747096e-02, &tj, &tj1, &result, _state);
    mannwhitneyu_ucheb(x, -8.304144e-03, &tj, &tj1, &result, _state);
    mannwhitneyu_ucheb(x, -3.903198e-03, &tj, &tj1, &result, _state);
    mannwhitneyu_ucheb(x, -2.134906e-03, &tj, &tj1, &result, _state);
    mannwhitneyu_ucheb(x, -1.175035e-03, &tj, &tj1, &result, _state);
    mannwhitneyu_ucheb(x, -7.266224e-04, &tj, &tj1, &result, _state);
    mannwhitneyu_ucheb(x, -1.892931e-04, &tj, &tj1, &result, _state);
    mannwhitneyu_ucheb(x, 5.604706e-04, &tj, &tj1, &result, _state);
    mannwhitneyu_ucheb(x, 9.070459e-04, &tj, &tj1, &result, _state);
    mannwhitneyu_ucheb(x, 1.427010e-03, &tj, &tj1, &result, _state);
    return result;
}


/*************************************************************************
Tail(S, 7, 13)
*************************************************************************/
static double mannwhitneyu_utbln7n13(double s, ae_state *_state)
{
    double x;
    double tj;
    double tj1;
    double result;


    result = (double)(0);
    x = ae_minreal(2*(s-0.000000e+00)/3.500000e+00-1, 1.0, _state);
    tj = (double)(1);
    tj1 = x;
    mannwhitneyu_ucheb(x, -4.222204e+00, &tj, &tj1, &result, _state);
    mannwhitneyu_ucheb(x, -4.532300e+00, &tj, &tj1, &result, _state);
    mannwhitneyu_ucheb(x, -1.164642e+00, &tj, &tj1, &result, _state);
    mannwhitneyu_ucheb(x, -2.523768e-01, &tj, &tj1, &result, _state);
    mannwhitneyu_ucheb(x, -8.531984e-02, &tj, &tj1, &result, _state);
    mannwhitneyu_ucheb(x, -3.467857e-02, &tj, &tj1, &result, _state);
    mannwhitneyu_ucheb(x, -1.483804e-02, &tj, &tj1, &result, _state);
    mannwhitneyu_ucheb(x, -6.524136e-03, &tj, &tj1, &result, _state);
    mannwhitneyu_ucheb(x, -3.077740e-03, &tj, &tj1, &result, _state);
    mannwhitneyu_ucheb(x, -1.745218e-03, &tj, &tj1, &result, _state);
    mannwhitneyu_ucheb(x, -1.602085e-03, &tj, &tj1, &result, _state);
    mannwhitneyu_ucheb(x, -1.828831e-03, &tj, &tj1, &result, _state);
    mannwhitneyu_ucheb(x, -1.994070e-03, &tj, &tj1, &result, _state);
    mannwhitneyu_ucheb(x, -1.873879e-03, &tj, &tj1, &result, _state);
    mannwhitneyu_ucheb(x, -1.341937e-03, &tj, &tj1, &result, _state);
    mannwhitneyu_ucheb(x, -8.706444e-04, &tj, &tj1, &result, _state);
    return result;
}


/*************************************************************************
Tail(S, 7, 14)
*************************************************************************/
static double mannwhitneyu_utbln7n14(double s, ae_state *_state)
{
    double x;
    double tj;
    double tj1;
    double result;


    result = (double)(0);
    x = ae_minreal(2*(s-0.000000e+00)/3.500000e+00-1, 1.0, _state);
    tj = (double)(1);
    tj1 = x;
    mannwhitneyu_ucheb(x, -4.211763e+00, &tj, &tj1, &result, _state);
    mannwhitneyu_ucheb(x, -4.507542e+00, &tj, &tj1, &result, _state);
    mannwhitneyu_ucheb(x, -1.143640e+00, &tj, &tj1, &result, _state);
    mannwhitneyu_ucheb(x, -2.395755e-01, &tj, &tj1, &result, _state);
    mannwhitneyu_ucheb(x, -7.808020e-02, &tj, &tj1, &result, _state);
    mannwhitneyu_ucheb(x, -3.044259e-02, &tj, &tj1, &result, _state);
    mannwhitneyu_ucheb(x, -1.182308e-02, &tj, &tj1, &result, _state);
    mannwhitneyu_ucheb(x, -4.057325e-03, &tj, &tj1, &result, _state);
    mannwhitneyu_ucheb(x, -5.724255e-04, &tj, &tj1, &result, _state);
    mannwhitneyu_ucheb(x, 8.303900e-04, &tj, &tj1, &result, _state);
    mannwhitneyu_ucheb(x, 1.113148e-03, &tj, &tj1, &result, _state);
    mannwhitneyu_ucheb(x, 8.102514e-04, &tj, &tj1, &result, _state);
    mannwhitneyu_ucheb(x, 3.559442e-04, &tj, &tj1, &result, _state);
    mannwhitneyu_ucheb(x, 4.634986e-05, &tj, &tj1, &result, _state);
    mannwhitneyu_ucheb(x, -8.776476e-05, &tj, &tj1, &result, _state);
    mannwhitneyu_ucheb(x, 1.054489e-05, &tj, &tj1, &result, _state);
    return result;
}


/*************************************************************************
Tail(S, 7, 15)
*************************************************************************/
static double mannwhitneyu_utbln7n15(double s, ae_state *_state)
{
    double x;
    double tj;
    double tj1;
    double result;


    result = (double)(0);
    x = ae_minreal(2*(s-0.000000e+00)/3.500000e+00-1, 1.0, _state);
    tj = (double)(1);
    tj1 = x;
    mannwhitneyu_ucheb(x, -4.204898e+00, &tj, &tj1, &result, _state);
    mannwhitneyu_ucheb(x, -4.489960e+00, &tj, &tj1, &result, _state);
    mannwhitneyu_ucheb(x, -1.129172e+00, &tj, &tj1, &result, _state);
    mannwhitneyu_ucheb(x, -2.316741e-01, &tj, &tj1, &result, _state);
    mannwhitneyu_ucheb(x, -7.506107e-02, &tj, &tj1, &result, _state);
    mannwhitneyu_ucheb(x, -2.983676e-02, &tj, &tj1, &result, _state);
    mannwhitneyu_ucheb(x, -1.258013e-02, &tj, &tj1, &result, _state);
    mannwhitneyu_ucheb(x, -5.262515e-03, &tj, &tj1, &result, _state);
    mannwhitneyu_ucheb(x, -1.984156e-03, &tj, &tj1, &result, _state);
    mannwhitneyu_ucheb(x, -3.912108e-04, &tj, &tj1, &result, _state);
    mannwhitneyu_ucheb(x, 8.974023e-05, &tj, &tj1, &result, _state);
    mannwhitneyu_ucheb(x, 6.056195e-05, &tj, &tj1, &result, _state);
    mannwhitneyu_ucheb(x, -2.090842e-04, &tj, &tj1, &result, _state);
    mannwhitneyu_ucheb(x, -5.232620e-04, &tj, &tj1, &result, _state);
    mannwhitneyu_ucheb(x, -5.816339e-04, &tj, &tj1, &result, _state);
    mannwhitneyu_ucheb(x, -7.020421e-04, &tj, &tj1, &result, _state);
    return result;
}


/*************************************************************************
Tail(S, 7, 30)
*************************************************************************/
static double mannwhitneyu_utbln7n30(double s, ae_state *_state)
{
    double x;
    double tj;
    double tj1;
    double result;


    result = (double)(0);
    x = ae_minreal(2*(s-0.000000e+00)/3.500000e+00-1, 1.0, _state);
    tj = (double)(1);
    tj1 = x;
    mannwhitneyu_ucheb(x, -4.176536e+00, &tj, &tj1, &result, _state);
    mannwhitneyu_ucheb(x, -4.398705e+00, &tj, &tj1, &result, _state);
    mannwhitneyu_ucheb(x, -1.045481e+00, &tj, &tj1, &result, _state);
    mannwhitneyu_ucheb(x, -1.821982e-01, &tj, &tj1, &result, _state);
    mannwhitneyu_ucheb(x, -4.962304e-02, &tj, &tj1, &result, _state);
    mannwhitneyu_ucheb(x, -1.698132e-02, &tj, &tj1, &result, _state);
    mannwhitneyu_ucheb(x, -6.062667e-03, &tj, &tj1, &result, _state);
    mannwhitneyu_ucheb(x, -2.282353e-03, &tj, &tj1, &result, _state);
    mannwhitneyu_ucheb(x, -8.014836e-04, &tj, &tj1, &result, _state);
    mannwhitneyu_ucheb(x, -2.035683e-04, &tj, &tj1, &result, _state);
    mannwhitneyu_ucheb(x, -1.004137e-05, &tj, &tj1, &result, _state);
    mannwhitneyu_ucheb(x, 3.801453e-06, &tj, &tj1, &result, _state);
    mannwhitneyu_ucheb(x, -1.920705e-05, &tj, &tj1, &result, _state);
    mannwhitneyu_ucheb(x, -2.518735e-05, &tj, &tj1, &result, _state);
    mannwhitneyu_ucheb(x, -1.821501e-05, &tj, &tj1, &result, _state);
    mannwhitneyu_ucheb(x, -1.801008e-05, &tj, &tj1, &result, _state);
    return result;
}


/*************************************************************************
Tail(S, 7, 100)
*************************************************************************/
static double mannwhitneyu_utbln7n100(double s, ae_state *_state)
{
    double x;
    double tj;
    double tj1;
    double result;


    result = (double)(0);
    x = ae_minreal(2*(s-0.000000e+00)/3.500000e+00-1, 1.0, _state);
    tj = (double)(1);
    tj1 = x;
    mannwhitneyu_ucheb(x, -4.188337e+00, &tj, &tj1, &result, _state);
    mannwhitneyu_ucheb(x, -4.386949e+00, &tj, &tj1, &result, _state);
    mannwhitneyu_ucheb(x, -1.022834e+00, &tj, &tj1, &result, _state);
    mannwhitneyu_ucheb(x, -1.686517e-01, &tj, &tj1, &result, _state);
    mannwhitneyu_ucheb(x, -4.323516e-02, &tj, &tj1, &result, _state);
    mannwhitneyu_ucheb(x, -1.399392e-02, &tj, &tj1, &result, _state);
    mannwhitneyu_ucheb(x, -4.644333e-03, &tj, &tj1, &result, _state);
    mannwhitneyu_ucheb(x, -1.617044e-03, &tj, &tj1, &result, _state);
    mannwhitneyu_ucheb(x, -5.031396e-04, &tj, &tj1, &result, _state);
    mannwhitneyu_ucheb(x, -8.792066e-05, &tj, &tj1, &result, _state);
    mannwhitneyu_ucheb(x, 2.675457e-05, &tj, &tj1, &result, _state);
    mannwhitneyu_ucheb(x, 1.673416e-05, &tj, &tj1, &result, _state);
    mannwhitneyu_ucheb(x, -6.258552e-06, &tj, &tj1, &result, _state);
    mannwhitneyu_ucheb(x, -8.174214e-06, &tj, &tj1, &result, _state);
    mannwhitneyu_ucheb(x, -3.073644e-06, &tj, &tj1, &result, _state);
    mannwhitneyu_ucheb(x, -1.349958e-06, &tj, &tj1, &result, _state);
    return result;
}


/*************************************************************************
Tail(S, 8, 8)
*************************************************************************/
static double mannwhitneyu_utbln8n8(double s, ae_state *_state)
{
    double x;
    double tj;
    double tj1;
    double result;


    result = (double)(0);
    x = ae_minreal(2*(s-0.000000e+00)/3.360672e+00-1, 1.0, _state);
    tj = (double)(1);
    tj1 = x;
    mannwhitneyu_ucheb(x, -3.940217e+00, &tj, &tj1, &result, _state);
    mannwhitneyu_ucheb(x, -4.168913e+00, &tj, &tj1, &result, _state);
    mannwhitneyu_ucheb(x, -1.051485e+00, &tj, &tj1, &result, _state);
    mannwhitneyu_ucheb(x, -2.195325e-01, &tj, &tj1, &result, _state);
    mannwhitneyu_ucheb(x, -6.775196e-02, &tj, &tj1, &result, _state);
    mannwhitneyu_ucheb(x, -2.385506e-02, &tj, &tj1, &result, _state);
    mannwhitneyu_ucheb(x, -8.244902e-03, &tj, &tj1, &result, _state);
    mannwhitneyu_ucheb(x, -2.525632e-03, &tj, &tj1, &result, _state);
    mannwhitneyu_ucheb(x, 2.771275e-04, &tj, &tj1, &result, _state);
    mannwhitneyu_ucheb(x, 2.332874e-03, &tj, &tj1, &result, _state);
    mannwhitneyu_ucheb(x, 4.079599e-03, &tj, &tj1, &result, _state);
    mannwhitneyu_ucheb(x, 4.882551e-03, &tj, &tj1, &result, _state);
    mannwhitneyu_ucheb(x, 4.407944e-03, &tj, &tj1, &result, _state);
    mannwhitneyu_ucheb(x, 2.769844e-03, &tj, &tj1, &result, _state);
    mannwhitneyu_ucheb(x, 1.062433e-03, &tj, &tj1, &result, _state);
    mannwhitneyu_ucheb(x, 5.872535e-05, &tj, &tj1, &result, _state);
    return result;
}


/*************************************************************************
Tail(S, 8, 9)
*************************************************************************/
static double mannwhitneyu_utbln8n9(double s, ae_state *_state)
{
    double x;
    double tj;
    double tj1;
    double result;


    result = (double)(0);
    x = ae_minreal(2*(s-0.000000e+00)/3.464102e+00-1, 1.0, _state);
    tj = (double)(1);
    tj1 = x;
    mannwhitneyu_ucheb(x, -4.147004e+00, &tj, &tj1, &result, _state);
    mannwhitneyu_ucheb(x, -4.446939e+00, &tj, &tj1, &result, _state);
    mannwhitneyu_ucheb(x, -1.146155e+00, &tj, &tj1, &result, _state);
    mannwhitneyu_ucheb(x, -2.488561e-01, &tj, &tj1, &result, _state);
    mannwhitneyu_ucheb(x, -8.144561e-02, &tj, &tj1, &result, _state);
    mannwhitneyu_ucheb(x, -3.116917e-02, &tj, &tj1, &result, _state);
    mannwhitneyu_ucheb(x, -1.205667e-02, &tj, &tj1, &result, _state);
    mannwhitneyu_ucheb(x, -4.515661e-03, &tj, &tj1, &result, _state);
    mannwhitneyu_ucheb(x, -7.618616e-04, &tj, &tj1, &result, _state);
    mannwhitneyu_ucheb(x, 1.599011e-03, &tj, &tj1, &result, _state);
    mannwhitneyu_ucheb(x, 3.457324e-03, &tj, &tj1, &result, _state);
    mannwhitneyu_ucheb(x, 4.482917e-03, &tj, &tj1, &result, _state);
    mannwhitneyu_ucheb(x, 4.488267e-03, &tj, &tj1, &result, _state);
    mannwhitneyu_ucheb(x, 3.469823e-03, &tj, &tj1, &result, _state);
    mannwhitneyu_ucheb(x, 1.957591e-03, &tj, &tj1, &result, _state);
    mannwhitneyu_ucheb(x, 8.058326e-04, &tj, &tj1, &result, _state);
    return result;
}


/*************************************************************************
Tail(S, 8, 10)
*************************************************************************/
static double mannwhitneyu_utbln8n10(double s, ae_state *_state)
{
    double x;
    double tj;
    double tj1;
    double result;


    result = (double)(0);
    x = ae_minreal(2*(s-0.000000e+00)/3.554093e+00-1, 1.0, _state);
    tj = (double)(1);
    tj1 = x;
    mannwhitneyu_ucheb(x, -4.334282e+00, &tj, &tj1, &result, _state);
    mannwhitneyu_ucheb(x, -4.700860e+00, &tj, &tj1, &result, _state);
    mannwhitneyu_ucheb(x, -1.235253e+00, &tj, &tj1, &result, _state);
    mannwhitneyu_ucheb(x, -2.778489e-01, &tj, &tj1, &result, _state);
    mannwhitneyu_ucheb(x, -9.527324e-02, &tj, &tj1, &result, _state);
    mannwhitneyu_ucheb(x, -3.862885e-02, &tj, &tj1, &result, _state);
    mannwhitneyu_ucheb(x, -1.589781e-02, &tj, &tj1, &result, _state);
    mannwhitneyu_ucheb(x, -6.507355e-03, &tj, &tj1, &result, _state);
    mannwhitneyu_ucheb(x, -1.717526e-03, &tj, &tj1, &result, _state);
    mannwhitneyu_ucheb(x, 9.215726e-04, &tj, &tj1, &result, _state);
    mannwhitneyu_ucheb(x, 2.848696e-03, &tj, &tj1, &result, _state);
    mannwhitneyu_ucheb(x, 3.918854e-03, &tj, &tj1, &result, _state);
    mannwhitneyu_ucheb(x, 4.219614e-03, &tj, &tj1, &result, _state);
    mannwhitneyu_ucheb(x, 3.753761e-03, &tj, &tj1, &result, _state);
    mannwhitneyu_ucheb(x, 2.573688e-03, &tj, &tj1, &result, _state);
    mannwhitneyu_ucheb(x, 1.602177e-03, &tj, &tj1, &result, _state);
    return result;
}


/*************************************************************************
Tail(S, 8, 11)
*************************************************************************/
static double mannwhitneyu_utbln8n11(double s, ae_state *_state)
{
    double x;
    double tj;
    double tj1;
    double result;


    result = (double)(0);
    x = ae_minreal(2*(s-0.000000e+00)/3.600000e+00-1, 1.0, _state);
    tj = (double)(1);
    tj1 = x;
    mannwhitneyu_ucheb(x, -4.421882e+00, &tj, &tj1, &result, _state);
    mannwhitneyu_ucheb(x, -4.812457e+00, &tj, &tj1, &result, _state);
    mannwhitneyu_ucheb(x, -1.266153e+00, &tj, &tj1, &result, _state);
    mannwhitneyu_ucheb(x, -2.849344e-01, &tj, &tj1, &result, _state);
    mannwhitneyu_ucheb(x, -9.971527e-02, &tj, &tj1, &result, _state);
    mannwhitneyu_ucheb(x, -4.258944e-02, &tj, &tj1, &result, _state);
    mannwhitneyu_ucheb(x, -1.944820e-02, &tj, &tj1, &result, _state);
    mannwhitneyu_ucheb(x, -9.894685e-03, &tj, &tj1, &result, _state);
    mannwhitneyu_ucheb(x, -5.031836e-03, &tj, &tj1, &result, _state);
    mannwhitneyu_ucheb(x, -2.514330e-03, &tj, &tj1, &result, _state);
    mannwhitneyu_ucheb(x, -6.351660e-04, &tj, &tj1, &result, _state);
    mannwhitneyu_ucheb(x, 6.206748e-04, &tj, &tj1, &result, _state);
    mannwhitneyu_ucheb(x, 1.492600e-03, &tj, &tj1, &result, _state);
    mannwhitneyu_ucheb(x, 2.005338e-03, &tj, &tj1, &result, _state);
    mannwhitneyu_ucheb(x, 1.780099e-03, &tj, &tj1, &result, _state);
    mannwhitneyu_ucheb(x, 1.673599e-03, &tj, &tj1, &result, _state);
    return result;
}


/*************************************************************************
Tail(S, 8, 12)
*************************************************************************/
static double mannwhitneyu_utbln8n12(double s, ae_state *_state)
{
    double x;
    double tj;
    double tj1;
    double result;


    result = (double)(0);
    x = ae_minreal(2*(s-0.000000e+00)/3.600000e+00-1, 1.0, _state);
    tj = (double)(1);
    tj1 = x;
    mannwhitneyu_ucheb(x, -4.398211e+00, &tj, &tj1, &result, _state);
    mannwhitneyu_ucheb(x, -4.762214e+00, &tj, &tj1, &result, _state);
    mannwhitneyu_ucheb(x, -1.226296e+00, &tj, &tj1, &result, _state);
    mannwhitneyu_ucheb(x, -2.603837e-01, &tj, &tj1, &result, _state);
    mannwhitneyu_ucheb(x, -8.643223e-02, &tj, &tj1, &result, _state);
    mannwhitneyu_ucheb(x, -3.502438e-02, &tj, &tj1, &result, _state);
    mannwhitneyu_ucheb(x, -1.544574e-02, &tj, &tj1, &result, _state);
    mannwhitneyu_ucheb(x, -7.647734e-03, &tj, &tj1, &result, _state);
    mannwhitneyu_ucheb(x, -4.442259e-03, &tj, &tj1, &result, _state);
    mannwhitneyu_ucheb(x, -3.011484e-03, &tj, &tj1, &result, _state);
    mannwhitneyu_ucheb(x, -2.384758e-03, &tj, &tj1, &result, _state);
    mannwhitneyu_ucheb(x, -1.998259e-03, &tj, &tj1, &result, _state);
    mannwhitneyu_ucheb(x, -1.659985e-03, &tj, &tj1, &result, _state);
    mannwhitneyu_ucheb(x, -1.331046e-03, &tj, &tj1, &result, _state);
    mannwhitneyu_ucheb(x, -8.638478e-04, &tj, &tj1, &result, _state);
    mannwhitneyu_ucheb(x, -6.056785e-04, &tj, &tj1, &result, _state);
    return result;
}


/*************************************************************************
Tail(S, 8, 13)
*************************************************************************/
static double mannwhitneyu_utbln8n13(double s, ae_state *_state)
{
    double x;
    double tj;
    double tj1;
    double result;


    result = (double)(0);
    x = ae_minreal(2*(s-0.000000e+00)/3.600000e+00-1, 1.0, _state);
    tj = (double)(1);
    tj1 = x;
    mannwhitneyu_ucheb(x, -4.380670e+00, &tj, &tj1, &result, _state);
    mannwhitneyu_ucheb(x, -4.724511e+00, &tj, &tj1, &result, _state);
    mannwhitneyu_ucheb(x, -1.195851e+00, &tj, &tj1, &result, _state);
    mannwhitneyu_ucheb(x, -2.420511e-01, &tj, &tj1, &result, _state);
    mannwhitneyu_ucheb(x, -7.609928e-02, &tj, &tj1, &result, _state);
    mannwhitneyu_ucheb(x, -2.893999e-02, &tj, &tj1, &result, _state);
    mannwhitneyu_ucheb(x, -1.115919e-02, &tj, &tj1, &result, _state);
    mannwhitneyu_ucheb(x, -4.291410e-03, &tj, &tj1, &result, _state);
    mannwhitneyu_ucheb(x, -1.339664e-03, &tj, &tj1, &result, _state);
    mannwhitneyu_ucheb(x, -1.801548e-04, &tj, &tj1, &result, _state);
    mannwhitneyu_ucheb(x, 2.534710e-04, &tj, &tj1, &result, _state);
    mannwhitneyu_ucheb(x, 2.793250e-04, &tj, &tj1, &result, _state);
    mannwhitneyu_ucheb(x, 1.806718e-04, &tj, &tj1, &result, _state);
    mannwhitneyu_ucheb(x, 1.384624e-04, &tj, &tj1, &result, _state);
    mannwhitneyu_ucheb(x, 1.120582e-04, &tj, &tj1, &result, _state);
    mannwhitneyu_ucheb(x, 2.936453e-04, &tj, &tj1, &result, _state);
    return result;
}


/*************************************************************************
Tail(S, 8, 14)
*************************************************************************/
static double mannwhitneyu_utbln8n14(double s, ae_state *_state)
{
    double x;
    double tj;
    double tj1;
    double result;


    result = (double)(0);
    x = ae_minreal(2*(s-0.000000e+00)/3.600000e+00-1, 1.0, _state);
    tj = (double)(1);
    tj1 = x;
    mannwhitneyu_ucheb(x, -4.368494e+00, &tj, &tj1, &result, _state);
    mannwhitneyu_ucheb(x, -4.697171e+00, &tj, &tj1, &result, _state);
    mannwhitneyu_ucheb(x, -1.174440e+00, &tj, &tj1, &result, _state);
    mannwhitneyu_ucheb(x, -2.300621e-01, &tj, &tj1, &result, _state);
    mannwhitneyu_ucheb(x, -7.087393e-02, &tj, &tj1, &result, _state);
    mannwhitneyu_ucheb(x, -2.685826e-02, &tj, &tj1, &result, _state);
    mannwhitneyu_ucheb(x, -1.085254e-02, &tj, &tj1, &result, _state);
    mannwhitneyu_ucheb(x, -4.525658e-03, &tj, &tj1, &result, _state);
    mannwhitneyu_ucheb(x, -1.966647e-03, &tj, &tj1, &result, _state);
    mannwhitneyu_ucheb(x, -7.453388e-04, &tj, &tj1, &result, _state);
    mannwhitneyu_ucheb(x, -3.826066e-04, &tj, &tj1, &result, _state);
    mannwhitneyu_ucheb(x, -3.501958e-04, &tj, &tj1, &result, _state);
    mannwhitneyu_ucheb(x, -5.336297e-04, &tj, &tj1, &result, _state);
    mannwhitneyu_ucheb(x, -8.251972e-04, &tj, &tj1, &result, _state);
    mannwhitneyu_ucheb(x, -8.118456e-04, &tj, &tj1, &result, _state);
    mannwhitneyu_ucheb(x, -9.415959e-04, &tj, &tj1, &result, _state);
    return result;
}


/*************************************************************************
Tail(S, 8, 15)
*************************************************************************/
static double mannwhitneyu_utbln8n15(double s, ae_state *_state)
{
    double x;
    double tj;
    double tj1;
    double result;


    result = (double)(0);
    x = ae_minreal(2*(s-0.000000e+00)/3.600000e+00-1, 1.0, _state);
    tj = (double)(1);
    tj1 = x;
    mannwhitneyu_ucheb(x, -4.358397e+00, &tj, &tj1, &result, _state);
    mannwhitneyu_ucheb(x, -4.674485e+00, &tj, &tj1, &result, _state);
    mannwhitneyu_ucheb(x, -1.155941e+00, &tj, &tj1, &result, _state);
    mannwhitneyu_ucheb(x, -2.195780e-01, &tj, &tj1, &result, _state);
    mannwhitneyu_ucheb(x, -6.544830e-02, &tj, &tj1, &result, _state);
    mannwhitneyu_ucheb(x, -2.426183e-02, &tj, &tj1, &result, _state);
    mannwhitneyu_ucheb(x, -9.309902e-03, &tj, &tj1, &result, _state);
    mannwhitneyu_ucheb(x, -3.650956e-03, &tj, &tj1, &result, _state);
    mannwhitneyu_ucheb(x, -1.068874e-03, &tj, &tj1, &result, _state);
    mannwhitneyu_ucheb(x, 1.538544e-04, &tj, &tj1, &result, _state);
    mannwhitneyu_ucheb(x, 8.192525e-04, &tj, &tj1, &result, _state);
    mannwhitneyu_ucheb(x, 1.073905e-03, &tj, &tj1, &result, _state);
    mannwhitneyu_ucheb(x, 1.079673e-03, &tj, &tj1, &result, _state);
    mannwhitneyu_ucheb(x, 9.423572e-04, &tj, &tj1, &result, _state);
    mannwhitneyu_ucheb(x, 6.579647e-04, &tj, &tj1, &result, _state);
    mannwhitneyu_ucheb(x, 4.765904e-04, &tj, &tj1, &result, _state);
    return result;
}


/*************************************************************************
Tail(S, 8, 30)
*************************************************************************/
static double mannwhitneyu_utbln8n30(double s, ae_state *_state)
{
    double x;
    double tj;
    double tj1;
    double result;


    result = (double)(0);
    x = ae_minreal(2*(s-0.000000e+00)/3.600000e+00-1, 1.0, _state);
    tj = (double)(1);
    tj1 = x;
    mannwhitneyu_ucheb(x, -4.318823e+00, &tj, &tj1, &result, _state);
    mannwhitneyu_ucheb(x, -4.567159e+00, &tj, &tj1, &result, _state);
    mannwhitneyu_ucheb(x, -1.064864e+00, &tj, &tj1, &result, _state);
    mannwhitneyu_ucheb(x, -1.688413e-01, &tj, &tj1, &result, _state);
    mannwhitneyu_ucheb(x, -4.153712e-02, &tj, &tj1, &result, _state);
    mannwhitneyu_ucheb(x, -1.309389e-02, &tj, &tj1, &result, _state);
    mannwhitneyu_ucheb(x, -4.226861e-03, &tj, &tj1, &result, _state);
    mannwhitneyu_ucheb(x, -1.523815e-03, &tj, &tj1, &result, _state);
    mannwhitneyu_ucheb(x, -5.780987e-04, &tj, &tj1, &result, _state);
    mannwhitneyu_ucheb(x, -2.166866e-04, &tj, &tj1, &result, _state);
    mannwhitneyu_ucheb(x, -6.922431e-05, &tj, &tj1, &result, _state);
    mannwhitneyu_ucheb(x, -1.466397e-05, &tj, &tj1, &result, _state);
    mannwhitneyu_ucheb(x, -5.690036e-06, &tj, &tj1, &result, _state);
    mannwhitneyu_ucheb(x, -1.008185e-05, &tj, &tj1, &result, _state);
    mannwhitneyu_ucheb(x, -9.271903e-06, &tj, &tj1, &result, _state);
    mannwhitneyu_ucheb(x, -7.534751e-06, &tj, &tj1, &result, _state);
    return result;
}


/*************************************************************************
Tail(S, 8, 100)
*************************************************************************/
static double mannwhitneyu_utbln8n100(double s, ae_state *_state)
{
    double x;
    double tj;
    double tj1;
    double result;


    result = (double)(0);
    x = ae_minreal(2*(s-0.000000e+00)/3.600000e+00-1, 1.0, _state);
    tj = (double)(1);
    tj1 = x;
    mannwhitneyu_ucheb(x, -4.324531e+00, &tj, &tj1, &result, _state);
    mannwhitneyu_ucheb(x, -4.547071e+00, &tj, &tj1, &result, _state);
    mannwhitneyu_ucheb(x, -1.038129e+00, &tj, &tj1, &result, _state);
    mannwhitneyu_ucheb(x, -1.541549e-01, &tj, &tj1, &result, _state);
    mannwhitneyu_ucheb(x, -3.525605e-02, &tj, &tj1, &result, _state);
    mannwhitneyu_ucheb(x, -1.044992e-02, &tj, &tj1, &result, _state);
    mannwhitneyu_ucheb(x, -3.085713e-03, &tj, &tj1, &result, _state);
    mannwhitneyu_ucheb(x, -1.017871e-03, &tj, &tj1, &result, _state);
    mannwhitneyu_ucheb(x, -3.459226e-04, &tj, &tj1, &result, _state);
    mannwhitneyu_ucheb(x, -1.092064e-04, &tj, &tj1, &result, _state);
    mannwhitneyu_ucheb(x, -2.024349e-05, &tj, &tj1, &result, _state);
    mannwhitneyu_ucheb(x, 7.366347e-06, &tj, &tj1, &result, _state);
    mannwhitneyu_ucheb(x, 6.385637e-06, &tj, &tj1, &result, _state);
    mannwhitneyu_ucheb(x, 8.321722e-08, &tj, &tj1, &result, _state);
    mannwhitneyu_ucheb(x, -1.439286e-06, &tj, &tj1, &result, _state);
    mannwhitneyu_ucheb(x, -3.058079e-07, &tj, &tj1, &result, _state);
    return result;
}


/*************************************************************************
Tail(S, 9, 9)
*************************************************************************/
static double mannwhitneyu_utbln9n9(double s, ae_state *_state)
{
    double x;
    double tj;
    double tj1;
    double result;


    result = (double)(0);
    x = ae_minreal(2*(s-0.000000e+00)/3.576237e+00-1, 1.0, _state);
    tj = (double)(1);
    tj1 = x;
    mannwhitneyu_ucheb(x, -4.372857e+00, &tj, &tj1, &result, _state);
    mannwhitneyu_ucheb(x, -4.750859e+00, &tj, &tj1, &result, _state);
    mannwhitneyu_ucheb(x, -1.248233e+00, &tj, &tj1, &result, _state);
    mannwhitneyu_ucheb(x, -2.792868e-01, &tj, &tj1, &result, _state);
    mannwhitneyu_ucheb(x, -9.559372e-02, &tj, &tj1, &result, _state);
    mannwhitneyu_ucheb(x, -3.894941e-02, &tj, &tj1, &result, _state);
    mannwhitneyu_ucheb(x, -1.643256e-02, &tj, &tj1, &result, _state);
    mannwhitneyu_ucheb(x, -7.091370e-03, &tj, &tj1, &result, _state);
    mannwhitneyu_ucheb(x, -2.285034e-03, &tj, &tj1, &result, _state);
    mannwhitneyu_ucheb(x, 6.112997e-04, &tj, &tj1, &result, _state);
    mannwhitneyu_ucheb(x, 2.806229e-03, &tj, &tj1, &result, _state);
    mannwhitneyu_ucheb(x, 4.150741e-03, &tj, &tj1, &result, _state);
    mannwhitneyu_ucheb(x, 4.509825e-03, &tj, &tj1, &result, _state);
    mannwhitneyu_ucheb(x, 3.891051e-03, &tj, &tj1, &result, _state);
    mannwhitneyu_ucheb(x, 2.485013e-03, &tj, &tj1, &result, _state);
    mannwhitneyu_ucheb(x, 1.343653e-03, &tj, &tj1, &result, _state);
    return result;
}


/*************************************************************************
Tail(S, 9, 10)
*************************************************************************/
static double mannwhitneyu_utbln9n10(double s, ae_state *_state)
{
    double x;
    double tj;
    double tj1;
    double result;


    result = (double)(0);
    x = ae_minreal(2*(s-0.000000e+00)/3.650000e+00-1, 1.0, _state);
    tj = (double)(1);
    tj1 = x;
    mannwhitneyu_ucheb(x, -4.516726e+00, &tj, &tj1, &result, _state);
    mannwhitneyu_ucheb(x, -4.939333e+00, &tj, &tj1, &result, _state);
    mannwhitneyu_ucheb(x, -1.305046e+00, &tj, &tj1, &result, _state);
    mannwhitneyu_ucheb(x, -2.935326e-01, &tj, &tj1, &result, _state);
    mannwhitneyu_ucheb(x, -1.029141e-01, &tj, &tj1, &result, _state);
    mannwhitneyu_ucheb(x, -4.420592e-02, &tj, &tj1, &result, _state);
    mannwhitneyu_ucheb(x, -2.053140e-02, &tj, &tj1, &result, _state);
    mannwhitneyu_ucheb(x, -1.065930e-02, &tj, &tj1, &result, _state);
    mannwhitneyu_ucheb(x, -5.523581e-03, &tj, &tj1, &result, _state);
    mannwhitneyu_ucheb(x, -2.544888e-03, &tj, &tj1, &result, _state);
    mannwhitneyu_ucheb(x, -1.813741e-04, &tj, &tj1, &result, _state);
    mannwhitneyu_ucheb(x, 1.510631e-03, &tj, &tj1, &result, _state);
    mannwhitneyu_ucheb(x, 2.536057e-03, &tj, &tj1, &result, _state);
    mannwhitneyu_ucheb(x, 2.833815e-03, &tj, &tj1, &result, _state);
    mannwhitneyu_ucheb(x, 2.189692e-03, &tj, &tj1, &result, _state);
    mannwhitneyu_ucheb(x, 1.615050e-03, &tj, &tj1, &result, _state);
    return result;
}


/*************************************************************************
Tail(S, 9, 11)
*************************************************************************/
static double mannwhitneyu_utbln9n11(double s, ae_state *_state)
{
    double x;
    double tj;
    double tj1;
    double result;


    result = (double)(0);
    x = ae_minreal(2*(s-0.000000e+00)/3.650000e+00-1, 1.0, _state);
    tj = (double)(1);
    tj1 = x;
    mannwhitneyu_ucheb(x, -4.481308e+00, &tj, &tj1, &result, _state);
    mannwhitneyu_ucheb(x, -4.867483e+00, &tj, &tj1, &result, _state);
    mannwhitneyu_ucheb(x, -1.249072e+00, &tj, &tj1, &result, _state);
    mannwhitneyu_ucheb(x, -2.591790e-01, &tj, &tj1, &result, _state);
    mannwhitneyu_ucheb(x, -8.400128e-02, &tj, &tj1, &result, _state);
    mannwhitneyu_ucheb(x, -3.341992e-02, &tj, &tj1, &result, _state);
    mannwhitneyu_ucheb(x, -1.463680e-02, &tj, &tj1, &result, _state);
    mannwhitneyu_ucheb(x, -7.487211e-03, &tj, &tj1, &result, _state);
    mannwhitneyu_ucheb(x, -4.671196e-03, &tj, &tj1, &result, _state);
    mannwhitneyu_ucheb(x, -3.343472e-03, &tj, &tj1, &result, _state);
    mannwhitneyu_ucheb(x, -2.544146e-03, &tj, &tj1, &result, _state);
    mannwhitneyu_ucheb(x, -1.802335e-03, &tj, &tj1, &result, _state);
    mannwhitneyu_ucheb(x, -1.117084e-03, &tj, &tj1, &result, _state);
    mannwhitneyu_ucheb(x, -6.217443e-04, &tj, &tj1, &result, _state);
    mannwhitneyu_ucheb(x, -2.858766e-04, &tj, &tj1, &result, _state);
    mannwhitneyu_ucheb(x, -3.193687e-04, &tj, &tj1, &result, _state);
    return result;
}
[truncated: 192,256 more chars]
