# Supplementary material for: High-Order Spatial Simulation Using Legendre-Like Orthogonal Splines
Source: Math Geosci. 2018 May 17;50(7):753–80. doi: 10.1007/s11004-018-9741-2 (PMC6411132; doi:10.1007/s11004-018-9741-2)
Supplement: Supplementary file 1 — Supplementary material 1 (ZIP 1854 kb) [file 11004_2018_9741_MOESM1_ESM.zip › HOSIM_CODE - Copy/HOSIM_SOURCE/permutation.cpp]

#include "permutation.h"


void Permute::printP() 
{
	int i;
	perms[count].resize(N);
	for (i=N-1; i>=0; i--)
		perms[count][i]=aa[P[i]];

	count++;

}
int Permute::factorial(int n)
{
	if (n<10)
		return factr[n];
	else
	  return factorial(n - 1) * n;
}
void Permute::GenMult(int n) {

	int j;

	if (ma[0] == n) printP();
	else {
		for (j=0; j<=t; j++)  {
			if (ma[j] > 0) {
				P[n-1] = j;
				ma[j]--;
				GenMult(n-1);
				ma[j]++;
				P[n-1] = 0;
			}
		}
	}
}
